# Supplementary material for: Local adaptation drives the diversification of effectors in the fungal wheat pathogen Parastagonospora nodorum in the United States
Source: PLoS Genet. 2019 Oct 18;15(10):e1008223. doi: 10.1371/journal.pgen.1008223 (PMC6821140; doi:10.1371/journal.pgen.1008223)
Supplement: S1 File — (XLSX) [file pgen.1008223.s004.xlsx]

## Sheet: Population2_sweeps
Biological Process										Molecular Function
GO.ID	Term	Annotated	Significant	Expected	classifFisher	FDR Adjusted P				GO.ID	Term	Annotated	Significant	Expected	classifFisher	FDR Adjusted P
GO:0006636	unsaturated fatty acid biosynthetic proc...	2	1	0.01	0.012	1				GO:0070011	peptidase activity, acting on L-amino ac...	38	2	0.16	0.011	1
GO:0006772	thiamine metabolic process	2	1	0.01	0.012	1				GO:0004497	monooxygenase activity	3	1	0.01	0.013	1
GO:0009228	thiamine biosynthetic process	2	1	0.01	0.012	1				GO:0008233	peptidase activity	42	2	0.18	0.014	1
GO:0033559	unsaturated fatty acid metabolic process	2	1	0.01	0.012	1				GO:0140096	catalytic activity, acting on a protein	60	2	0.26	0.027	1
GO:0042723	thiamine-containing compound metabolic p...	2	1	0.01	0.012	1				GO:0008239	dipeptidyl-peptidase activity	7	1	0.03	0.03	1
GO:0042724	thiamine-containing compound biosyntheti...	2	1	0.01	0.012	1				GO:0004177	aminopeptidase activity	8	1	0.03	0.034	1
GO:0006741	NADP biosynthetic process	3	1	0.02	0.019	1				GO:0008238	exopeptidase activity	9	1	0.04	0.038	1
GO:0006766	vitamin metabolic process	5	1	0.03	0.031	1				GO:0008237	metallopeptidase activity	25	1	0.11	0.103	1
GO:0006767	water-soluble vitamin metabolic process	5	1	0.03	0.031	1				GO:0046872	metal ion binding	429	4	1.86	0.105	1
GO:0009110	vitamin biosynthetic process	5	1	0.03	0.031	1				GO:0043169	cation binding	433	4	1.88	0.108	1
GO:0042364	water-soluble vitamin biosynthetic proce...	5	1	0.03	0.031	1				GO:0008270	zinc ion binding	291	3	1.26	0.126	1
GO:0006739	NADP metabolic process	6	1	0.04	0.037	1				GO:0046914	transition metal ion binding	352	3	1.53	0.191	1
GO:0044283	small molecule biosynthetic process	53	2	0.33	0.041	1				GO:0003824	catalytic activity	1289	7	5.59	0.308	1
GO:0072527	pyrimidine-containing compound metabolic...	7	1	0.04	0.043	1				GO:0016491	oxidoreductase activity	488	3	2.12	0.357	1
GO:0072528	pyrimidine-containing compound biosynthe...	7	1	0.04	0.043	1				GO:0016787	hydrolase activity	298	2	1.29	0.375	1
GO:0019438	aromatic compound biosynthetic process	348	5	2.18	0.045	1				GO:0003676	nucleic acid binding	328	2	1.42	0.423	1
GO:0044281	small molecule metabolic process	139	3	0.87	0.049	1				GO:0020037	heme binding	174	1	0.75	0.54	1
GO:0006633	fatty acid biosynthetic process	8	1	0.05	0.049	1				GO:0046906	tetrapyrrole binding	174	1	0.75	0.54	1
GO:0019359	nicotinamide nucleotide biosynthetic pro...	8	1	0.05	0.049	1				GO:0043167	ion binding	1021	4	4.43	0.689	1
GO:0019363	pyridine nucleotide biosynthetic process	8	1	0.05	0.049	1				GO:0048037	cofactor binding	438	1	1.9	0.869	1
GO:0018130	heterocycle biosynthetic process	357	5	2.23	0.05	1				GO:0097159	organic cyclic compound binding	1103	3	4.78	0.903	1
GO:0044272	sulfur compound biosynthetic process	9	1	0.06	0.055	1				GO:1901363	heterocyclic compound binding	1103	3	4.78	0.903	1
GO:1901362	organic cyclic compound biosynthetic pro...	366	5	2.29	0.055	1				GO:0005488	binding	2292	8	9.94	0.907	1
GO:0072525	pyridine-containing compound biosyntheti...	10	1	0.06	0.061	1				GO:0003674	molecular_function	3459	15	15	1	1
GO:0019362	pyridine nucleotide metabolic process	11	1	0.07	0.067	1				GO:0000030	mannosyltransferase activity	1	0	0	1	1
GO:0046496	nicotinamide nucleotide metabolic proces...	11	1	0.07	0.067	1				GO:0000049	tRNA binding	1	0	0	1	1
GO:0072330	monocarboxylic acid biosynthetic process	11	1	0.07	0.067	1				GO:0000062	fatty-acyl-CoA binding	2	0	0.01	1	1
GO:0006733	oxidoreduction coenzyme metabolic proces...	13	1	0.08	0.079	1				GO:0000107	imidazoleglycerol-phosphate synthase act...	1	0	0	1	1
GO:0072524	pyridine-containing compound metabolic p...	13	1	0.08	0.079	1				GO:0000149	SNARE binding	1	0	0	1	1
GO:0006631	fatty acid metabolic process	14	1	0.09	0.084	1				GO:0000166	nucleotide binding	599	0	2.6	1	1
GO:0009108	coenzyme biosynthetic process	14	1	0.09	0.084	1				GO:0000175	3'-5'-exoribonuclease activity	2	0	0.01	1	1
GO:1901576	organic substance biosynthetic process	567	6	3.54	0.1	1				GO:0000179	rRNA (adenine-N6,N6-)-dimethyltransferas...	1	0	0	1	1
GO:0006732	coenzyme metabolic process	17	1	0.11	0.102	1				GO:0000287	magnesium ion binding	5	0	0.02	1	1
GO:0006790	sulfur compound metabolic process	17	1	0.11	0.102	1				GO:0000772	mating pheromone activity	1	0	0	1	1
GO:0006457	protein folding	18	1	0.11	0.107	1				GO:0000976	transcription regulatory region sequence...	1	0	0	1	1
GO:0009165	nucleotide biosynthetic process	18	1	0.11	0.107	1				GO:0000987	proximal promoter sequence-specific DNA ...	1	0	0	1	1
GO:0044249	cellular biosynthetic process	577	6	3.61	0.107	1				GO:0001067	regulatory region nucleic acid binding	1	0	0	1	1
GO:0006979	response to oxidative stress	20	1	0.12	0.119	1				GO:0001882	nucleoside binding	38	0	0.16	1	1
GO:0032787	monocarboxylic acid metabolic process	20	1	0.12	0.119	1				GO:0001883	purine nucleoside binding	38	0	0.16	1	1
GO:0051188	cofactor biosynthetic process	20	1	0.12	0.119	1				GO:0003677	DNA binding	75	0	0.33	1	1
GO:1901293	nucleoside phosphate biosynthetic proces...	20	1	0.12	0.119	1				GO:0003678	DNA helicase activity	9	0	0.04	1	1
GO:0009058	biosynthetic process	599	6	3.74	0.126	1				GO:0003682	chromatin binding	7	0	0.03	1	1
GO:0044271	cellular nitrogen compound biosynthetic ...	463	5	2.89	0.132	1				GO:0003684	damaged DNA binding	2	0	0.01	1	1
GO:0009117	nucleotide metabolic process	23	1	0.14	0.135	1				GO:0003688	DNA replication origin binding	1	0	0	1	1
GO:0034654	nucleobase-containing compound biosynthe...	336	4	2.1	0.138	1				GO:0003689	DNA clamp loader activity	1	0	0	1	1
GO:0006753	nucleoside phosphate metabolic process	25	1	0.16	0.146	1				GO:0003690	double-stranded DNA binding	4	0	0.02	1	1
GO:0051186	cofactor metabolic process	30	1	0.19	0.173	1				GO:0003697	single-stranded DNA binding	4	0	0.02	1	1
GO:0090407	organophosphate biosynthetic process	32	1	0.2	0.183	1				GO:0003700	DNA-binding transcription factor activit...	2	0	0.01	1	1
GO:0017144	drug metabolic process	34	1	0.21	0.194	1				GO:0003712	transcription coregulator activity	2	0	0.01	1	1
GO:0055086	nucleobase-containing small molecule met...	34	1	0.21	0.194	1				GO:0003713	transcription coactivator activity	1	0	0	1	1
GO:0008610	lipid biosynthetic process	35	1	0.22	0.199	1				GO:0003714	transcription corepressor activity	1	0	0	1	1
GO:0046483	heterocycle metabolic process	523	5	3.27	0.199	1				GO:0003723	RNA binding	48	0	0.21	1	1
GO:0006725	cellular aromatic compound metabolic pro...	529	5	3.31	0.207	1				GO:0003724	RNA helicase activity	3	0	0.01	1	1
GO:0044255	cellular lipid metabolic process	37	1	0.23	0.209	1				GO:0003725	double-stranded RNA binding	1	0	0	1	1
GO:0016053	organic acid biosynthetic process	38	1	0.24	0.214	1				GO:0003735	structural constituent of ribosome	9	0	0.04	1	1
GO:0046394	carboxylic acid biosynthetic process	38	1	0.24	0.214	1				GO:0003743	translation initiation factor activity	10	0	0.04	1	1
GO:1901360	organic cyclic compound metabolic proces...	542	5	3.39	0.224	1				GO:0003746	translation elongation factor activity	2	0	0.01	1	1
GO:0019637	organophosphate metabolic process	44	1	0.28	0.244	1				GO:0003747	translation release factor activity	1	0	0	1	1
GO:0006793	phosphorus metabolic process	54	1	0.34	0.291	1				GO:0003755	peptidyl-prolyl cis-trans isomerase acti...	1	0	0	1	1
GO:0006796	phosphate-containing compound metabolic ...	54	1	0.34	0.291	1				GO:0003779	actin binding	6	0	0.03	1	1
GO:0006351	transcription, DNA-templated	314	3	1.96	0.311	1				GO:0003839	gamma-glutamylcyclotransferase activity	3	0	0.01	1	1
GO:0032774	RNA biosynthetic process	314	3	1.96	0.311	1				GO:0003843	1,3-beta-D-glucan synthase activity	1	0	0	1	1
GO:0097659	nucleic acid-templated transcription	314	3	1.96	0.311	1				GO:0003847	1-alkyl-2-acetylglycerophosphocholine es...	2	0	0.01	1	1
GO:0071704	organic substance metabolic process	918	7	5.74	0.318	1				GO:0003855	3-dehydroquinate dehydratase activity	1	0	0	1	1
GO:0005975	carbohydrate metabolic process	65	1	0.41	0.34	1				GO:0003856	3-dehydroquinate synthase activity	1	0	0	1	1
GO:0034641	cellular nitrogen compound metabolic pro...	624	5	3.9	0.342	1				GO:0003863	3-methyl-2-oxobutanoate dehydrogenase (2...	1	0	0	1	1
GO:1901566	organonitrogen compound biosynthetic pro...	194	2	1.21	0.347	1				GO:0003866	3-phosphoshikimate 1-carboxyvinyltransfe...	1	0	0	1	1
GO:0006139	nucleobase-containing compound metabolic...	503	4	3.14	0.389	1				GO:0003877	ATP adenylyltransferase activity	2	0	0.01	1	1
GO:0006629	lipid metabolic process	79	1	0.49	0.398	1				GO:0003879	ATP phosphoribosyltransferase activity	1	0	0	1	1
GO:0009987	cellular process	986	7	6.16	0.423	1				GO:0003887	DNA-directed DNA polymerase activity	6	0	0.03	1	1
GO:0016070	RNA metabolic process	376	3	2.35	0.429	1				GO:0003899	DNA-directed 5'-3' RNA polymerase activi...	15	0	0.07	1	1
GO:0044237	cellular metabolic process	838	6	5.24	0.436	1				GO:0003906	DNA-(apurinic or apyrimidinic site) endo...	1	0	0	1	1
GO:0019752	carboxylic acid metabolic process	95	1	0.59	0.459	1				GO:0003909	DNA ligase activity	2	0	0.01	1	1
GO:0006082	organic acid metabolic process	96	1	0.6	0.462	1				GO:0003910	DNA ligase (ATP) activity	2	0	0.01	1	1
GO:0043436	oxoacid metabolic process	96	1	0.6	0.462	1				GO:0003916	DNA topoisomerase activity	3	0	0.01	1	1
GO:0006950	response to stress	99	1	0.62	0.473	1				GO:0003917	DNA topoisomerase type I activity	1	0	0	1	1
GO:0044238	primary metabolic process	877	6	5.48	0.499	1				GO:0003918	DNA topoisomerase type II (ATP-hydrolyzi...	1	0	0	1	1
GO:0008152	metabolic process	1187	8	7.42	0.501	1				GO:0003924	GTPase activity	6	0	0.03	1	1
GO:0006807	nitrogen compound metabolic process	763	5	4.77	0.565	1				GO:0003950	NAD+ ADP-ribosyltransferase activity	3	0	0.01	1	1
GO:0090304	nucleic acid metabolic process	460	3	2.88	0.584	1				GO:0003958	NADPH-hemoprotein reductase activity	1	0	0	1	1
GO:1901564	organonitrogen compound metabolic proces...	303	2	1.89	0.592	1				GO:0003968	RNA-directed 5'-3' RNA polymerase activi...	3	0	0.01	1	1
GO:0009059	macromolecule biosynthetic process	466	3	2.91	0.594	1				GO:0003984	acetolactate synthase activity	2	0	0.01	1	1
GO:0034645	cellular macromolecule biosynthetic proc...	466	3	2.91	0.594	1				GO:0003991	acetylglutamate kinase activity	1	0	0	1	1
GO:0010467	gene expression	473	3	2.96	0.606	1				GO:0003993	acid phosphatase activity	11	0	0.05	1	1
GO:0050896	response to stimulus	143	1	0.89	0.609	1				GO:0003998	acylphosphatase activity	1	0	0	1	1
GO:0006355	regulation of transcription, DNA-templat...	169	1	1.06	0.674	1				GO:0004000	adenosine deaminase activity	1	0	0	1	1
GO:0051252	regulation of RNA metabolic process	169	1	1.06	0.674	1				GO:0004003	ATP-dependent DNA helicase activity	3	0	0.01	1	1
GO:1903506	regulation of nucleic acid-templated tra...	169	1	1.06	0.674	1				GO:0004004	ATP-dependent RNA helicase activity	1	0	0	1	1
GO:2001141	regulation of RNA biosynthetic process	169	1	1.06	0.674	1				GO:0004012	phospholipid-translocating ATPase activi...	4	0	0.02	1	1
GO:0019219	regulation of nucleobase-containing comp...	171	1	1.07	0.678	1				GO:0004016	adenylate cyclase activity	1	0	0	1	1
GO:0010468	regulation of gene expression	176	1	1.1	0.689	1				GO:0004020	adenylylsulfate kinase activity	2	0	0.01	1	1
GO:0009889	regulation of biosynthetic process	177	1	1.11	0.691	1				GO:0004040	amidase activity	16	0	0.07	1	1
GO:0010556	regulation of macromolecule biosynthetic...	177	1	1.11	0.691	1				GO:0004042	acetyl-CoA:L-glutamate N-acetyltransfera...	1	0	0	1	1
GO:0031326	regulation of cellular biosynthetic proc...	177	1	1.11	0.691	1				GO:0004045	aminoacyl-tRNA hydrolase activity	2	0	0.01	1	1
GO:2000112	regulation of cellular macromolecule bio...	177	1	1.11	0.691	1				GO:0004100	chitin synthase activity	3	0	0.01	1	1
GO:0051171	regulation of nitrogen compound metaboli...	179	1	1.12	0.696	1				GO:0004104	cholinesterase activity	1	0	0	1	1
GO:0080090	regulation of primary metabolic process	179	1	1.12	0.696	1				GO:0004112	cyclic-nucleotide phosphodiesterase acti...	1	0	0	1	1
GO:0060255	regulation of macromolecule metabolic pr...	180	1	1.12	0.698	1				GO:0004129	cytochrome-c oxidase activity	2	0	0.01	1	1
GO:0031323	regulation of cellular metabolic process	182	1	1.14	0.702	1				GO:0004133	glycogen debranching enzyme activity	1	0	0	1	1
GO:0019222	regulation of metabolic process	183	1	1.14	0.704	1				GO:0004135	amylo-alpha-1,6-glucosidase activity	1	0	0	1	1
GO:0044260	cellular macromolecule metabolic process	575	3	3.59	0.759	1				GO:0004175	endopeptidase activity	6	0	0.03	1	1
GO:0050794	regulation of cellular process	242	1	1.51	0.807	1				GO:0004180	carboxypeptidase activity	1	0	0	1	1
GO:0050789	regulation of biological process	243	1	1.52	0.808	1				GO:0004181	metallocarboxypeptidase activity	1	0	0	1	1
GO:0055114	oxidation-reduction process	249	1	1.56	0.817	1				GO:0004190	aspartic-type endopeptidase activity	1	0	0	1	1
GO:0065007	biological regulation	258	1	1.61	0.829	1				GO:0004222	metalloendopeptidase activity	3	0	0.01	1	1
GO:0006810	transport	265	1	1.66	0.837	1				GO:0004252	serine-type endopeptidase activity	2	0	0.01	1	1
GO:0051234	establishment of localization	265	1	1.66	0.837	1				GO:0004311	farnesyltranstransferase activity	1	0	0	1	1
GO:0051179	localization	269	1	1.68	0.842	1				GO:0004339	glucan 1,4-alpha-glucosidase activity	1	0	0	1	1
GO:0043170	macromolecule metabolic process	649	3	4.06	0.842	1				GO:0004364	glutathione transferase activity	2	0	0.01	1	1
GO:0008150	biological_process	1600	10	10	1	1				GO:0004379	glycylpeptide N-tetradecanoyltransferase...	1	0	0	1	1
GO:0000003	reproduction	2	0	0.01	1	1				GO:0004386	helicase activity	15	0	0.07	1	1
GO:0000027	ribosomal large subunit assembly	1	0	0.01	1	1				GO:0004396	hexokinase activity	5	0	0.02	1	1
GO:0000041	transition metal ion transport	3	0	0.02	1	1				GO:0004399	histidinol dehydrogenase activity	2	0	0.01	1	1
GO:0000070	mitotic sister chromatid segregation	7	0	0.04	1	1				GO:0004402	histone acetyltransferase activity	2	0	0.01	1	1
GO:0000075	cell cycle checkpoint	3	0	0.02	1	1				GO:0004425	indole-3-glycerol-phosphate synthase act...	1	0	0	1	1
GO:0000077	DNA damage checkpoint	1	0	0.01	1	1				GO:0004427	inorganic diphosphatase activity	2	0	0.01	1	1
GO:0000079	regulation of cyclin-dependent protein s...	1	0	0.01	1	1				GO:0004488	methylenetetrahydrofolate dehydrogenase ...	1	0	0	1	1
GO:0000096	sulfur amino acid metabolic process	7	0	0.04	1	1				GO:0004518	nuclease activity	17	0	0.07	1	1
GO:0000097	sulfur amino acid biosynthetic process	5	0	0.03	1	1				GO:0004519	endonuclease activity	9	0	0.04	1	1
GO:0000098	sulfur amino acid catabolic process	1	0	0.01	1	1				GO:0004520	endodeoxyribonuclease activity	3	0	0.01	1	1
GO:0000103	sulfate assimilation	1	0	0.01	1	1				GO:0004521	endoribonuclease activity	1	0	0	1	1
GO:0000105	histidine biosynthetic process	1	0	0.01	1	1				GO:0004527	exonuclease activity	3	0	0.01	1	1
GO:0000160	phosphorelay signal transduction system	2	0	0.01	1	1				GO:0004529	exodeoxyribonuclease activity	1	0	0	1	1
GO:0000165	MAPK cascade	2	0	0.01	1	1				GO:0004532	exoribonuclease activity	2	0	0.01	1	1
GO:0000226	microtubule cytoskeleton organization	4	0	0.02	1	1				GO:0004535	poly(A)-specific ribonuclease activity	1	0	0	1	1
GO:0000266	mitochondrial fission	1	0	0.01	1	1				GO:0004536	deoxyribonuclease activity	4	0	0.02	1	1
GO:0000271	polysaccharide biosynthetic process	1	0	0.01	1	1				GO:0004540	ribonuclease activity	4	0	0.02	1	1
GO:0000272	polysaccharide catabolic process	1	0	0.01	1	1				GO:0004553	hydrolase activity, hydrolyzing O-glycos...	12	0	0.05	1	1
GO:0000278	mitotic cell cycle	8	0	0.05	1	1				GO:0004588	orotate phosphoribosyltransferase activi...	1	0	0	1	1
GO:0000280	nuclear division	9	0	0.06	1	1				GO:0004601	peroxidase activity	15	0	0.07	1	1
GO:0000302	response to reactive oxygen species	1	0	0.01	1	1				GO:0004605	phosphatidate cytidylyltransferase activ...	1	0	0	1	1
GO:0000303	response to superoxide	1	0	0.01	1	1				GO:0004631	phosphomevalonate kinase activity	1	0	0	1	1
GO:0000305	response to oxygen radical	1	0	0.01	1	1				GO:0004634	phosphopyruvate hydratase activity	1	0	0	1	1
GO:0000350	generation of catalytic spliceosome for ...	1	0	0.01	1	1				GO:0004635	phosphoribosyl-AMP cyclohydrolase activi...	1	0	0	1	1
GO:0000375	RNA splicing, via transesterification re...	8	0	0.05	1	1				GO:0004636	phosphoribosyl-ATP diphosphatase activit...	1	0	0	1	1
GO:0000377	RNA splicing, via transesterification re...	8	0	0.05	1	1				GO:0004643	phosphoribosylaminoimidazolecarboxamide ...	1	0	0	1	1
GO:0000387	spliceosomal snRNP assembly	1	0	0.01	1	1				GO:0004651	polynucleotide 5'-phosphatase activity	1	0	0	1	1
GO:0000393	spliceosomal conformational changes to g...	1	0	0.01	1	1				GO:0004659	prenyltransferase activity	1	0	0	1	1
GO:0000394	RNA splicing, via endonucleolytic cleava...	1	0	0.01	1	1				GO:0004664	prephenate dehydratase activity	1	0	0	1	1
GO:0000398	mRNA splicing, via spliceosome	8	0	0.05	1	1				GO:0004672	protein kinase activity	3	0	0.01	1	1
GO:0000469	cleavage involved in rRNA processing	1	0	0.01	1	1				GO:0004674	protein serine/threonine kinase activity	3	0	0.01	1	1
GO:0000724	double-strand break repair via homologou...	2	0	0.01	1	1				GO:0004694	eukaryotic translation initiation factor...	1	0	0	1	1
GO:0000725	recombinational repair	2	0	0.01	1	1				GO:0004743	pyruvate kinase activity	1	0	0	1	1
GO:0000726	non-recombinational repair	3	0	0.02	1	1				GO:0004749	ribose phosphate diphosphokinase activit...	3	0	0.01	1	1
GO:0000730	DNA recombinase assembly	1	0	0.01	1	1				GO:0004751	ribose-5-phosphate isomerase activity	1	0	0	1	1
GO:0000731	DNA synthesis involved in DNA repair	1	0	0.01	1	1				GO:0004764	shikimate 3-dehydrogenase (NADP+) activi...	1	0	0	1	1
GO:0000819	sister chromatid segregation	8	0	0.05	1	1				GO:0004765	shikimate kinase activity	1	0	0	1	1
GO:0000902	cell morphogenesis	2	0	0.01	1	1				GO:0004792	thiosulfate sulfurtransferase activity	1	0	0	1	1
GO:0000910	cytokinesis	1	0	0.01	1	1				GO:0004809	tRNA (guanine-N2-)-methyltransferase act...	1	0	0	1	1
GO:0000956	nuclear-transcribed mRNA catabolic proce...	1	0	0.01	1	1				GO:0004812	aminoacyl-tRNA ligase activity	41	0	0.18	1	1
GO:0001101	response to acid chemical	1	0	0.01	1	1				GO:0004813	alanine-tRNA ligase activity	2	0	0.01	1	1
GO:0001188	RNA polymerase I preinitiation complex a...	1	0	0.01	1	1				GO:0004814	arginine-tRNA ligase activity	2	0	0.01	1	1
GO:0001505	regulation of neurotransmitter levels	4	0	0.02	1	1				GO:0004815	aspartate-tRNA ligase activity	2	0	0.01	1	1
GO:0001510	RNA methylation	2	0	0.01	1	1				GO:0004816	asparagine-tRNA ligase activity	2	0	0.01	1	1
GO:0001932	regulation of protein phosphorylation	2	0	0.01	1	1				GO:0004820	glycine-tRNA ligase activity	2	0	0.01	1	1
GO:0001934	positive regulation of protein phosphory...	2	0	0.01	1	1				GO:0004822	isoleucine-tRNA ligase activity	2	0	0.01	1	1
GO:0002097	tRNA wobble base modification	3	0	0.02	1	1				GO:0004823	leucine-tRNA ligase activity	1	0	0	1	1
GO:0002098	tRNA wobble uridine modification	3	0	0.02	1	1				GO:0004824	lysine-tRNA ligase activity	2	0	0.01	1	1
GO:0002181	cytoplasmic translation	2	0	0.01	1	1				GO:0004825	methionine-tRNA ligase activity	2	0	0.01	1	1
GO:0002182	cytoplasmic translational elongation	2	0	0.01	1	1				GO:0004826	phenylalanine-tRNA ligase activity	3	0	0.01	1	1
GO:0002790	peptide secretion	1	0	0.01	1	1				GO:0004827	proline-tRNA ligase activity	1	0	0	1	1
GO:0005976	polysaccharide metabolic process	2	0	0.01	1	1				GO:0004828	serine-tRNA ligase activity	2	0	0.01	1	1
GO:0005996	monosaccharide metabolic process	4	0	0.02	1	1				GO:0004830	tryptophan-tRNA ligase activity	2	0	0.01	1	1
GO:0006006	glucose metabolic process	4	0	0.02	1	1				GO:0004831	tyrosine-tRNA ligase activity	2	0	0.01	1	1
GO:0006007	glucose catabolic process	1	0	0.01	1	1				GO:0004832	valine-tRNA ligase activity	2	0	0.01	1	1
GO:0006020	inositol metabolic process	2	0	0.01	1	1				GO:0004842	ubiquitin-protein transferase activity	7	0	0.03	1	1
GO:0006021	inositol biosynthetic process	1	0	0.01	1	1				GO:0004843	thiol-dependent ubiquitin-specific prote...	1	0	0	1	1
GO:0006022	aminoglycan metabolic process	1	0	0.01	1	1				GO:0004855	xanthine oxidase activity	1	0	0	1	1
GO:0006030	chitin metabolic process	1	0	0.01	1	1				GO:0004857	enzyme inhibitor activity	1	0	0	1	1
GO:0006040	amino sugar metabolic process	1	0	0.01	1	1				GO:0005047	signal recognition particle binding	1	0	0	1	1
GO:0006066	alcohol metabolic process	5	0	0.03	1	1				GO:0005048	signal sequence binding	1	0	0	1	1
GO:0006072	glycerol-3-phosphate metabolic process	2	0	0.01	1	1				GO:0005085	guanyl-nucleotide exchange factor activi...	2	0	0.01	1	1
GO:0006073	cellular glucan metabolic process	1	0	0.01	1	1				GO:0005088	Ras guanyl-nucleotide exchange factor ac...	2	0	0.01	1	1
GO:0006074	(1->3)-beta-D-glucan metabolic process	1	0	0.01	1	1				GO:0005089	Rho guanyl-nucleotide exchange factor ac...	1	0	0	1	1
GO:0006075	(1->3)-beta-D-glucan biosynthetic proces...	1	0	0.01	1	1				GO:0005096	GTPase activator activity	7	0	0.03	1	1
GO:0006081	cellular aldehyde metabolic process	6	0	0.04	1	1				GO:0005102	signaling receptor binding	1	0	0	1	1
GO:0006084	acetyl-CoA metabolic process	1	0	0.01	1	1				GO:0005186	pheromone activity	1	0	0	1	1
GO:0006085	acetyl-CoA biosynthetic process	1	0	0.01	1	1				GO:0005198	structural molecule activity	10	0	0.04	1	1
GO:0006086	acetyl-CoA biosynthetic process from pyr...	1	0	0.01	1	1				GO:0005215	transporter activity	165	0	0.72	1	1
GO:0006090	pyruvate metabolic process	6	0	0.04	1	1				GO:0005216	ion channel activity	1	0	0	1	1
GO:0006091	generation of precursor metabolites and ...	10	0	0.06	1	1				GO:0005244	voltage-gated ion channel activity	1	0	0	1	1
GO:0006094	gluconeogenesis	2	0	0.01	1	1				GO:0005253	anion channel activity	1	0	0	1	1
GO:0006096	glycolytic process	3	0	0.02	1	1				GO:0005319	lipid transporter activity	4	0	0.02	1	1
GO:0006098	pentose-phosphate shunt	3	0	0.02	1	1				GO:0005342	organic acid transmembrane transporter a...	39	0	0.17	1	1
GO:0006099	tricarboxylic acid cycle	5	0	0.03	1	1				GO:0005351	carbohydrate:proton symporter activity	2	0	0.01	1	1
GO:0006101	citrate metabolic process	5	0	0.03	1	1				GO:0005402	carbohydrate:cation symporter activity	2	0	0.01	1	1
GO:0006103	2-oxoglutarate metabolic process	1	0	0.01	1	1				GO:0005451	monovalent cation:proton antiporter acti...	2	0	0.01	1	1
GO:0006106	fumarate metabolic process	2	0	0.01	1	1				GO:0005506	iron ion binding	47	0	0.2	1	1
GO:0006119	oxidative phosphorylation	1	0	0.01	1	1				GO:0005507	copper ion binding	3	0	0.01	1	1
GO:0006144	purine nucleobase metabolic process	1	0	0.01	1	1				GO:0005509	calcium ion binding	33	0	0.14	1	1
GO:0006152	purine nucleoside catabolic process	1	0	0.01	1	1				GO:0005515	protein binding	667	0	2.89	1	1
GO:0006163	purine nucleotide metabolic process	11	0	0.07	1	1				GO:0005524	ATP binding	331	0	1.44	1	1
GO:0006164	purine nucleotide biosynthetic process	10	0	0.06	1	1				GO:0005525	GTP binding	38	0	0.16	1	1
GO:0006165	nucleoside diphosphate phosphorylation	4	0	0.02	1	1				GO:0005527	macrolide binding	1	0	0	1	1
GO:0006166	purine ribonucleoside salvage	1	0	0.01	1	1				GO:0005528	FK506 binding	1	0	0	1	1
GO:0006177	GMP biosynthetic process	1	0	0.01	1	1				GO:0005536	glucose binding	5	0	0.02	1	1
GO:0006183	GTP biosynthetic process	1	0	0.01	1	1				GO:0005543	phospholipid binding	13	0	0.06	1	1
GO:0006190	inosine salvage	1	0	0.01	1	1				GO:0005548	phospholipid transporter activity	4	0	0.02	1	1
GO:0006206	pyrimidine nucleobase metabolic process	4	0	0.02	1	1				GO:0008017	microtubule binding	14	0	0.06	1	1
GO:0006207	'de novo' pyrimidine nucleobase biosynth...	4	0	0.02	1	1				GO:0008022	protein C-terminus binding	1	0	0	1	1
GO:0006213	pyrimidine nucleoside metabolic process	1	0	0.01	1	1				GO:0008026	ATP-dependent helicase activity	5	0	0.02	1	1
GO:0006220	pyrimidine nucleotide metabolic process	2	0	0.01	1	1				GO:0008047	enzyme activator activity	11	0	0.05	1	1
GO:0006221	pyrimidine nucleotide biosynthetic proce...	2	0	0.01	1	1				GO:0008061	chitin binding	22	0	0.1	1	1
GO:0006228	UTP biosynthetic process	1	0	0.01	1	1				GO:0008073	ornithine decarboxylase inhibitor activi...	1	0	0	1	1
GO:0006259	DNA metabolic process	88	0	0.55	1	1				GO:0008079	translation termination factor activity	1	0	0	1	1
GO:0006260	DNA replication	20	0	0.12	1	1				GO:0008080	N-acetyltransferase activity	49	0	0.21	1	1
GO:0006261	DNA-dependent DNA replication	12	0	0.08	1	1				GO:0008081	phosphoric diester hydrolase activity	2	0	0.01	1	1
GO:0006265	DNA topological change	1	0	0.01	1	1				GO:0008092	cytoskeletal protein binding	21	0	0.09	1	1
GO:0006270	DNA replication initiation	7	0	0.04	1	1				GO:0008094	DNA-dependent ATPase activity	9	0	0.04	1	1
GO:0006271	DNA strand elongation involved in DNA re...	1	0	0.01	1	1				GO:0008119	thiopurine S-methyltransferase activity	1	0	0	1	1
GO:0006273	lagging strand elongation	1	0	0.01	1	1				GO:0008121	ubiquinol-cytochrome-c reductase activit...	1	0	0	1	1
GO:0006274	DNA replication termination	1	0	0.01	1	1				GO:0008131	primary amine oxidase activity	7	0	0.03	1	1
GO:0006275	regulation of DNA replication	2	0	0.01	1	1				GO:0008135	translation factor activity, RNA binding	13	0	0.06	1	1
GO:0006281	DNA repair	65	0	0.41	1	1				GO:0008144	drug binding	358	0	1.55	1	1
GO:0006284	base-excision repair	2	0	0.01	1	1				GO:0008168	methyltransferase activity	50	0	0.22	1	1
GO:0006285	base-excision repair, AP site formation	1	0	0.01	1	1				GO:0008170	N-methyltransferase activity	7	0	0.03	1	1
GO:0006289	nucleotide-excision repair	12	0	0.08	1	1				GO:0008171	O-methyltransferase activity	1	0	0	1	1
GO:0006298	mismatch repair	10	0	0.06	1	1				GO:0008172	S-methyltransferase activity	1	0	0	1	1
GO:0006301	postreplication repair	1	0	0.01	1	1				GO:0008173	RNA methyltransferase activity	3	0	0.01	1	1
GO:0006302	double-strand break repair	6	0	0.04	1	1				GO:0008175	tRNA methyltransferase activity	1	0	0	1	1
GO:0006303	double-strand break repair via nonhomolo...	2	0	0.01	1	1				GO:0008186	RNA-dependent ATPase activity	1	0	0	1	1
GO:0006304	DNA modification	1	0	0.01	1	1				GO:0008194	UDP-glycosyltransferase activity	5	0	0.02	1	1
GO:0006307	DNA dealkylation involved in DNA repair	1	0	0.01	1	1				GO:0008198	ferrous iron binding	4	0	0.02	1	1
GO:0006310	DNA recombination	13	0	0.08	1	1				GO:0008199	ferric iron binding	3	0	0.01	1	1
GO:0006323	DNA packaging	4	0	0.02	1	1				GO:0008234	cysteine-type peptidase activity	1	0	0	1	1
GO:0006325	chromatin organization	24	0	0.15	1	1				GO:0008235	metalloexopeptidase activity	1	0	0	1	1
GO:0006333	chromatin assembly or disassembly	4	0	0.02	1	1				GO:0008236	serine-type peptidase activity	3	0	0.01	1	1
GO:0006334	nucleosome assembly	4	0	0.02	1	1				GO:0008252	nucleotidase activity	1	0	0	1	1
GO:0006336	DNA replication-independent nucleosome a...	1	0	0.01	1	1				GO:0008253	5'-nucleotidase activity	1	0	0	1	1
GO:0006338	chromatin remodeling	5	0	0.03	1	1				GO:0008276	protein methyltransferase activity	5	0	0.02	1	1
GO:0006342	chromatin silencing	2	0	0.01	1	1				GO:0008289	lipid binding	16	0	0.07	1	1
GO:0006348	chromatin silencing at telomere	2	0	0.01	1	1				GO:0008297	single-stranded DNA exodeoxyribonuclease...	1	0	0	1	1
GO:0006352	DNA-templated transcription, initiation	4	0	0.02	1	1				GO:0008308	voltage-gated anion channel activity	1	0	0	1	1
GO:0006354	DNA-templated transcription, elongation	1	0	0.01	1	1				GO:0008312	7S RNA binding	5	0	0.02	1	1
GO:0006357	regulation of transcription by RNA polym...	20	0	0.12	1	1				GO:0008324	cation transmembrane transporter activit...	54	0	0.23	1	1
GO:0006359	regulation of transcription by RNA polym...	1	0	0.01	1	1				GO:0008374	O-acyltransferase activity	2	0	0.01	1	1
GO:0006360	transcription by RNA polymerase I	1	0	0.01	1	1				GO:0008375	acetylglucosaminyltransferase activity	4	0	0.02	1	1
GO:0006361	transcription initiation from RNA polyme...	1	0	0.01	1	1				GO:0008408	3'-5' exonuclease activity	2	0	0.01	1	1
GO:0006364	rRNA processing	8	0	0.05	1	1				GO:0008409	5'-3' exonuclease activity	1	0	0	1	1
GO:0006366	transcription by RNA polymerase II	25	0	0.16	1	1				GO:0008440	inositol-1,4,5-trisphosphate 3-kinase ac...	2	0	0.01	1	1
GO:0006367	transcription initiation from RNA polyme...	2	0	0.01	1	1				GO:0008495	protoheme IX farnesyltransferase activit...	1	0	0	1	1
GO:0006370	7-methylguanosine mRNA capping	1	0	0.01	1	1				GO:0008509	anion transmembrane transporter activity	41	0	0.18	1	1
GO:0006378	mRNA polyadenylation	1	0	0.01	1	1				GO:0008514	organic anion transmembrane transporter ...	39	0	0.17	1	1
GO:0006379	mRNA cleavage	1	0	0.01	1	1				GO:0008565	protein transporter activity	3	0	0.01	1	1
GO:0006383	transcription by RNA polymerase III	2	0	0.01	1	1				GO:0008641	ubiquitin-like modifier activating enzym...	3	0	0.01	1	1
GO:0006388	tRNA splicing, via endonucleolytic cleav...	1	0	0.01	1	1				GO:0008649	rRNA methyltransferase activity	2	0	0.01	1	1
GO:0006396	RNA processing	43	0	0.27	1	1				GO:0008677	2-dehydropantoate 2-reductase activity	4	0	0.02	1	1
GO:0006397	mRNA processing	15	0	0.09	1	1				GO:0008757	S-adenosylmethionine-dependent methyltra...	11	0	0.05	1	1
GO:0006399	tRNA metabolic process	23	0	0.14	1	1				GO:0008977	prephenate dehydrogenase (NAD+) activity	1	0	0	1	1
GO:0006400	tRNA modification	8	0	0.05	1	1				GO:0009008	DNA-methyltransferase activity	1	0	0	1	1
GO:0006401	RNA catabolic process	1	0	0.01	1	1				GO:0009039	urease activity	1	0	0	1	1
GO:0006402	mRNA catabolic process	1	0	0.01	1	1				GO:0009041	uridylate kinase activity	1	0	0	1	1
GO:0006403	RNA localization	1	0	0.01	1	1				GO:0009055	electron transfer activity	7	0	0.03	1	1
GO:0006412	translation	111	0	0.69	1	1				GO:0009975	cyclase activity	2	0	0.01	1	1
GO:0006413	translational initiation	8	0	0.05	1	1				GO:0009976	tocopherol cyclase activity	1	0	0	1	1
GO:0006414	translational elongation	8	0	0.05	1	1				GO:0009982	pseudouridine synthase activity	7	0	0.03	1	1
GO:0006415	translational termination	1	0	0.01	1	1				GO:0010181	FMN binding	4	0	0.02	1	1
GO:0006417	regulation of translation	6	0	0.04	1	1				GO:0010484	H3 histone acetyltransferase activity	1	0	0	1	1
GO:0006418	tRNA aminoacylation for protein translat...	10	0	0.06	1	1				GO:0015002	heme-copper terminal oxidase activity	2	0	0.01	1	1
GO:0006419	alanyl-tRNA aminoacylation	1	0	0.01	1	1				GO:0015035	protein disulfide oxidoreductase activit...	12	0	0.05	1	1
GO:0006446	regulation of translational initiation	2	0	0.01	1	1				GO:0015036	disulfide oxidoreductase activity	12	0	0.05	1	1
GO:0006448	regulation of translational elongation	4	0	0.02	1	1				GO:0015075	ion transmembrane transporter activity	96	0	0.42	1	1
GO:0006450	regulation of translational fidelity	1	0	0.01	1	1				GO:0015077	monovalent inorganic cation transmembran...	19	0	0.08	1	1
GO:0006452	translational frameshifting	1	0	0.01	1	1				GO:0015078	proton transmembrane transporter activit...	16	0	0.07	1	1
GO:0006464	cellular protein modification process	48	0	0.3	1	1				GO:0015079	potassium ion transmembrane transporter ...	3	0	0.01	1	1
GO:0006465	signal peptide processing	3	0	0.02	1	1				GO:0015081	sodium ion transmembrane transporter act...	2	0	0.01	1	1
GO:0006468	protein phosphorylation	4	0	0.02	1	1				GO:0015103	inorganic anion transmembrane transporte...	2	0	0.01	1	1
GO:0006470	protein dephosphorylation	2	0	0.01	1	1				GO:0015113	nitrite transmembrane transporter activi...	1	0	0	1	1
GO:0006473	protein acetylation	4	0	0.02	1	1				GO:0015144	carbohydrate transmembrane transporter a...	2	0	0.01	1	1
GO:0006475	internal protein amino acid acetylation	4	0	0.02	1	1				GO:0015171	amino acid transmembrane transporter act...	39	0	0.17	1	1
GO:0006476	protein deacetylation	1	0	0.01	1	1				GO:0015238	drug transmembrane transporter activity	3	0	0.01	1	1
GO:0006479	protein methylation	3	0	0.02	1	1				GO:0015267	channel activity	1	0	0	1	1
GO:0006486	protein glycosylation	14	0	0.09	1	1				GO:0015291	secondary active transmembrane transport...	13	0	0.06	1	1
GO:0006487	protein N-linked glycosylation	4	0	0.02	1	1				GO:0015293	symporter activity	2	0	0.01	1	1
GO:0006488	dolichol-linked oligosaccharide biosynth...	1	0	0.01	1	1				GO:0015294	solute:cation symporter activity	2	0	0.01	1	1
GO:0006490	oligosaccharide-lipid intermediate biosy...	1	0	0.01	1	1				GO:0015295	solute:proton symporter activity	2	0	0.01	1	1
GO:0006491	N-glycan processing	1	0	0.01	1	1				GO:0015297	antiporter activity	11	0	0.05	1	1
GO:0006493	protein O-linked glycosylation	3	0	0.02	1	1				GO:0015298	solute:cation antiporter activity	7	0	0.03	1	1
GO:0006497	protein lipidation	5	0	0.03	1	1				GO:0015299	solute:proton antiporter activity	7	0	0.03	1	1
GO:0006505	GPI anchor metabolic process	5	0	0.03	1	1				GO:0015318	inorganic molecular entity transmembrane...	83	0	0.36	1	1
GO:0006506	GPI anchor biosynthetic process	5	0	0.03	1	1				GO:0015385	sodium:proton antiporter activity	2	0	0.01	1	1
GO:0006508	proteolysis	40	0	0.25	1	1				GO:0015399	primary active transmembrane transporter...	35	0	0.15	1	1
GO:0006511	ubiquitin-dependent protein catabolic pr...	14	0	0.09	1	1				GO:0015405	P-P-bond-hydrolysis-driven transmembrane...	35	0	0.15	1	1
GO:0006518	peptide metabolic process	116	0	0.73	1	1				GO:0015491	cation:cation antiporter activity	2	0	0.01	1	1
GO:0006520	cellular amino acid metabolic process	62	0	0.39	1	1				GO:0015631	tubulin binding	14	0	0.06	1	1
GO:0006525	arginine metabolic process	2	0	0.01	1	1				GO:0015667	site-specific DNA-methyltransferase (cyt...	1	0	0	1	1
GO:0006526	arginine biosynthetic process	1	0	0.01	1	1				GO:0015926	glucosidase activity	3	0	0.01	1	1
GO:0006531	aspartate metabolic process	1	0	0.01	1	1				GO:0015930	glutamate synthase activity	1	0	0	1	1
GO:0006534	cysteine metabolic process	2	0	0.01	1	1				GO:0016208	AMP binding	1	0	0	1	1
GO:0006535	cysteine biosynthetic process from serin...	2	0	0.01	1	1				GO:0016209	antioxidant activity	15	0	0.07	1	1
GO:0006536	glutamate metabolic process	4	0	0.02	1	1				GO:0016273	arginine N-methyltransferase activity	2	0	0.01	1	1
GO:0006538	glutamate catabolic process	1	0	0.01	1	1				GO:0016274	protein-arginine N-methyltransferase act...	2	0	0.01	1	1
GO:0006541	glutamine metabolic process	3	0	0.02	1	1				GO:0016278	lysine N-methyltransferase activity	3	0	0.01	1	1
GO:0006542	glutamine biosynthetic process	3	0	0.02	1	1				GO:0016279	protein-lysine N-methyltransferase activ...	3	0	0.01	1	1
GO:0006544	glycine metabolic process	4	0	0.02	1	1				GO:0016301	kinase activity	19	0	0.08	1	1
GO:0006545	glycine biosynthetic process	3	0	0.02	1	1				GO:0016407	acetyltransferase activity	51	0	0.22	1	1
GO:0006547	histidine metabolic process	1	0	0.01	1	1				GO:0016410	N-acyltransferase activity	50	0	0.22	1	1
GO:0006549	isoleucine metabolic process	1	0	0.01	1	1				GO:0016423	tRNA (guanine) methyltransferase activit...	1	0	0	1	1
GO:0006551	leucine metabolic process	2	0	0.01	1	1				GO:0016433	rRNA (adenine) methyltransferase activit...	2	0	0.01	1	1
GO:0006553	lysine metabolic process	3	0	0.02	1	1				GO:0016462	pyrophosphatase activity	73	0	0.32	1	1
GO:0006555	methionine metabolic process	4	0	0.02	1	1				GO:0016530	metallochaperone activity	1	0	0	1	1
GO:0006558	L-phenylalanine metabolic process	7	0	0.04	1	1				GO:0016531	copper chaperone activity	1	0	0	1	1
GO:0006559	L-phenylalanine catabolic process	6	0	0.04	1	1				GO:0016538	cyclin-dependent protein serine/threonin...	1	0	0	1	1
GO:0006560	proline metabolic process	4	0	0.02	1	1				GO:0016597	amino acid binding	1	0	0	1	1
GO:0006561	proline biosynthetic process	4	0	0.02	1	1				GO:0016614	oxidoreductase activity, acting on CH-OH...	32	0	0.14	1	1
GO:0006563	L-serine metabolic process	2	0	0.01	1	1				GO:0016616	oxidoreductase activity, acting on the C...	32	0	0.14	1	1
GO:0006566	threonine metabolic process	1	0	0.01	1	1				GO:0016620	oxidoreductase activity, acting on the a...	1	0	0	1	1
GO:0006568	tryptophan metabolic process	3	0	0.02	1	1				GO:0016624	oxidoreductase activity, acting on the a...	1	0	0	1	1
GO:0006569	tryptophan catabolic process	3	0	0.02	1	1				GO:0016627	oxidoreductase activity, acting on the C...	33	0	0.14	1	1
GO:0006570	tyrosine metabolic process	4	0	0.02	1	1				GO:0016628	oxidoreductase activity, acting on the C...	5	0	0.02	1	1
GO:0006571	tyrosine biosynthetic process	1	0	0.01	1	1				GO:0016638	oxidoreductase activity, acting on the C...	8	0	0.03	1	1
GO:0006575	cellular modified amino acid metabolic p...	5	0	0.03	1	1				GO:0016641	oxidoreductase activity, acting on the C...	7	0	0.03	1	1
GO:0006576	cellular biogenic amine metabolic proces...	4	0	0.02	1	1				GO:0016645	oxidoreductase activity, acting on the C...	1	0	0	1	1
GO:0006577	amino-acid betaine metabolic process	1	0	0.01	1	1				GO:0016646	oxidoreductase activity, acting on the C...	1	0	0	1	1
GO:0006578	amino-acid betaine biosynthetic process	1	0	0.01	1	1				GO:0016651	oxidoreductase activity, acting on NAD(P...	4	0	0.02	1	1
GO:0006586	indolalkylamine metabolic process	3	0	0.02	1	1				GO:0016653	oxidoreductase activity, acting on NAD(P...	1	0	0	1	1
GO:0006595	polyamine metabolic process	1	0	0.01	1	1				GO:0016667	oxidoreductase activity, acting on a sul...	14	0	0.06	1	1
GO:0006596	polyamine biosynthetic process	1	0	0.01	1	1				GO:0016671	oxidoreductase activity, acting on a sul...	2	0	0.01	1	1
GO:0006597	spermine biosynthetic process	1	0	0.01	1	1				GO:0016675	oxidoreductase activity, acting on a hem...	2	0	0.01	1	1
GO:0006605	protein targeting	6	0	0.04	1	1				GO:0016676	oxidoreductase activity, acting on a hem...	2	0	0.01	1	1
GO:0006606	protein import into nucleus	2	0	0.01	1	1				GO:0016679	oxidoreductase activity, acting on diphe...	1	0	0	1	1
GO:0006612	protein targeting to membrane	3	0	0.02	1	1				GO:0016681	oxidoreductase activity, acting on diphe...	1	0	0	1	1
GO:0006613	cotranslational protein targeting to mem...	3	0	0.02	1	1				GO:0016684	oxidoreductase activity, acting on perox...	15	0	0.07	1	1
GO:0006614	SRP-dependent cotranslational protein ta...	3	0	0.02	1	1				GO:0016701	oxidoreductase activity, acting on singl...	6	0	0.03	1	1
GO:0006625	protein targeting to peroxisome	2	0	0.01	1	1				GO:0016702	oxidoreductase activity, acting on singl...	4	0	0.02	1	1
GO:0006637	acyl-CoA metabolic process	1	0	0.01	1	1				GO:0016705	oxidoreductase activity, acting on paire...	154	0	0.67	1	1
GO:0006643	membrane lipid metabolic process	6	0	0.04	1	1				GO:0016708	oxidoreductase activity, acting on paire...	2	0	0.01	1	1
GO:0006644	phospholipid metabolic process	14	0	0.09	1	1				GO:0016709	oxidoreductase activity, acting on paire...	1	0	0	1	1
GO:0006650	glycerophospholipid metabolic process	11	0	0.07	1	1				GO:0016725	oxidoreductase activity, acting on CH or...	1	0	0	1	1
GO:0006654	phosphatidic acid biosynthetic process	3	0	0.02	1	1				GO:0016727	oxidoreductase activity, acting on CH or...	1	0	0	1	1
GO:0006661	phosphatidylinositol biosynthetic proces...	5	0	0.03	1	1				GO:0016740	transferase activity	228	0	0.99	1	1
GO:0006664	glycolipid metabolic process	5	0	0.03	1	1				GO:0016741	transferase activity, transferring one-c...	51	0	0.22	1	1
GO:0006665	sphingolipid metabolic process	1	0	0.01	1	1				GO:0016742	hydroxymethyl-, formyl- and related tran...	1	0	0	1	1
GO:0006694	steroid biosynthetic process	6	0	0.04	1	1				GO:0016744	transferase activity, transferring aldeh...	2	0	0.01	1	1
GO:0006696	ergosterol biosynthetic process	2	0	0.01	1	1				GO:0016746	transferase activity, transferring acyl ...	69	0	0.3	1	1
GO:0006720	isoprenoid metabolic process	5	0	0.03	1	1				GO:0016747	transferase activity, transferring acyl ...	66	0	0.29	1	1
GO:0006730	one-carbon metabolic process	1	0	0.01	1	1				GO:0016757	transferase activity, transferring glyco...	32	0	0.14	1	1
GO:0006743	ubiquinone metabolic process	2	0	0.01	1	1				GO:0016758	transferase activity, transferring hexos...	17	0	0.07	1	1
GO:0006744	ubiquinone biosynthetic process	2	0	0.01	1	1				GO:0016763	transferase activity, transferring pento...	6	0	0.03	1	1
GO:0006749	glutathione metabolic process	2	0	0.01	1	1				GO:0016765	transferase activity, transferring alkyl...	6	0	0.03	1	1
GO:0006750	glutathione biosynthetic process	1	0	0.01	1	1				GO:0016772	transferase activity, transferring phosp...	56	0	0.24	1	1
GO:0006754	ATP biosynthetic process	6	0	0.04	1	1				GO:0016773	phosphotransferase activity, alcohol gro...	16	0	0.07	1	1
GO:0006757	ATP generation from ADP	3	0	0.02	1	1				GO:0016774	phosphotransferase activity, carboxyl gr...	1	0	0	1	1
GO:0006771	riboflavin metabolic process	1	0	0.01	1	1				GO:0016776	phosphotransferase activity, phosphate g...	2	0	0.01	1	1
GO:0006777	Mo-molybdopterin cofactor biosynthetic p...	3	0	0.02	1	1				GO:0016778	diphosphotransferase activity	3	0	0.01	1	1
GO:0006778	porphyrin-containing compound metabolic ...	5	0	0.03	1	1				GO:0016779	nucleotidyltransferase activity	31	0	0.13	1	1
GO:0006779	porphyrin-containing compound biosynthet...	4	0	0.02	1	1				GO:0016782	transferase activity, transferring sulfu...	4	0	0.02	1	1
GO:0006783	heme biosynthetic process	2	0	0.01	1	1				GO:0016783	sulfurtransferase activity	4	0	0.02	1	1
GO:0006787	porphyrin-containing compound catabolic ...	1	0	0.01	1	1				GO:0016788	hydrolase activity, acting on ester bond...	58	0	0.25	1	1
GO:0006788	heme oxidation	1	0	0.01	1	1				GO:0016791	phosphatase activity	17	0	0.07	1	1
GO:0006801	superoxide metabolic process	4	0	0.02	1	1				GO:0016796	exonuclease activity, active with either...	3	0	0.01	1	1
GO:0006811	ion transport	83	0	0.52	1	1				GO:0016798	hydrolase activity, acting on glycosyl b...	13	0	0.06	1	1
GO:0006812	cation transport	54	0	0.34	1	1				GO:0016801	hydrolase activity, acting on ether bond...	1	0	0	1	1
GO:0006813	potassium ion transport	2	0	0.01	1	1				GO:0016803	ether hydrolase activity	1	0	0	1	1
GO:0006814	sodium ion transport	1	0	0.01	1	1				GO:0016810	hydrolase activity, acting on carbon-nit...	26	0	0.11	1	1
GO:0006816	calcium ion transport	4	0	0.02	1	1				GO:0016811	hydrolase activity, acting on carbon-nit...	19	0	0.08	1	1
GO:0006817	phosphate ion transport	4	0	0.02	1	1				GO:0016814	hydrolase activity, acting on carbon-nit...	2	0	0.01	1	1
GO:0006820	anion transport	23	0	0.14	1	1				GO:0016817	hydrolase activity, acting on acid anhyd...	75	0	0.33	1	1
GO:0006821	chloride transport	4	0	0.02	1	1				GO:0016818	hydrolase activity, acting on acid anhyd...	74	0	0.32	1	1
GO:0006825	copper ion transport	2	0	0.01	1	1				GO:0016829	lyase activity	16	0	0.07	1	1
GO:0006836	neurotransmitter transport	2	0	0.01	1	1				GO:0016830	carbon-carbon lyase activity	3	0	0.01	1	1
GO:0006869	lipid transport	7	0	0.04	1	1				GO:0016831	carboxy-lyase activity	2	0	0.01	1	1
GO:0006873	cellular ion homeostasis	4	0	0.02	1	1				GO:0016833	oxo-acid-lyase activity	1	0	0	1	1
GO:0006875	cellular metal ion homeostasis	3	0	0.02	1	1				GO:0016835	carbon-oxygen lyase activity	6	0	0.03	1	1
GO:0006878	cellular copper ion homeostasis	1	0	0.01	1	1				GO:0016836	hydro-lyase activity	5	0	0.02	1	1
GO:0006885	regulation of pH	1	0	0.01	1	1				GO:0016838	carbon-oxygen lyase activity, acting on ...	1	0	0	1	1
GO:0006886	intracellular protein transport	23	0	0.14	1	1				GO:0016840	carbon-nitrogen lyase activity	3	0	0.01	1	1
GO:0006887	exocytosis	3	0	0.02	1	1				GO:0016842	amidine-lyase activity	3	0	0.01	1	1
GO:0006888	ER to Golgi vesicle-mediated transport	7	0	0.04	1	1				GO:0016849	phosphorus-oxygen lyase activity	1	0	0	1	1
GO:0006890	retrograde vesicle-mediated transport, G...	1	0	0.01	1	1				GO:0016853	isomerase activity	15	0	0.07	1	1
GO:0006900	vesicle budding from membrane	1	0	0.01	1	1				GO:0016859	cis-trans isomerase activity	1	0	0	1	1
GO:0006901	vesicle coating	1	0	0.01	1	1				GO:0016860	intramolecular oxidoreductase activity	1	0	0	1	1
GO:0006903	vesicle targeting	1	0	0.01	1	1				GO:0016861	intramolecular oxidoreductase activity, ...	1	0	0	1	1
GO:0006904	vesicle docking involved in exocytosis	1	0	0.01	1	1				GO:0016866	intramolecular transferase activity	8	0	0.03	1	1
GO:0006913	nucleocytoplasmic transport	3	0	0.02	1	1				GO:0016872	intramolecular lyase activity	1	0	0	1	1
GO:0006914	autophagy	6	0	0.04	1	1				GO:0016874	ligase activity	51	0	0.22	1	1
GO:0006928	movement of cell or subcellular componen...	13	0	0.08	1	1				GO:0016875	ligase activity, forming carbon-oxygen b...	41	0	0.18	1	1
GO:0006974	cellular response to DNA damage stimulus	66	0	0.41	1	1				GO:0016877	ligase activity, forming carbon-sulfur b...	3	0	0.01	1	1
GO:0006996	organelle organization	61	0	0.38	1	1				GO:0016879	ligase activity, forming carbon-nitrogen...	2	0	0.01	1	1
GO:0007005	mitochondrion organization	3	0	0.02	1	1				GO:0016881	acid-amino acid ligase activity	1	0	0	1	1
GO:0007010	cytoskeleton organization	14	0	0.09	1	1				GO:0016884	carbon-nitrogen ligase activity, with gl...	1	0	0	1	1
GO:0007015	actin filament organization	7	0	0.04	1	1				GO:0016886	ligase activity, forming phosphoric este...	2	0	0.01	1	1
GO:0007017	microtubule-based process	20	0	0.12	1	1				GO:0016887	ATPase activity	53	0	0.23	1	1
GO:0007018	microtubule-based movement	13	0	0.08	1	1				GO:0016888	endodeoxyribonuclease activity, producin...	2	0	0.01	1	1
GO:0007020	microtubule nucleation	4	0	0.02	1	1				GO:0016893	endonuclease activity, active with eithe...	2	0	0.01	1	1
GO:0007023	post-chaperonin tubulin folding pathway	2	0	0.01	1	1				GO:0016895	exodeoxyribonuclease activity, producing...	1	0	0	1	1
GO:0007031	peroxisome organization	3	0	0.02	1	1				GO:0016896	exoribonuclease activity, producing 5'-p...	2	0	0.01	1	1
GO:0007033	vacuole organization	1	0	0.01	1	1				GO:0016903	oxidoreductase activity, acting on the a...	2	0	0.01	1	1
GO:0007034	vacuolar transport	5	0	0.03	1	1				GO:0016992	lipoate synthase activity	1	0	0	1	1
GO:0007040	lysosome organization	1	0	0.01	1	1				GO:0017016	Ras GTPase binding	4	0	0.02	1	1
GO:0007049	cell cycle	21	0	0.13	1	1				GO:0017022	myosin binding	1	0	0	1	1
GO:0007059	chromosome segregation	11	0	0.07	1	1				GO:0017048	Rho GTPase binding	3	0	0.01	1	1
GO:0007062	sister chromatid cohesion	3	0	0.02	1	1				GO:0017056	structural constituent of nuclear pore	1	0	0	1	1
GO:0007064	mitotic sister chromatid cohesion	2	0	0.01	1	1				GO:0017076	purine nucleotide binding	373	0	1.62	1	1
GO:0007088	regulation of mitotic nuclear division	5	0	0.03	1	1				GO:0017108	5'-flap endonuclease activity	2	0	0.01	1	1
GO:0007091	metaphase/anaphase transition of mitotic...	5	0	0.03	1	1				GO:0017111	nucleoside-triphosphatase activity	69	0	0.3	1	1
GO:0007093	mitotic cell cycle checkpoint	2	0	0.01	1	1				GO:0017112	Rab guanyl-nucleotide exchange factor ac...	1	0	0	1	1
GO:0007094	mitotic spindle assembly checkpoint	2	0	0.01	1	1				GO:0017137	Rab GTPase binding	1	0	0	1	1
GO:0007127	meiosis I	2	0	0.01	1	1				GO:0017150	tRNA dihydrouridine synthase activity	3	0	0.01	1	1
GO:0007131	reciprocal meiotic recombination	2	0	0.01	1	1				GO:0017171	serine hydrolase activity	3	0	0.01	1	1
GO:0007154	cell communication	40	0	0.25	1	1				GO:0017176	phosphatidylinositol N-acetylglucosaminy...	1	0	0	1	1
GO:0007155	cell adhesion	2	0	0.01	1	1				GO:0018024	histone-lysine N-methyltransferase activ...	3	0	0.01	1	1
GO:0007165	signal transduction	40	0	0.25	1	1				GO:0019001	guanyl nucleotide binding	39	0	0.17	1	1
GO:0007166	cell surface receptor signaling pathway	2	0	0.01	1	1				GO:0019107	myristoyltransferase activity	1	0	0	1	1
GO:0007186	G protein-coupled receptor signaling pat...	3	0	0.02	1	1				GO:0019187	beta-1,4-mannosyltransferase activity	1	0	0	1	1
GO:0007264	small GTPase mediated signal transductio...	1	0	0.01	1	1				GO:0019200	carbohydrate kinase activity	5	0	0.02	1	1
GO:0007265	Ras protein signal transduction	1	0	0.01	1	1				GO:0019205	nucleobase-containing compound kinase ac...	1	0	0	1	1
GO:0007266	Rho protein signal transduction	1	0	0.01	1	1				GO:0019207	kinase regulator activity	2	0	0.01	1	1
GO:0007346	regulation of mitotic cell cycle	5	0	0.03	1	1				GO:0019208	phosphatase regulator activity	2	0	0.01	1	1
GO:0007623	circadian rhythm	1	0	0.01	1	1				GO:0019209	kinase activator activity	1	0	0	1	1
GO:0008033	tRNA processing	13	0	0.08	1	1				GO:0019211	phosphatase activator activity	2	0	0.01	1	1
GO:0008064	regulation of actin polymerization or de...	6	0	0.04	1	1				GO:0019237	centromeric DNA binding	1	0	0	1	1
GO:0008104	protein localization	32	0	0.2	1	1				GO:0019238	cyclohydrolase activity	1	0	0	1	1
GO:0008154	actin polymerization or depolymerization	6	0	0.04	1	1				GO:0019239	deaminase activity	5	0	0.02	1	1
GO:0008156	negative regulation of DNA replication	1	0	0.01	1	1				GO:0019783	ubiquitin-like protein-specific protease...	1	0	0	1	1
GO:0008202	steroid metabolic process	9	0	0.06	1	1				GO:0019787	ubiquitin-like protein transferase activ...	9	0	0.04	1	1
GO:0008204	ergosterol metabolic process	2	0	0.01	1	1				GO:0019789	SUMO transferase activity	2	0	0.01	1	1
GO:0008213	protein alkylation	3	0	0.02	1	1				GO:0019842	vitamin binding	13	0	0.06	1	1
GO:0008215	spermine metabolic process	1	0	0.01	1	1				GO:0019843	rRNA binding	1	0	0	1	1
GO:0008272	sulfate transport	6	0	0.04	1	1				GO:0019887	protein kinase regulator activity	2	0	0.01	1	1
GO:0008299	isoprenoid biosynthetic process	5	0	0.03	1	1				GO:0019899	enzyme binding	7	0	0.03	1	1
GO:0008380	RNA splicing	10	0	0.06	1	1				GO:0019900	kinase binding	3	0	0.01	1	1
GO:0008608	attachment of spindle microtubules to ki...	2	0	0.01	1	1				GO:0019901	protein kinase binding	3	0	0.01	1	1
GO:0008612	peptidyl-lysine modification to peptidyl...	1	0	0.01	1	1				GO:0019904	protein domain specific binding	3	0	0.01	1	1
GO:0008614	pyridoxine metabolic process	1	0	0.01	1	1				GO:0019905	syntaxin binding	1	0	0	1	1
GO:0008615	pyridoxine biosynthetic process	1	0	0.01	1	1				GO:0022803	passive transmembrane transporter activi...	1	0	0	1	1
GO:0008643	carbohydrate transport	2	0	0.01	1	1				GO:0022804	active transmembrane transporter activit...	48	0	0.21	1	1
GO:0008652	cellular amino acid biosynthetic process	27	0	0.17	1	1				GO:0022832	voltage-gated channel activity	1	0	0	1	1
GO:0008654	phospholipid biosynthetic process	9	0	0.06	1	1				GO:0022836	gated channel activity	1	0	0	1	1
GO:0009056	catabolic process	46	0	0.29	1	1				GO:0022838	substrate-specific channel activity	1	0	0	1	1
GO:0009057	macromolecule catabolic process	18	0	0.11	1	1				GO:0022839	ion gated channel activity	1	0	0	1	1
GO:0009060	aerobic respiration	5	0	0.03	1	1				GO:0022857	transmembrane transporter activity	149	0	0.65	1	1
GO:0009063	cellular amino acid catabolic process	13	0	0.08	1	1				GO:0022890	inorganic cation transmembrane transport...	42	0	0.18	1	1
GO:0009064	glutamine family amino acid metabolic pr...	13	0	0.08	1	1				GO:0030145	manganese ion binding	2	0	0.01	1	1
GO:0009065	glutamine family amino acid catabolic pr...	1	0	0.01	1	1				GO:0030151	molybdenum ion binding	9	0	0.04	1	1
GO:0009066	aspartate family amino acid metabolic pr...	6	0	0.04	1	1				GO:0030170	pyridoxal phosphate binding	3	0	0.01	1	1
GO:0009067	aspartate family amino acid biosynthetic...	5	0	0.03	1	1				GO:0030234	enzyme regulator activity	19	0	0.08	1	1
GO:0009069	serine family amino acid metabolic proce...	6	0	0.04	1	1				GO:0030246	carbohydrate binding	14	0	0.06	1	1
GO:0009070	serine family amino acid biosynthetic pr...	5	0	0.03	1	1				GO:0030276	clathrin binding	2	0	0.01	1	1
GO:0009072	aromatic amino acid family metabolic pro...	14	0	0.09	1	1				GO:0030295	protein kinase activator activity	1	0	0	1	1
GO:0009073	aromatic amino acid family biosynthetic ...	4	0	0.02	1	1				GO:0030366	molybdopterin synthase activity	1	0	0	1	1
GO:0009074	aromatic amino acid family catabolic pro...	9	0	0.06	1	1				GO:0030515	snoRNA binding	1	0	0	1	1
GO:0009081	branched-chain amino acid metabolic proc...	5	0	0.03	1	1				GO:0030554	adenyl nucleotide binding	334	0	1.45	1	1
GO:0009082	branched-chain amino acid biosynthetic p...	5	0	0.03	1	1				GO:0030599	pectinesterase activity	3	0	0.01	1	1
GO:0009084	glutamine family amino acid biosynthetic...	8	0	0.05	1	1				GO:0030600	feruloyl esterase activity	1	0	0	1	1
GO:0009085	lysine biosynthetic process	3	0	0.02	1	1				GO:0030674	protein binding, bridging	1	0	0	1	1
GO:0009086	methionine biosynthetic process	3	0	0.02	1	1				GO:0030695	GTPase regulator activity	7	0	0.03	1	1
GO:0009088	threonine biosynthetic process	1	0	0.01	1	1				GO:0030798	trans-aconitate 2-methyltransferase acti...	1	0	0	1	1
GO:0009089	lysine biosynthetic process via diaminop...	1	0	0.01	1	1				GO:0030942	endoplasmic reticulum signal peptide bin...	1	0	0	1	1
GO:0009094	L-phenylalanine biosynthetic process	1	0	0.01	1	1				GO:0030955	potassium ion binding	1	0	0	1	1
GO:0009095	aromatic amino acid family biosynthetic ...	2	0	0.01	1	1				GO:0030976	thiamine pyrophosphate binding	3	0	0.01	1	1
GO:0009097	isoleucine biosynthetic process	1	0	0.01	1	1				GO:0031071	cysteine desulfurase activity	1	0	0	1	1
GO:0009098	leucine biosynthetic process	2	0	0.01	1	1				GO:0031267	small GTPase binding	4	0	0.02	1	1
GO:0009100	glycoprotein metabolic process	15	0	0.09	1	1				GO:0031406	carboxylic acid binding	8	0	0.03	1	1
GO:0009101	glycoprotein biosynthetic process	14	0	0.09	1	1				GO:0031418	L-ascorbic acid binding	7	0	0.03	1	1
GO:0009112	nucleobase metabolic process	5	0	0.03	1	1				GO:0031420	alkali metal ion binding	1	0	0	1	1
GO:0009116	nucleoside metabolic process	8	0	0.05	1	1				GO:0031491	nucleosome binding	1	0	0	1	1
GO:0009119	ribonucleoside metabolic process	4	0	0.02	1	1				GO:0031493	nucleosomal histone binding	1	0	0	1	1
GO:0009123	nucleoside monophosphate metabolic proce...	10	0	0.06	1	1				GO:0032051	clathrin light chain binding	1	0	0	1	1
GO:0009124	nucleoside monophosphate biosynthetic pr...	9	0	0.06	1	1				GO:0032182	ubiquitin-like protein binding	1	0	0	1	1
GO:0009126	purine nucleoside monophosphate metaboli...	8	0	0.05	1	1				GO:0032549	ribonucleoside binding	38	0	0.16	1	1
GO:0009127	purine nucleoside monophosphate biosynth...	7	0	0.04	1	1				GO:0032550	purine ribonucleoside binding	38	0	0.16	1	1
GO:0009132	nucleoside diphosphate metabolic process	4	0	0.02	1	1				GO:0032553	ribonucleotide binding	376	0	1.63	1	1
GO:0009135	purine nucleoside diphosphate metabolic ...	3	0	0.02	1	1				GO:0032555	purine ribonucleotide binding	372	0	1.61	1	1
GO:0009141	nucleoside triphosphate metabolic proces...	8	0	0.05	1	1				GO:0032559	adenyl ribonucleotide binding	334	0	1.45	1	1
GO:0009142	nucleoside triphosphate biosynthetic pro...	7	0	0.04	1	1				GO:0032561	guanyl ribonucleotide binding	38	0	0.16	1	1
GO:0009144	purine nucleoside triphosphate metabolic...	8	0	0.05	1	1				GO:0033170	protein-DNA loading ATPase activity	1	0	0	1	1
GO:0009145	purine nucleoside triphosphate biosynthe...	7	0	0.04	1	1				GO:0033218	amide binding	3	0	0.01	1	1
GO:0009147	pyrimidine nucleoside triphosphate metab...	1	0	0.01	1	1				GO:0033961	cis-stilbene-oxide hydrolase activity	1	0	0	1	1
GO:0009148	pyrimidine nucleoside triphosphate biosy...	1	0	0.01	1	1				GO:0034061	DNA polymerase activity	6	0	0.03	1	1
GO:0009150	purine ribonucleotide metabolic process	10	0	0.06	1	1				GO:0034062	5'-3' RNA polymerase activity	18	0	0.08	1	1
GO:0009152	purine ribonucleotide biosynthetic proce...	9	0	0.06	1	1				GO:0034212	peptide N-acetyltransferase activity	2	0	0.01	1	1
GO:0009156	ribonucleoside monophosphate biosyntheti...	9	0	0.06	1	1				GO:0034450	ubiquitin-ubiquitin ligase activity	1	0	0	1	1
GO:0009161	ribonucleoside monophosphate metabolic p...	10	0	0.06	1	1				GO:0035091	phosphatidylinositol binding	11	0	0.05	1	1
GO:0009163	nucleoside biosynthetic process	3	0	0.02	1	1				GO:0035251	UDP-glucosyltransferase activity	1	0	0	1	1
GO:0009164	nucleoside catabolic process	1	0	0.01	1	1				GO:0035312	5'-3' exodeoxyribonuclease activity	1	0	0	1	1
GO:0009166	nucleotide catabolic process	3	0	0.02	1	1				GO:0035639	purine ribonucleoside triphosphate bindi...	369	0	1.6	1	1
GO:0009167	purine ribonucleoside monophosphate meta...	8	0	0.05	1	1				GO:0036055	protein-succinyllysine desuccinylase act...	1	0	0	1	1
GO:0009168	purine ribonucleoside monophosphate bios...	7	0	0.04	1	1				GO:0036094	small molecule binding	613	0	2.66	1	1
GO:0009179	purine ribonucleoside diphosphate metabo...	3	0	0.02	1	1				GO:0036459	thiol-dependent ubiquitinyl hydrolase ac...	1	0	0	1	1
GO:0009185	ribonucleoside diphosphate metabolic pro...	3	0	0.02	1	1				GO:0042054	histone methyltransferase activity	3	0	0.01	1	1
GO:0009199	ribonucleoside triphosphate metabolic pr...	8	0	0.05	1	1				GO:0042162	telomeric DNA binding	3	0	0.01	1	1
GO:0009201	ribonucleoside triphosphate biosynthetic...	7	0	0.04	1	1				GO:0042277	peptide binding	1	0	0	1	1
GO:0009205	purine ribonucleoside triphosphate metab...	8	0	0.05	1	1				GO:0042393	histone binding	2	0	0.01	1	1
GO:0009206	purine ribonucleoside triphosphate biosy...	7	0	0.04	1	1				GO:0042578	phosphoric ester hydrolase activity	23	0	0.1	1	1
GO:0009208	pyrimidine ribonucleoside triphosphate m...	1	0	0.01	1	1				GO:0042623	ATPase activity, coupled	51	0	0.22	1	1
GO:0009209	pyrimidine ribonucleoside triphosphate b...	1	0	0.01	1	1				GO:0042626	ATPase activity, coupled to transmembran...	35	0	0.15	1	1
GO:0009218	pyrimidine ribonucleotide metabolic proc...	1	0	0.01	1	1				GO:0042802	identical protein binding	2	0	0.01	1	1
GO:0009220	pyrimidine ribonucleotide biosynthetic p...	1	0	0.01	1	1				GO:0042803	protein homodimerization activity	1	0	0	1	1
GO:0009231	riboflavin biosynthetic process	1	0	0.01	1	1				GO:0042979	ornithine decarboxylase regulator activi...	1	0	0	1	1
GO:0009247	glycolipid biosynthetic process	5	0	0.03	1	1				GO:0043021	ribonucleoprotein complex binding	6	0	0.03	1	1
GO:0009250	glucan biosynthetic process	1	0	0.01	1	1				GO:0043022	ribosome binding	5	0	0.02	1	1
GO:0009259	ribonucleotide metabolic process	10	0	0.06	1	1				GO:0043047	single-stranded telomeric DNA binding	1	0	0	1	1
GO:0009260	ribonucleotide biosynthetic process	9	0	0.06	1	1				GO:0043115	precorrin-2 dehydrogenase activity	2	0	0.01	1	1
GO:0009262	deoxyribonucleotide metabolic process	1	0	0.01	1	1				GO:0043130	ubiquitin binding	1	0	0	1	1
GO:0009263	deoxyribonucleotide biosynthetic process	1	0	0.01	1	1				GO:0043168	anion binding	594	0	2.58	1	1
GO:0009266	response to temperature stimulus	3	0	0.02	1	1				GO:0043177	organic acid binding	8	0	0.03	1	1
GO:0009306	protein secretion	1	0	0.01	1	1				GO:0043492	ATPase activity, coupled to movement of ...	39	0	0.17	1	1
GO:0009308	amine metabolic process	11	0	0.07	1	1				GO:0043565	sequence-specific DNA binding	15	0	0.07	1	1
GO:0009309	amine biosynthetic process	1	0	0.01	1	1				GO:0044212	transcription regulatory region DNA bind...	1	0	0	1	1
GO:0009310	amine catabolic process	3	0	0.02	1	1				GO:0044877	protein-containing complex binding	7	0	0.03	1	1
GO:0009314	response to radiation	2	0	0.01	1	1				GO:0045145	single-stranded DNA 5'-3' exodeoxyribonu...	1	0	0	1	1
GO:0009403	toxin biosynthetic process	22	0	0.14	1	1				GO:0045182	translation regulator activity	1	0	0	1	1
GO:0009404	toxin metabolic process	22	0	0.14	1	1				GO:0045735	nutrient reservoir activity	3	0	0.01	1	1
GO:0009405	pathogenesis	1	0	0.01	1	1				GO:0046527	glucosyltransferase activity	1	0	0	1	1
GO:0009408	response to heat	3	0	0.02	1	1				GO:0046873	metal ion transmembrane transporter acti...	28	0	0.12	1	1
GO:0009416	response to light stimulus	2	0	0.01	1	1				GO:0046912	transferase activity, transferring acyl ...	1	0	0	1	1
GO:0009435	NAD biosynthetic process	2	0	0.01	1	1				GO:0046943	carboxylic acid transmembrane transporte...	39	0	0.17	1	1
GO:0009437	carnitine metabolic process	1	0	0.01	1	1				GO:0046982	protein heterodimerization activity	5	0	0.02	1	1
GO:0009451	RNA modification	15	0	0.09	1	1				GO:0046983	protein dimerization activity	15	0	0.07	1	1
GO:0009452	7-methylguanosine RNA capping	1	0	0.01	1	1				GO:0047429	nucleoside-triphosphate diphosphatase ac...	1	0	0	1	1
GO:0009581	detection of external stimulus	2	0	0.01	1	1				GO:0047547	2-methylcitrate dehydratase activity	1	0	0	1	1
GO:0009582	detection of abiotic stimulus	2	0	0.01	1	1				GO:0048029	monosaccharide binding	12	0	0.05	1	1
GO:0009583	detection of light stimulus	2	0	0.01	1	1				GO:0048038	quinone binding	9	0	0.04	1	1
GO:0009584	detection of visible light	2	0	0.01	1	1				GO:0048256	flap endonuclease activity	2	0	0.01	1	1
GO:0009605	response to external stimulus	2	0	0.01	1	1				GO:0050113	inositol oxygenase activity	1	0	0	1	1
GO:0009628	response to abiotic stimulus	5	0	0.03	1	1				GO:0050145	nucleoside monophosphate kinase activity	1	0	0	1	1
GO:0009636	response to toxic substance	2	0	0.01	1	1				GO:0050483	IMP 5'-nucleotidase activity	1	0	0	1	1
GO:0009653	anatomical structure morphogenesis	2	0	0.01	1	1				GO:0050504	mannosyl-3-phosphoglycerate synthase act...	1	0	0	1	1
GO:0009719	response to endogenous stimulus	1	0	0.01	1	1				GO:0050660	flavin adenine dinucleotide binding	188	0	0.82	1	1
GO:0009890	negative regulation of biosynthetic proc...	4	0	0.02	1	1				GO:0050661	NADP binding	37	0	0.16	1	1
GO:0009891	positive regulation of biosynthetic proc...	3	0	0.02	1	1				GO:0050662	coenzyme binding	238	0	1.03	1	1
GO:0009892	negative regulation of metabolic process	5	0	0.03	1	1				GO:0051020	GTPase binding	4	0	0.02	1	1
GO:0009893	positive regulation of metabolic process	8	0	0.05	1	1				GO:0051082	unfolded protein binding	5	0	0.02	1	1
GO:0009894	regulation of catabolic process	2	0	0.01	1	1				GO:0051087	chaperone binding	2	0	0.01	1	1
GO:0009896	positive regulation of catabolic process	2	0	0.01	1	1				GO:0051213	dioxygenase activity	7	0	0.03	1	1
GO:0009966	regulation of signal transduction	4	0	0.02	1	1				GO:0051287	NAD binding	24	0	0.1	1	1
GO:0009967	positive regulation of signal transducti...	1	0	0.01	1	1				GO:0051536	iron-sulfur cluster binding	14	0	0.06	1	1
GO:0010033	response to organic substance	3	0	0.02	1	1				GO:0051537	2 iron, 2 sulfur cluster binding	6	0	0.03	1	1
GO:0010035	response to inorganic substance	1	0	0.01	1	1				GO:0051539	4 iron, 4 sulfur cluster binding	4	0	0.02	1	1
GO:0010243	response to organonitrogen compound	2	0	0.01	1	1				GO:0051540	metal cluster binding	14	0	0.06	1	1
GO:0010257	NADH dehydrogenase complex assembly	1	0	0.01	1	1				GO:0051766	inositol trisphosphate kinase activity	2	0	0.01	1	1
GO:0010383	cell wall polysaccharide metabolic proce...	1	0	0.01	1	1				GO:0051903	S-(hydroxymethyl)glutathione dehydrogena...	1	0	0	1	1
GO:0010410	hemicellulose metabolic process	1	0	0.01	1	1				GO:0052689	carboxylic ester hydrolase activity	9	0	0.04	1	1
GO:0010498	proteasomal protein catabolic process	1	0	0.01	1	1				GO:0052736	beta-glucanase activity	2	0	0.01	1	1
GO:0010506	regulation of autophagy	2	0	0.01	1	1				GO:0052855	ADP-dependent NAD(P)H-hydrate dehydratas...	1	0	0	1	1
GO:0010508	positive regulation of autophagy	2	0	0.01	1	1				GO:0052861	glucan endo-1,3-beta-glucanase activity,...	2	0	0.01	1	1
GO:0010557	positive regulation of macromolecule bio...	3	0	0.02	1	1				GO:0055106	ubiquitin-protein transferase regulator ...	3	0	0.01	1	1
GO:0010558	negative regulation of macromolecule bio...	4	0	0.02	1	1				GO:0060090	molecular adaptor activity	1	0	0	1	1
GO:0010562	positive regulation of phosphorus metabo...	3	0	0.02	1	1				GO:0060589	nucleoside-triphosphatase regulator acti...	7	0	0.03	1	1
GO:0010564	regulation of cell cycle process	6	0	0.04	1	1				GO:0061505	DNA topoisomerase II activity	1	0	0	1	1
GO:0010604	positive regulation of macromolecule met...	5	0	0.03	1	1				GO:0061575	cyclin-dependent protein serine/threonin...	1	0	0	1	1
GO:0010605	negative regulation of macromolecule met...	5	0	0.03	1	1				GO:0061630	ubiquitin protein ligase activity	2	0	0.01	1	1
GO:0010608	posttranscriptional regulation of gene e...	6	0	0.04	1	1				GO:0061659	ubiquitin-like protein ligase activity	2	0	0.01	1	1
GO:0010628	positive regulation of gene expression	3	0	0.02	1	1				GO:0061733	peptide-lysine-N-acetyltransferase activ...	2	0	0.01	1	1
GO:0010629	negative regulation of gene expression	4	0	0.02	1	1				GO:0070001	aspartic-type peptidase activity	1	0	0	1	1
GO:0010638	positive regulation of organelle organiz...	4	0	0.02	1	1				GO:0070035	purine NTP-dependent helicase activity	5	0	0.02	1	1
GO:0010639	negative regulation of organelle organiz...	2	0	0.01	1	1				GO:0070273	phosphatidylinositol-4-phosphate binding	1	0	0	1	1
GO:0010646	regulation of cell communication	4	0	0.02	1	1				GO:0070279	vitamin B6 binding	3	0	0.01	1	1
GO:0010647	positive regulation of cell communicatio...	1	0	0.01	1	1				GO:0070403	NAD+ binding	3	0	0.01	1	1
GO:0010876	lipid localization	8	0	0.05	1	1				GO:0070566	adenylyltransferase activity	2	0	0.01	1	1
GO:0010948	negative regulation of cell cycle proces...	2	0	0.01	1	1				GO:0070567	cytidylyltransferase activity	1	0	0	1	1
GO:0010965	regulation of mitotic sister chromatid s...	5	0	0.03	1	1				GO:0070577	lysine-acetylated histone binding	1	0	0	1	1
GO:0010998	regulation of translational initiation b...	1	0	0.01	1	1				GO:0071949	FAD binding	51	0	0.22	1	1
GO:0015031	protein transport	29	0	0.18	1	1				GO:0090599	alpha-glucosidase activity	1	0	0	1	1
GO:0015672	monovalent inorganic cation transport	15	0	0.09	1	1				GO:0097027	ubiquitin-protein transferase activator ...	3	0	0.01	1	1
GO:0015675	nickel cation transport	1	0	0.01	1	1				GO:0097367	carbohydrate derivative binding	398	0	1.73	1	1
GO:0015689	molybdate ion transport	1	0	0.01	1	1				GO:0097747	RNA polymerase activity	18	0	0.08	1	1
GO:0015693	magnesium ion transport	4	0	0.02	1	1				GO:0098518	polynucleotide phosphatase activity	1	0	0	1	1
GO:0015696	ammonium transport	5	0	0.03	1	1				GO:0098772	molecular function regulator	21	0	0.09	1	1
GO:0015698	inorganic anion transport	17	0	0.11	1	1				GO:0098847	sequence-specific single stranded DNA bi...	1	0	0	1	1
GO:0015700	arsenite transport	1	0	0.01	1	1				GO:0099516	ion antiporter activity	2	0	0.01	1	1
GO:0015706	nitrate transport	1	0	0.01	1	1				GO:0101005	ubiquitinyl hydrolase activity	1	0	0	1	1
GO:0015707	nitrite transport	1	0	0.01	1	1				GO:0140030	modification-dependent protein binding	1	0	0	1	1
GO:0015711	organic anion transport	4	0	0.02	1	1				GO:0140033	acetylation-dependent protein binding	1	0	0	1	1
GO:0015748	organophosphate ester transport	4	0	0.02	1	1				GO:0140097	catalytic activity, acting on DNA	26	0	0.11	1	1
GO:0015833	peptide transport	29	0	0.18	1	1				GO:0140098	catalytic activity, acting on RNA	74	0	0.32	1	1
GO:0015850	organic hydroxy compound transport	1	0	0.01	1	1				GO:0140101	catalytic activity, acting on a tRNA	47	0	0.2	1	1
GO:0015893	drug transport	2	0	0.01	1	1				GO:0140102	catalytic activity, acting on a rRNA	2	0	0.01	1	1
GO:0015914	phospholipid transport	4	0	0.02	1	1				GO:0140104	molecular carrier activity	1	0	0	1	1
GO:0015918	sterol transport	1	0	0.01	1	1				GO:0140110	transcription regulator activity	4	0	0.02	1	1
GO:0015931	nucleobase-containing compound transport	1	0	0.01	1	1				GO:1901265	nucleoside phosphate binding	599	0	2.6	1	1
GO:0015980	energy derivation by oxidation of organi...	7	0	0.04	1	1				GO:1901567	fatty acid derivative binding	2	0	0.01	1	1
GO:0015985	energy coupled proton transport, down el...	3	0	0.02	1	1				GO:1901681	sulfur compound binding	5	0	0.02	1	1
GO:0015986	ATP synthesis coupled proton transport	3	0	0.02	1	1				GO:1901981	phosphatidylinositol phosphate binding	1	0	0	1	1
GO:0015988	energy coupled proton transmembrane tran...	9	0	0.06	1	1				GO:1990837	sequence-specific double-stranded DNA bi...	3	0	0.01	1	1
GO:0015991	ATP hydrolysis coupled proton transport	9	0	0.06	1	1
GO:0016043	cellular component organization	80	0	0.5	1	1
GO:0016050	vesicle organization	1	0	0.01	1	1
GO:0016051	carbohydrate biosynthetic process	4	0	0.02	1	1
GO:0016052	carbohydrate catabolic process	6	0	0.04	1	1
GO:0016054	organic acid catabolic process	13	0	0.08	1	1
GO:0016071	mRNA metabolic process	17	0	0.11	1	1
GO:0016072	rRNA metabolic process	9	0	0.06	1	1
GO:0016125	sterol metabolic process	5	0	0.03	1	1
GO:0016126	sterol biosynthetic process	2	0	0.01	1	1
GO:0016128	phytosteroid metabolic process	2	0	0.01	1	1
GO:0016129	phytosteroid biosynthetic process	2	0	0.01	1	1
GO:0016192	vesicle-mediated transport	27	0	0.17	1	1
GO:0016197	endosomal transport	3	0	0.02	1	1
GO:0016226	iron-sulfur cluster assembly	3	0	0.02	1	1
GO:0016255	attachment of GPI anchor to protein	2	0	0.01	1	1
GO:0016310	phosphorylation	13	0	0.08	1	1
GO:0016311	dephosphorylation	3	0	0.02	1	1
GO:0016458	gene silencing	2	0	0.01	1	1
GO:0016480	negative regulation of transcription by ...	1	0	0.01	1	1
GO:0016482	cytosolic transport	2	0	0.01	1	1
GO:0016485	protein processing	3	0	0.02	1	1
GO:0016567	protein ubiquitination	2	0	0.01	1	1
GO:0016569	covalent chromatin modification	13	0	0.08	1	1
GO:0016570	histone modification	13	0	0.08	1	1
GO:0016571	histone methylation	3	0	0.02	1	1
GO:0016573	histone acetylation	4	0	0.02	1	1
GO:0016575	histone deacetylation	1	0	0.01	1	1
GO:0016999	antibiotic metabolic process	7	0	0.04	1	1
GO:0017000	antibiotic biosynthetic process	1	0	0.01	1	1
GO:0017001	antibiotic catabolic process	1	0	0.01	1	1
GO:0017038	protein import	2	0	0.01	1	1
GO:0017182	peptidyl-diphthamide metabolic process	2	0	0.01	1	1
GO:0017183	peptidyl-diphthamide biosynthetic proces...	2	0	0.01	1	1
GO:0018022	peptidyl-lysine methylation	3	0	0.02	1	1
GO:0018065	protein-cofactor linkage	1	0	0.01	1	1
GO:0018101	protein citrullination	1	0	0.01	1	1
GO:0018160	peptidyl-pyrromethane cofactor linkage	1	0	0.01	1	1
GO:0018193	peptidyl-amino acid modification	12	0	0.08	1	1
GO:0018195	peptidyl-arginine modification	1	0	0.01	1	1
GO:0018198	peptidyl-cysteine modification	1	0	0.01	1	1
GO:0018202	peptidyl-histidine modification	2	0	0.01	1	1
GO:0018205	peptidyl-lysine modification	8	0	0.05	1	1
GO:0018342	protein prenylation	1	0	0.01	1	1
GO:0018343	protein farnesylation	1	0	0.01	1	1
GO:0018393	internal peptidyl-lysine acetylation	4	0	0.02	1	1
GO:0018394	peptidyl-lysine acetylation	4	0	0.02	1	1
GO:0019184	nonribosomal peptide biosynthetic proces...	1	0	0.01	1	1
GO:0019220	regulation of phosphate metabolic proces...	3	0	0.02	1	1
GO:0019310	inositol catabolic process	1	0	0.01	1	1
GO:0019318	hexose metabolic process	4	0	0.02	1	1
GO:0019319	hexose biosynthetic process	2	0	0.01	1	1
GO:0019320	hexose catabolic process	1	0	0.01	1	1
GO:0019344	cysteine biosynthetic process	2	0	0.01	1	1
GO:0019354	siroheme biosynthetic process	2	0	0.01	1	1
GO:0019379	sulfate assimilation, phosphoadenylyl su...	1	0	0.01	1	1
GO:0019419	sulfate reduction	1	0	0.01	1	1
GO:0019430	removal of superoxide radicals	1	0	0.01	1	1
GO:0019439	aromatic compound catabolic process	17	0	0.11	1	1
GO:0019509	L-methionine salvage from methylthioaden...	2	0	0.01	1	1
GO:0019510	S-adenosylhomocysteine catabolic process	1	0	0.01	1	1
GO:0019538	protein metabolic process	200	0	1.25	1	1
GO:0019551	glutamate catabolic process to 2-oxoglut...	1	0	0.01	1	1
GO:0019674	NAD metabolic process	2	0	0.01	1	1
GO:0019682	glyceraldehyde-3-phosphate metabolic pro...	3	0	0.02	1	1
GO:0019693	ribose phosphate metabolic process	13	0	0.08	1	1
GO:0019720	Mo-molybdopterin cofactor metabolic proc...	3	0	0.02	1	1
GO:0019725	cellular homeostasis	12	0	0.08	1	1
GO:0019748	secondary metabolic process	22	0	0.14	1	1
GO:0019751	polyol metabolic process	3	0	0.02	1	1
GO:0019856	pyrimidine nucleobase biosynthetic proce...	4	0	0.02	1	1
GO:0019878	lysine biosynthetic process via aminoadi...	1	0	0.01	1	1
GO:0019915	lipid storage	1	0	0.01	1	1
GO:0019941	modification-dependent protein catabolic...	14	0	0.09	1	1
GO:0019985	translesion synthesis	1	0	0.01	1	1
GO:0022402	cell cycle process	15	0	0.09	1	1
GO:0022406	membrane docking	1	0	0.01	1	1
GO:0022411	cellular component disassembly	1	0	0.01	1	1
GO:0022414	reproductive process	2	0	0.01	1	1
GO:0022607	cellular component assembly	32	0	0.2	1	1
GO:0022610	biological adhesion	2	0	0.01	1	1
GO:0022613	ribonucleoprotein complex biogenesis	12	0	0.08	1	1
GO:0022616	DNA strand elongation	1	0	0.01	1	1
GO:0022618	ribonucleoprotein complex assembly	3	0	0.02	1	1
GO:0022900	electron transport chain	2	0	0.01	1	1
GO:0022904	respiratory electron transport chain	2	0	0.01	1	1
GO:0023014	signal transduction by protein phosphory...	2	0	0.01	1	1
GO:0023051	regulation of signaling	4	0	0.02	1	1
GO:0023052	signaling	40	0	0.25	1	1
GO:0023056	positive regulation of signaling	1	0	0.01	1	1
GO:0030001	metal ion transport	37	0	0.23	1	1
GO:0030003	cellular cation homeostasis	4	0	0.02	1	1
GO:0030004	cellular monovalent inorganic cation hom...	3	0	0.02	1	1
GO:0030007	cellular potassium ion homeostasis	2	0	0.01	1	1
GO:0030029	actin filament-based process	10	0	0.06	1	1
GO:0030036	actin cytoskeleton organization	10	0	0.06	1	1
GO:0030041	actin filament polymerization	6	0	0.04	1	1
GO:0030071	regulation of mitotic metaphase/anaphase...	5	0	0.03	1	1
GO:0030148	sphingolipid biosynthetic process	1	0	0.01	1	1
GO:0030163	protein catabolic process	16	0	0.1	1	1
GO:0030258	lipid modification	3	0	0.02	1	1
GO:0030328	prenylcysteine catabolic process	1	0	0.01	1	1
GO:0030329	prenylcysteine metabolic process	1	0	0.01	1	1
GO:0030433	ubiquitin-dependent ERAD pathway	1	0	0.01	1	1
GO:0030488	tRNA methylation	2	0	0.01	1	1
GO:0030497	fatty acid elongation	1	0	0.01	1	1
GO:0030832	regulation of actin filament length	6	0	0.04	1	1
GO:0030833	regulation of actin filament polymerizat...	6	0	0.04	1	1
GO:0030838	positive regulation of actin filament po...	4	0	0.02	1	1
GO:0031098	stress-activated protein kinase signalin...	1	0	0.01	1	1
GO:0031109	microtubule polymerization or depolymeri...	4	0	0.02	1	1
GO:0031123	RNA 3'-end processing	1	0	0.01	1	1
GO:0031124	mRNA 3'-end processing	1	0	0.01	1	1
GO:0031144	proteasome localization	1	0	0.01	1	1
GO:0031163	metallo-sulfur cluster assembly	3	0	0.02	1	1
GO:0031297	replication fork processing	1	0	0.01	1	1
GO:0031324	negative regulation of cellular metaboli...	4	0	0.02	1	1
GO:0031325	positive regulation of cellular metaboli...	8	0	0.05	1	1
GO:0031327	negative regulation of cellular biosynth...	4	0	0.02	1	1
GO:0031328	positive regulation of cellular biosynth...	3	0	0.02	1	1
GO:0031329	regulation of cellular catabolic process	2	0	0.01	1	1
GO:0031331	positive regulation of cellular cataboli...	2	0	0.01	1	1
GO:0031334	positive regulation of protein complex a...	4	0	0.02	1	1
GO:0031399	regulation of protein modification proce...	2	0	0.01	1	1
GO:0031401	positive regulation of protein modificat...	2	0	0.01	1	1
GO:0031497	chromatin assembly	4	0	0.02	1	1
GO:0031503	protein-containing complex localization	1	0	0.01	1	1
GO:0031570	DNA integrity checkpoint	1	0	0.01	1	1
GO:0031577	spindle checkpoint	2	0	0.01	1	1
GO:0031919	vitamin B6 transport	2	0	0.01	1	1
GO:0031929	TOR signaling	1	0	0.01	1	1
GO:0032006	regulation of TOR signaling	1	0	0.01	1	1
GO:0032008	positive regulation of TOR signaling	1	0	0.01	1	1
GO:0032065	cortical protein anchoring	2	0	0.01	1	1
GO:0032259	methylation	5	0	0.03	1	1
GO:0032268	regulation of cellular protein metabolic...	8	0	0.05	1	1
GO:0032270	positive regulation of cellular protein ...	4	0	0.02	1	1
GO:0032271	regulation of protein polymerization	6	0	0.04	1	1
GO:0032273	positive regulation of protein polymeriz...	4	0	0.02	1	1
GO:0032365	intracellular lipid transport	1	0	0.01	1	1
GO:0032366	intracellular sterol transport	1	0	0.01	1	1
GO:0032446	protein modification by small protein co...	2	0	0.01	1	1
GO:0032502	developmental process	2	0	0.01	1	1
GO:0032507	maintenance of protein location in cell	2	0	0.01	1	1
GO:0032535	regulation of cellular component size	6	0	0.04	1	1
GO:0032780	negative regulation of ATPase activity	1	0	0.01	1	1
GO:0032784	regulation of DNA-templated transcriptio...	1	0	0.01	1	1
GO:0032786	positive regulation of DNA-templated tra...	1	0	0.01	1	1
GO:0032940	secretion by cell	4	0	0.02	1	1
GO:0032956	regulation of actin cytoskeleton organiz...	6	0	0.04	1	1
GO:0032970	regulation of actin filament-based proce...	6	0	0.04	1	1
GO:0032981	mitochondrial respiratory chain complex ...	1	0	0.01	1	1
GO:0032984	protein-containing complex disassembly	1	0	0.01	1	1
GO:0032989	cellular component morphogenesis	2	0	0.01	1	1
GO:0033013	tetrapyrrole metabolic process	6	0	0.04	1	1
GO:0033014	tetrapyrrole biosynthetic process	5	0	0.03	1	1
GO:0033015	tetrapyrrole catabolic process	1	0	0.01	1	1
GO:0033036	macromolecule localization	41	0	0.26	1	1
GO:0033043	regulation of organelle organization	11	0	0.07	1	1
GO:0033044	regulation of chromosome organization	5	0	0.03	1	1
GO:0033045	regulation of sister chromatid segregati...	5	0	0.03	1	1
GO:0033046	negative regulation of sister chromatid ...	2	0	0.01	1	1
GO:0033047	regulation of mitotic sister chromatid s...	5	0	0.03	1	1
GO:0033048	negative regulation of mitotic sister ch...	2	0	0.01	1	1
GO:0033108	mitochondrial respiratory chain complex ...	1	0	0.01	1	1
GO:0033260	nuclear DNA replication	1	0	0.01	1	1
GO:0033365	protein localization to organelle	7	0	0.04	1	1
GO:0033554	cellular response to stress	72	0	0.45	1	1
GO:0033567	DNA replication, Okazaki fragment proces...	1	0	0.01	1	1
GO:0033609	oxalate metabolic process	3	0	0.02	1	1
GO:0033674	positive regulation of kinase activity	2	0	0.01	1	1
GO:0033692	cellular polysaccharide biosynthetic pro...	1	0	0.01	1	1
GO:0033865	nucleoside bisphosphate metabolic proces...	1	0	0.01	1	1
GO:0033866	nucleoside bisphosphate biosynthetic pro...	1	0	0.01	1	1
GO:0033875	ribonucleoside bisphosphate metabolic pr...	1	0	0.01	1	1
GO:0034030	ribonucleoside bisphosphate biosynthetic...	1	0	0.01	1	1
GO:0034032	purine nucleoside bisphosphate metabolic...	1	0	0.01	1	1
GO:0034033	purine nucleoside bisphosphate biosynthe...	1	0	0.01	1	1
GO:0034077	butanediol metabolic process	1	0	0.01	1	1
GO:0034220	ion transmembrane transport	18	0	0.11	1	1
GO:0034248	regulation of cellular amide metabolic p...	6	0	0.04	1	1
GO:0034250	positive regulation of cellular amide me...	2	0	0.01	1	1
GO:0034311	diol metabolic process	1	0	0.01	1	1
GO:0034314	Arp2/3 complex-mediated actin nucleation	4	0	0.02	1	1
GO:0034404	nucleobase-containing small molecule bio...	6	0	0.04	1	1
GO:0034470	ncRNA processing	21	0	0.13	1	1
GO:0034504	protein localization to nucleus	2	0	0.01	1	1
GO:0034599	cellular response to oxidative stress	1	0	0.01	1	1
GO:0034613	cellular protein localization	26	0	0.16	1	1
GO:0034614	cellular response to reactive oxygen spe...	1	0	0.01	1	1
GO:0034622	cellular protein-containing complex asse...	28	0	0.18	1	1
GO:0034629	cellular protein-containing complex loca...	1	0	0.01	1	1
GO:0034637	cellular carbohydrate biosynthetic proce...	2	0	0.01	1	1
GO:0034655	nucleobase-containing compound catabolic...	5	0	0.03	1	1
GO:0034656	nucleobase-containing small molecule cat...	1	0	0.01	1	1
GO:0034660	ncRNA metabolic process	31	0	0.19	1	1
GO:0034724	DNA replication-independent nucleosome o...	1	0	0.01	1	1
GO:0034728	nucleosome organization	5	0	0.03	1	1
GO:0034968	histone lysine methylation	3	0	0.02	1	1
GO:0034976	response to endoplasmic reticulum stress	1	0	0.01	1	1
GO:0035023	regulation of Rho protein signal transdu...	1	0	0.01	1	1
GO:0035383	thioester metabolic process	1	0	0.01	1	1
GO:0035384	thioester biosynthetic process	1	0	0.01	1	1
GO:0035444	nickel cation transmembrane transport	1	0	0.01	1	1
GO:0035510	DNA dealkylation	1	0	0.01	1	1
GO:0035511	oxidative DNA demethylation	1	0	0.01	1	1
GO:0035552	oxidative single-stranded DNA demethylat...	1	0	0.01	1	1
GO:0035556	intracellular signal transduction	11	0	0.07	1	1
GO:0035601	protein deacylation	1	0	0.01	1	1
GO:0035825	homologous recombination	2	0	0.01	1	1
GO:0036211	protein modification process	48	0	0.3	1	1
GO:0036260	RNA capping	1	0	0.01	1	1
GO:0036503	ERAD pathway	1	0	0.01	1	1
GO:0040029	regulation of gene expression, epigeneti...	2	0	0.01	1	1
GO:0042126	nitrate metabolic process	1	0	0.01	1	1
GO:0042128	nitrate assimilation	1	0	0.01	1	1
GO:0042133	neurotransmitter metabolic process	4	0	0.02	1	1
GO:0042136	neurotransmitter biosynthetic process	3	0	0.02	1	1
GO:0042147	retrograde transport, endosome to Golgi	2	0	0.01	1	1
GO:0042157	lipoprotein metabolic process	5	0	0.03	1	1
GO:0042158	lipoprotein biosynthetic process	5	0	0.03	1	1
GO:0042168	heme metabolic process	3	0	0.02	1	1
GO:0042180	cellular ketone metabolic process	2	0	0.01	1	1
GO:0042181	ketone biosynthetic process	2	0	0.01	1	1
GO:0042219	cellular modified amino acid catabolic p...	2	0	0.01	1	1
GO:0042221	response to chemical	6	0	0.04	1	1
GO:0042254	ribosome biogenesis	10	0	0.06	1	1
GO:0042255	ribosome assembly	1	0	0.01	1	1
GO:0042273	ribosomal large subunit biogenesis	1	0	0.01	1	1
GO:0042276	error-prone translesion synthesis	1	0	0.01	1	1
GO:0042278	purine nucleoside metabolic process	4	0	0.02	1	1
GO:0042325	regulation of phosphorylation	3	0	0.02	1	1
GO:0042327	positive regulation of phosphorylation	3	0	0.02	1	1
GO:0042398	cellular modified amino acid biosyntheti...	2	0	0.01	1	1
GO:0042401	cellular biogenic amine biosynthetic pro...	1	0	0.01	1	1
GO:0042402	cellular biogenic amine catabolic proces...	3	0	0.02	1	1
GO:0042430	indole-containing compound metabolic pro...	3	0	0.02	1	1
GO:0042436	indole-containing compound catabolic pro...	3	0	0.02	1	1
GO:0042440	pigment metabolic process	3	0	0.02	1	1
GO:0042451	purine nucleoside biosynthetic process	3	0	0.02	1	1
GO:0042454	ribonucleoside catabolic process	1	0	0.01	1	1
GO:0042455	ribonucleoside biosynthetic process	3	0	0.02	1	1
GO:0042493	response to drug	2	0	0.01	1	1
GO:0042546	cell wall biogenesis	1	0	0.01	1	1
GO:0042592	homeostatic process	14	0	0.09	1	1
GO:0042632	cholesterol homeostasis	1	0	0.01	1	1
GO:0042726	flavin-containing compound metabolic pro...	1	0	0.01	1	1
GO:0042727	flavin-containing compound biosynthetic ...	1	0	0.01	1	1
GO:0042737	drug catabolic process	6	0	0.04	1	1
GO:0042773	ATP synthesis coupled electron transport	1	0	0.01	1	1
GO:0042816	vitamin B6 metabolic process	2	0	0.01	1	1
GO:0042819	vitamin B6 biosynthetic process	2	0	0.01	1	1
GO:0042844	glycol metabolic process	1	0	0.01	1	1
GO:0042866	pyruvate biosynthetic process	3	0	0.02	1	1
GO:0042886	amide transport	29	0	0.18	1	1
GO:0043038	amino acid activation	10	0	0.06	1	1
GO:0043039	tRNA aminoacylation	10	0	0.06	1	1
GO:0043043	peptide biosynthetic process	112	0	0.7	1	1
GO:0043044	ATP-dependent chromatin remodeling	1	0	0.01	1	1
GO:0043085	positive regulation of catalytic activit...	2	0	0.01	1	1
GO:0043086	negative regulation of catalytic activit...	1	0	0.01	1	1
GO:0043094	cellular metabolic compound salvage	3	0	0.02	1	1
GO:0043101	purine-containing compound salvage	1	0	0.01	1	1
GO:0043102	amino acid salvage	2	0	0.01	1	1
GO:0043161	proteasome-mediated ubiquitin-dependent ...	1	0	0.01	1	1
GO:0043174	nucleoside salvage	1	0	0.01	1	1
GO:0043200	response to amino acid	1	0	0.01	1	1
GO:0043248	proteasome assembly	2	0	0.01	1	1
GO:0043254	regulation of protein complex assembly	6	0	0.04	1	1
GO:0043385	mycotoxin metabolic process	22	0	0.14	1	1
GO:0043386	mycotoxin biosynthetic process	22	0	0.14	1	1
GO:0043408	regulation of MAPK cascade	1	0	0.01	1	1
GO:0043410	positive regulation of MAPK cascade	1	0	0.01	1	1
GO:0043412	macromolecule modification	64	0	0.4	1	1
GO:0043413	macromolecule glycosylation	14	0	0.09	1	1
GO:0043414	macromolecule methylation	5	0	0.03	1	1
GO:0043461	proton-transporting ATP synthase complex...	1	0	0.01	1	1
GO:0043462	regulation of ATPase activity	1	0	0.01	1	1
GO:0043486	histone exchange	1	0	0.01	1	1
GO:0043543	protein acylation	4	0	0.02	1	1
GO:0043545	molybdopterin cofactor metabolic process	3	0	0.02	1	1
GO:0043549	regulation of kinase activity	2	0	0.01	1	1
GO:0043555	regulation of translation in response to...	1	0	0.01	1	1
GO:0043558	regulation of translational initiation i...	1	0	0.01	1	1
GO:0043574	peroxisomal transport	2	0	0.01	1	1
GO:0043603	cellular amide metabolic process	117	0	0.73	1	1
GO:0043604	amide biosynthetic process	113	0	0.71	1	1
GO:0043618	regulation of transcription from RNA pol...	1	0	0.01	1	1
GO:0043620	regulation of DNA-templated transcriptio...	1	0	0.01	1	1
GO:0043624	cellular protein complex disassembly	1	0	0.01	1	1
GO:0043631	RNA polyadenylation	1	0	0.01	1	1
GO:0043632	modification-dependent macromolecule cat...	14	0	0.09	1	1
GO:0043648	dicarboxylic acid metabolic process	9	0	0.06	1	1
GO:0043649	dicarboxylic acid catabolic process	1	0	0.01	1	1
GO:0043933	protein-containing complex subunit organ...	31	0	0.19	1	1
GO:0043967	histone H4 acetylation	1	0	0.01	1	1
GO:0044036	cell wall macromolecule metabolic proces...	1	0	0.01	1	1
GO:0044042	glucan metabolic process	1	0	0.01	1	1
GO:0044085	cellular component biogenesis	42	0	0.26	1	1
GO:0044087	regulation of cellular component biogene...	6	0	0.04	1	1
GO:0044089	positive regulation of cellular componen...	4	0	0.02	1	1
GO:0044092	negative regulation of molecular functio...	1	0	0.01	1	1
GO:0044093	positive regulation of molecular functio...	2	0	0.01	1	1
GO:0044106	cellular amine metabolic process	4	0	0.02	1	1
GO:0044107	cellular alcohol metabolic process	2	0	0.01	1	1
GO:0044108	cellular alcohol biosynthetic process	2	0	0.01	1	1
GO:0044248	cellular catabolic process	42	0	0.26	1	1
GO:0044257	cellular protein catabolic process	14	0	0.09	1	1
GO:0044262	cellular carbohydrate metabolic process	3	0	0.02	1	1
GO:0044264	cellular polysaccharide metabolic proces...	1	0	0.01	1	1
GO:0044265	cellular macromolecule catabolic process	15	0	0.09	1	1
GO:0044267	cellular protein metabolic process	174	0	1.09	1	1
GO:0044270	cellular nitrogen compound catabolic pro...	9	0	0.06	1	1
GO:0044273	sulfur compound catabolic process	2	0	0.01	1	1
GO:0044275	cellular carbohydrate catabolic process	1	0	0.01	1	1
GO:0044282	small molecule catabolic process	16	0	0.1	1	1
GO:0044419	interspecies interaction between organis...	1	0	0.01	1	1
GO:0044550	secondary metabolite biosynthetic proces...	22	0	0.14	1	1
GO:0044728	DNA methylation or demethylation	1	0	0.01	1	1
GO:0044770	cell cycle phase transition	6	0	0.04	1	1
GO:0044772	mitotic cell cycle phase transition	5	0	0.03	1	1
GO:0044784	metaphase/anaphase transition of cell cy...	5	0	0.03	1	1
GO:0044786	cell cycle DNA replication	1	0	0.01	1	1
GO:0044839	cell cycle G2/M phase transition	1	0	0.01	1	1
GO:0045002	double-strand break repair via single-st...	1	0	0.01	1	1
GO:0045003	double-strand break repair via synthesis...	1	0	0.01	1	1
GO:0045005	DNA-dependent DNA replication maintenanc...	2	0	0.01	1	1
GO:0045010	actin nucleation	4	0	0.02	1	1
GO:0045017	glycerolipid biosynthetic process	8	0	0.05	1	1
GO:0045047	protein targeting to ER	3	0	0.02	1	1
GO:0045122	aflatoxin biosynthetic process	1	0	0.01	1	1
GO:0045184	establishment of protein localization	29	0	0.18	1	1
GO:0045185	maintenance of protein location	2	0	0.01	1	1
GO:0045292	mRNA cis splicing, via spliceosome	1	0	0.01	1	1
GO:0045329	carnitine biosynthetic process	1	0	0.01	1	1
GO:0045333	cellular respiration	7	0	0.04	1	1
GO:0045454	cell redox homeostasis	8	0	0.05	1	1
GO:0045491	xylan metabolic process	1	0	0.01	1	1
GO:0045493	xylan catabolic process	1	0	0.01	1	1
GO:0045727	positive regulation of translation	2	0	0.01	1	1
GO:0045737	positive regulation of cyclin-dependent ...	1	0	0.01	1	1
GO:0045786	negative regulation of cell cycle	3	0	0.02	1	1
GO:0045787	positive regulation of cell cycle	2	0	0.01	1	1
GO:0045814	negative regulation of gene expression, ...	2	0	0.01	1	1
GO:0045839	negative regulation of mitotic nuclear d...	2	0	0.01	1	1
GO:0045841	negative regulation of mitotic metaphase...	2	0	0.01	1	1
GO:0045859	regulation of protein kinase activity	1	0	0.01	1	1
GO:0045860	positive regulation of protein kinase ac...	1	0	0.01	1	1
GO:0045892	negative regulation of transcription, DN...	3	0	0.02	1	1
GO:0045893	positive regulation of transcription, DN...	1	0	0.01	1	1
GO:0045901	positive regulation of translational elo...	2	0	0.01	1	1
GO:0045930	negative regulation of mitotic cell cycl...	2	0	0.01	1	1
GO:0045934	negative regulation of nucleobase-contai...	4	0	0.02	1	1
GO:0045935	positive regulation of nucleobase-contai...	1	0	0.01	1	1
GO:0045937	positive regulation of phosphate metabol...	3	0	0.02	1	1
GO:0046031	ADP metabolic process	3	0	0.02	1	1
GO:0046034	ATP metabolic process	7	0	0.04	1	1
GO:0046037	GMP metabolic process	1	0	0.01	1	1
GO:0046039	GTP metabolic process	1	0	0.01	1	1
GO:0046051	UTP metabolic process	1	0	0.01	1	1
GO:0046102	inosine metabolic process	1	0	0.01	1	1
GO:0046103	inosine biosynthetic process	1	0	0.01	1	1
GO:0046112	nucleobase biosynthetic process	4	0	0.02	1	1
GO:0046128	purine ribonucleoside metabolic process	4	0	0.02	1	1
GO:0046129	purine ribonucleoside biosynthetic proce...	3	0	0.02	1	1
GO:0046130	purine ribonucleoside catabolic process	1	0	0.01	1	1
GO:0046131	pyrimidine ribonucleoside metabolic proc...	1	0	0.01	1	1
GO:0046132	pyrimidine ribonucleoside biosynthetic p...	1	0	0.01	1	1
GO:0046134	pyrimidine nucleoside biosynthetic proce...	1	0	0.01	1	1
GO:0046148	pigment biosynthetic process	2	0	0.01	1	1
GO:0046156	siroheme metabolic process	2	0	0.01	1	1
GO:0046164	alcohol catabolic process	1	0	0.01	1	1
GO:0046165	alcohol biosynthetic process	3	0	0.02	1	1
GO:0046173	polyol biosynthetic process	1	0	0.01	1	1
GO:0046174	polyol catabolic process	1	0	0.01	1	1
GO:0046185	aldehyde catabolic process	1	0	0.01	1	1
GO:0046218	indolalkylamine catabolic process	3	0	0.02	1	1
GO:0046222	aflatoxin metabolic process	1	0	0.01	1	1
GO:0046292	formaldehyde metabolic process	1	0	0.01	1	1
GO:0046294	formaldehyde catabolic process	1	0	0.01	1	1
GO:0046364	monosaccharide biosynthetic process	2	0	0.01	1	1
GO:0046365	monosaccharide catabolic process	1	0	0.01	1	1
GO:0046390	ribose phosphate biosynthetic process	9	0	0.06	1	1
GO:0046395	carboxylic acid catabolic process	13	0	0.08	1	1
GO:0046416	D-amino acid metabolic process	4	0	0.02	1	1
GO:0046434	organophosphate catabolic process	3	0	0.02	1	1
GO:0046451	diaminopimelate metabolic process	1	0	0.01	1	1
GO:0046467	membrane lipid biosynthetic process	6	0	0.04	1	1
GO:0046473	phosphatidic acid metabolic process	3	0	0.02	1	1
GO:0046474	glycerophospholipid biosynthetic process	8	0	0.05	1	1
GO:0046486	glycerolipid metabolic process	11	0	0.07	1	1
GO:0046488	phosphatidylinositol metabolic process	8	0	0.05	1	1
GO:0046498	S-adenosylhomocysteine metabolic process	1	0	0.01	1	1
GO:0046578	regulation of Ras protein signal transdu...	1	0	0.01	1	1
GO:0046700	heterocycle catabolic process	9	0	0.06	1	1
GO:0046785	microtubule polymerization	4	0	0.02	1	1
GO:0046834	lipid phosphorylation	2	0	0.01	1	1
GO:0046839	phospholipid dephosphorylation	1	0	0.01	1	1
GO:0046854	phosphatidylinositol phosphorylation	2	0	0.01	1	1
GO:0046856	phosphatidylinositol dephosphorylation	1	0	0.01	1	1
GO:0046903	secretion	4	0	0.02	1	1
GO:0046907	intracellular transport	37	0	0.23	1	1
GO:0046916	cellular transition metal ion homeostasi...	1	0	0.01	1	1
GO:0046939	nucleotide phosphorylation	4	0	0.02	1	1
GO:0048193	Golgi vesicle transport	8	0	0.05	1	1
GO:0048194	Golgi vesicle budding	1	0	0.01	1	1
GO:0048199	vesicle targeting, to, from or within Go...	1	0	0.01	1	1
GO:0048207	vesicle targeting, rough ER to cis-Golgi	1	0	0.01	1	1
GO:0048208	COPII vesicle coating	1	0	0.01	1	1
GO:0048268	clathrin coat assembly	2	0	0.01	1	1
GO:0048278	vesicle docking	1	0	0.01	1	1
GO:0048285	organelle fission	10	0	0.06	1	1
GO:0048478	replication fork protection	1	0	0.01	1	1
GO:0048511	rhythmic process	1	0	0.01	1	1
GO:0048518	positive regulation of biological proces...	13	0	0.08	1	1
GO:0048519	negative regulation of biological proces...	8	0	0.05	1	1
GO:0048522	positive regulation of cellular process	13	0	0.08	1	1
GO:0048523	negative regulation of cellular process	7	0	0.04	1	1
GO:0048583	regulation of response to stimulus	4	0	0.02	1	1
GO:0048584	positive regulation of response to stimu...	1	0	0.01	1	1
GO:0048856	anatomical structure development	2	0	0.01	1	1
GO:0048869	cellular developmental process	2	0	0.01	1	1
GO:0048878	chemical homeostasis	6	0	0.04	1	1
GO:0050657	nucleic acid transport	1	0	0.01	1	1
GO:0050658	RNA transport	1	0	0.01	1	1
GO:0050790	regulation of catalytic activity	4	0	0.02	1	1
GO:0050801	ion homeostasis	5	0	0.03	1	1
GO:0051028	mRNA transport	1	0	0.01	1	1
GO:0051052	regulation of DNA metabolic process	2	0	0.01	1	1
GO:0051053	negative regulation of DNA metabolic pro...	1	0	0.01	1	1
GO:0051056	regulation of small GTPase mediated sign...	1	0	0.01	1	1
GO:0051128	regulation of cellular component organiz...	11	0	0.07	1	1
GO:0051129	negative regulation of cellular componen...	2	0	0.01	1	1
GO:0051130	positive regulation of cellular componen...	4	0	0.02	1	1
GO:0051156	glucose 6-phosphate metabolic process	3	0	0.02	1	1
GO:0051169	nuclear transport	3	0	0.02	1	1
GO:0051170	import into nucleus	2	0	0.01	1	1
GO:0051172	negative regulation of nitrogen compound...	4	0	0.02	1	1
GO:0051173	positive regulation of nitrogen compound...	5	0	0.03	1	1
GO:0051174	regulation of phosphorus metabolic proce...	3	0	0.02	1	1
GO:0051180	vitamin transport	2	0	0.01	1	1
GO:0051187	cofactor catabolic process	2	0	0.01	1	1
GO:0051189	prosthetic group metabolic process	3	0	0.02	1	1
GO:0051235	maintenance of location	3	0	0.02	1	1
GO:0051236	establishment of RNA localization	1	0	0.01	1	1
GO:0051246	regulation of protein metabolic process	8	0	0.05	1	1
GO:0051247	positive regulation of protein metabolic...	4	0	0.02	1	1
GO:0051253	negative regulation of RNA metabolic pro...	3	0	0.02	1	1
GO:0051254	positive regulation of RNA metabolic pro...	1	0	0.01	1	1
GO:0051258	protein polymerization	10	0	0.06	1	1
GO:0051273	beta-glucan metabolic process	1	0	0.01	1	1
GO:0051274	beta-glucan biosynthetic process	1	0	0.01	1	1
GO:0051276	chromosome organization	36	0	0.22	1	1
GO:0051301	cell division	1	0	0.01	1	1
GO:0051304	chromosome separation	5	0	0.03	1	1
GO:0051306	mitotic sister chromatid separation	5	0	0.03	1	1
GO:0051321	meiotic cell cycle	2	0	0.01	1	1
GO:0051336	regulation of hydrolase activity	2	0	0.01	1	1
GO:0051338	regulation of transferase activity	2	0	0.01	1	1
GO:0051346	negative regulation of hydrolase activit...	1	0	0.01	1	1
GO:0051347	positive regulation of transferase activ...	2	0	0.01	1	1
GO:0051403	stress-activated MAPK cascade	1	0	0.01	1	1
GO:0051493	regulation of cytoskeleton organization	6	0	0.04	1	1
GO:0051495	positive regulation of cytoskeleton orga...	4	0	0.02	1	1
GO:0051603	proteolysis involved in cellular protein...	14	0	0.09	1	1
GO:0051604	protein maturation	4	0	0.02	1	1
GO:0051606	detection of stimulus	2	0	0.01	1	1
GO:0051640	organelle localization	2	0	0.01	1	1
GO:0051641	cellular localization	41	0	0.26	1	1
GO:0051648	vesicle localization	1	0	0.01	1	1
GO:0051649	establishment of localization in cell	37	0	0.23	1	1
GO:0051650	establishment of vesicle localization	1	0	0.01	1	1
GO:0051651	maintenance of location in cell	2	0	0.01	1	1
GO:0051656	establishment of organelle localization	1	0	0.01	1	1
GO:0051704	multi-organism process	1	0	0.01	1	1
GO:0051716	cellular response to stimulus	112	0	0.7	1	1
GO:0051726	regulation of cell cycle	9	0	0.06	1	1
GO:0051783	regulation of nuclear division	5	0	0.03	1	1
GO:0051784	negative regulation of nuclear division	2	0	0.01	1	1
GO:0051983	regulation of chromosome segregation	5	0	0.03	1	1
GO:0051985	negative regulation of chromosome segreg...	2	0	0.01	1	1
GO:0052646	alditol phosphate metabolic process	2	0	0.01	1	1
GO:0052803	imidazole-containing compound metabolic ...	1	0	0.01	1	1
GO:0055065	metal ion homeostasis	3	0	0.02	1	1
GO:0055067	monovalent inorganic cation homeostasis	4	0	0.02	1	1
GO:0055070	copper ion homeostasis	1	0	0.01	1	1
GO:0055075	potassium ion homeostasis	2	0	0.01	1	1
GO:0055076	transition metal ion homeostasis	1	0	0.01	1	1
GO:0055080	cation homeostasis	5	0	0.03	1	1
GO:0055082	cellular chemical homeostasis	4	0	0.02	1	1
GO:0055085	transmembrane transport	97	0	0.61	1	1
GO:0055088	lipid homeostasis	1	0	0.01	1	1
GO:0055092	sterol homeostasis	1	0	0.01	1	1
GO:0061024	membrane organization	2	0	0.01	1	1
GO:0061919	process utilizing autophagic mechanism	6	0	0.04	1	1
GO:0061982	meiosis I cell cycle process	2	0	0.01	1	1
GO:0065003	protein-containing complex assembly	29	0	0.18	1	1
GO:0065004	protein-DNA complex assembly	6	0	0.04	1	1
GO:0065008	regulation of biological quality	28	0	0.18	1	1
GO:0065009	regulation of molecular function	4	0	0.02	1	1
GO:0070070	proton-transporting V-type ATPase comple...	3	0	0.02	1	1
GO:0070071	proton-transporting two-sector ATPase co...	4	0	0.02	1	1
GO:0070072	vacuolar proton-transporting V-type ATPa...	3	0	0.02	1	1
GO:0070085	glycosylation	14	0	0.09	1	1
GO:0070588	calcium ion transmembrane transport	3	0	0.02	1	1
GO:0070647	protein modification by small protein co...	2	0	0.01	1	1
GO:0070727	cellular macromolecule localization	26	0	0.16	1	1
GO:0070838	divalent metal ion transport	8	0	0.05	1	1
GO:0070887	cellular response to chemical stimulus	3	0	0.02	1	1
GO:0070897	transcription preinitiation complex asse...	1	0	0.01	1	1
GO:0070925	organelle assembly	1	0	0.01	1	1
GO:0070966	nuclear-transcribed mRNA catabolic proce...	1	0	0.01	1	1
GO:0070972	protein localization to endoplasmic reti...	3	0	0.02	1	1
GO:0070988	demethylation	1	0	0.01	1	1
GO:0070989	oxidative demethylation	1	0	0.01	1	1
GO:0071103	DNA conformation change	5	0	0.03	1	1
GO:0071173	spindle assembly checkpoint	2	0	0.01	1	1
GO:0071174	mitotic spindle checkpoint	2	0	0.01	1	1
GO:0071229	cellular response to acid chemical	1	0	0.01	1	1
GO:0071230	cellular response to amino acid stimulus	1	0	0.01	1	1
GO:0071265	L-methionine biosynthetic process	2	0	0.01	1	1
GO:0071267	L-methionine salvage	2	0	0.01	1	1
GO:0071310	cellular response to organic substance	1	0	0.01	1	1
GO:0071417	cellular response to organonitrogen comp...	1	0	0.01	1	1
GO:0071450	cellular response to oxygen radical	1	0	0.01	1	1
GO:0071451	cellular response to superoxide	1	0	0.01	1	1
GO:0071495	cellular response to endogenous stimulus	1	0	0.01	1	1
GO:0071554	cell wall organization or biogenesis	2	0	0.01	1	1
GO:0071616	acyl-CoA biosynthetic process	1	0	0.01	1	1
GO:0071702	organic substance transport	41	0	0.26	1	1
GO:0071705	nitrogen compound transport	38	0	0.24	1	1
GO:0071804	cellular potassium ion transport	2	0	0.01	1	1
GO:0071805	potassium ion transmembrane transport	2	0	0.01	1	1
GO:0071824	protein-DNA complex subunit organization	7	0	0.04	1	1
GO:0071826	ribonucleoprotein complex subunit organi...	3	0	0.02	1	1
GO:0071840	cellular component organization or bioge...	90	0	0.56	1	1
GO:0071897	DNA biosynthetic process	1	0	0.01	1	1
GO:0071900	regulation of protein serine/threonine k...	1	0	0.01	1	1
GO:0071902	positive regulation of protein serine/th...	1	0	0.01	1	1
GO:0071941	nitrogen cycle metabolic process	1	0	0.01	1	1
GO:0072348	sulfur compound transport	6	0	0.04	1	1
GO:0072350	tricarboxylic acid metabolic process	5	0	0.03	1	1
GO:0072511	divalent inorganic cation transport	8	0	0.05	1	1
GO:0072521	purine-containing compound metabolic pro...	14	0	0.09	1	1
GO:0072522	purine-containing compound biosynthetic ...	11	0	0.07	1	1
GO:0072523	purine-containing compound catabolic pro...	1	0	0.01	1	1
GO:0072593	reactive oxygen species metabolic proces...	4	0	0.02	1	1
GO:0072594	establishment of protein localization to...	7	0	0.04	1	1
GO:0072599	establishment of protein localization to...	3	0	0.02	1	1
GO:0072657	protein localization to membrane	3	0	0.02	1	1
GO:0072662	protein localization to peroxisome	2	0	0.01	1	1
GO:0072663	establishment of protein localization to...	2	0	0.01	1	1
GO:0080111	DNA demethylation	1	0	0.01	1	1
GO:0080171	lytic vacuole organization	1	0	0.01	1	1
GO:0090066	regulation of anatomical structure size	6	0	0.04	1	1
GO:0090068	positive regulation of cell cycle proces...	1	0	0.01	1	1
GO:0090114	COPII-coated vesicle budding	1	0	0.01	1	1
GO:0090150	establishment of protein localization to...	3	0	0.02	1	1
GO:0090305	nucleic acid phosphodiester bond hydroly...	2	0	0.01	1	1
GO:0090329	regulation of DNA-dependent DNA replicat...	1	0	0.01	1	1
GO:0090501	RNA phosphodiester bond hydrolysis	2	0	0.01	1	1
GO:0090662	ATP hydrolysis coupled transmembrane tra...	9	0	0.06	1	1
GO:0090735	DNA repair complex assembly	1	0	0.01	1	1
GO:0097164	ammonium ion metabolic process	2	0	0.01	1	1
GO:0097237	cellular response to toxic substance	2	0	0.01	1	1
GO:0097354	prenylation	1	0	0.01	1	1
GO:0097384	cellular lipid biosynthetic process	2	0	0.01	1	1
GO:0097435	supramolecular fiber organization	11	0	0.07	1	1
GO:0098655	cation transmembrane transport	18	0	0.11	1	1
GO:0098660	inorganic ion transmembrane transport	18	0	0.11	1	1
GO:0098662	inorganic cation transmembrane transport	18	0	0.11	1	1
GO:0098732	macromolecule deacylation	1	0	0.01	1	1
GO:0098754	detoxification	2	0	0.01	1	1
GO:0098771	inorganic ion homeostasis	5	0	0.03	1	1
GO:0098813	nuclear chromosome segregation	10	0	0.06	1	1
GO:0098869	cellular oxidant detoxification	1	0	0.01	1	1
GO:0099131	ATP hydrolysis coupled ion transmembrane...	9	0	0.06	1	1
GO:0099132	ATP hydrolysis coupled cation transmembr...	9	0	0.06	1	1
GO:0110053	regulation of actin filament organizatio...	6	0	0.04	1	1
GO:0110095	cellular detoxification of aldehyde	1	0	0.01	1	1
GO:0110096	cellular response to aldehyde	1	0	0.01	1	1
GO:0120009	intermembrane lipid transfer	1	0	0.01	1	1
GO:0140013	meiotic nuclear division	2	0	0.01	1	1
GO:0140014	mitotic nuclear division	7	0	0.04	1	1
GO:0140029	exocytic process	1	0	0.01	1	1
GO:0140056	organelle localization by membrane tethe...	1	0	0.01	1	1
GO:1900247	regulation of cytoplasmic translational ...	2	0	0.01	1	1
GO:1901068	guanosine-containing compound metabolic ...	2	0	0.01	1	1
GO:1901070	guanosine-containing compound biosynthet...	2	0	0.01	1	1
GO:1901071	glucosamine-containing compound metaboli...	1	0	0.01	1	1
GO:1901135	carbohydrate derivative metabolic proces...	43	0	0.27	1	1
GO:1901136	carbohydrate derivative catabolic proces...	1	0	0.01	1	1
GO:1901137	carbohydrate derivative biosynthetic pro...	30	0	0.19	1	1
GO:1901292	nucleoside phosphate catabolic process	3	0	0.02	1	1
GO:1901361	organic cyclic compound catabolic proces...	15	0	0.09	1	1
GO:1901376	organic heteropentacyclic compound metab...	1	0	0.01	1	1
GO:1901378	organic heteropentacyclic compound biosy...	1	0	0.01	1	1
GO:1901565	organonitrogen compound catabolic proces...	30	0	0.19	1	1
GO:1901575	organic substance catabolic process	38	0	0.24	1	1
GO:1901605	alpha-amino acid metabolic process	44	0	0.28	1	1
GO:1901606	alpha-amino acid catabolic process	11	0	0.07	1	1
GO:1901607	alpha-amino acid biosynthetic process	23	0	0.14	1	1
GO:1901615	organic hydroxy compound metabolic proce...	9	0	0.06	1	1
GO:1901616	organic hydroxy compound catabolic proce...	1	0	0.01	1	1
GO:1901617	organic hydroxy compound biosynthetic pr...	4	0	0.02	1	1
GO:1901657	glycosyl compound metabolic process	8	0	0.05	1	1
GO:1901658	glycosyl compound catabolic process	1	0	0.01	1	1
GO:1901659	glycosyl compound biosynthetic process	3	0	0.02	1	1
GO:1901661	quinone metabolic process	2	0	0.01	1	1
GO:1901663	quinone biosynthetic process	2	0	0.01	1	1
GO:1901698	response to nitrogen compound	2	0	0.01	1	1
GO:1901699	cellular response to nitrogen compound	1	0	0.01	1	1
GO:1901700	response to oxygen-containing compound	3	0	0.02	1	1
GO:1901701	cellular response to oxygen-containing c...	3	0	0.02	1	1
GO:1901987	regulation of cell cycle phase transitio...	6	0	0.04	1	1
GO:1901988	negative regulation of cell cycle phase ...	2	0	0.01	1	1
GO:1901989	positive regulation of cell cycle phase ...	1	0	0.01	1	1
GO:1901990	regulation of mitotic cell cycle phase t...	5	0	0.03	1	1
GO:1901991	negative regulation of mitotic cell cycl...	2	0	0.01	1	1
GO:1902099	regulation of metaphase/anaphase transit...	5	0	0.03	1	1
GO:1902100	negative regulation of metaphase/anaphas...	2	0	0.01	1	1
GO:1902221	erythrose 4-phosphate/phosphoenolpyruvat...	7	0	0.04	1	1
GO:1902222	erythrose 4-phosphate/phosphoenolpyruvat...	6	0	0.04	1	1
GO:1902223	erythrose 4-phosphate/phosphoenolpyruvat...	1	0	0.01	1	1
GO:1902294	cell cycle DNA replication termination	1	0	0.01	1	1
GO:1902317	nuclear DNA replication termination	1	0	0.01	1	1
GO:1902531	regulation of intracellular signal trans...	2	0	0.01	1	1
GO:1902533	positive regulation of intracellular sig...	1	0	0.01	1	1
GO:1902600	proton transmembrane transport	12	0	0.08	1	1
GO:1902652	secondary alcohol metabolic process	3	0	0.02	1	1
GO:1902653	secondary alcohol biosynthetic process	2	0	0.01	1	1
GO:1902679	negative regulation of RNA biosynthetic ...	3	0	0.02	1	1
GO:1902680	positive regulation of RNA biosynthetic ...	1	0	0.01	1	1
GO:1902749	regulation of cell cycle G2/M phase tran...	1	0	0.01	1	1
GO:1902751	positive regulation of cell cycle G2/M p...	1	0	0.01	1	1
GO:1902903	regulation of supramolecular fiber organ...	6	0	0.04	1	1
GO:1902905	positive regulation of supramolecular fi...	4	0	0.02	1	1
GO:1902969	mitotic DNA replication	1	0	0.01	1	1
GO:1902979	mitotic DNA replication termination	1	0	0.01	1	1
GO:1903046	meiotic cell cycle process	2	0	0.01	1	1
GO:1903047	mitotic cell cycle process	8	0	0.05	1	1
GO:1903507	negative regulation of nucleic acid-temp...	3	0	0.02	1	1
GO:1903508	positive regulation of nucleic acid-temp...	1	0	0.01	1	1
GO:1903509	liposaccharide metabolic process	5	0	0.03	1	1
GO:1904029	regulation of cyclin-dependent protein k...	1	0	0.01	1	1
GO:1904031	positive regulation of cyclin-dependent ...	1	0	0.01	1	1
GO:1905818	regulation of chromosome separation	5	0	0.03	1	1
GO:1905819	negative regulation of chromosome separa...	2	0	0.01	1	1
GO:1990748	cellular detoxification	2	0	0.01	1	1
GO:2000104	negative regulation of DNA-dependent DNA...	1	0	0.01	1	1
GO:2000113	negative regulation of cellular macromol...	4	0	0.02	1	1
GO:2000574	regulation of microtubule motor activity	1	0	0.01	1	1
GO:2000765	regulation of cytoplasmic translation	2	0	0.01	1	1
GO:2000816	negative regulation of mitotic sister ch...	2	0	0.01	1	1
GO:2001057	reactive nitrogen species metabolic proc...	1	0	0.01	1	1
GO:2001251	negative regulation of chromosome organi...	2	0	0.01	1	1

## Sheet: Population1_Sweeps
Biological Process											Molecular Function
GO.ID	Term	Annotated	Significant	Expected	classifFisher	FDR Adjusted P					GO.ID	Term	Annotated	Significant	Expected	classifFisher	FDR Adjusted P
GO:0005975	carbohydrate metabolic process	65	1	0.04	0.041	1					GO:0003676	nucleic acid binding	328	2	0.28	0.025	1
GO:0044238	primary metabolic process	877	1	0.55	0.548	1					GO:0097159	organic cyclic compound binding	1103	3	0.96	0.032	1
GO:0071704	organic substance metabolic process	918	1	0.57	0.574	1					GO:1901363	heterocyclic compound binding	1103	3	0.96	0.032	1
GO:0008152	metabolic process	1187	1	0.74	0.742	1					GO:0003677	DNA binding	75	1	0.07	0.064	1
GO:0008150	biological_process	1600	1	1	1	1					GO:0005524	ATP binding	331	1	0.29	0.261	1
GO:0000003	reproduction	2	0	0	1	1					GO:0030554	adenyl nucleotide binding	334	1	0.29	0.263	1
GO:0000027	ribosomal large subunit assembly	1	0	0	1	1					GO:0032559	adenyl ribonucleotide binding	334	1	0.29	0.263	1
GO:0000041	transition metal ion transport	3	0	0	1	1					GO:0008144	drug binding	358	1	0.31	0.28	1
GO:0000070	mitotic sister chromatid segregation	7	0	0	1	1					GO:0035639	purine ribonucleoside triphosphate bindi...	369	1	0.32	0.287	1
GO:0000075	cell cycle checkpoint	3	0	0	1	1					GO:0032555	purine ribonucleotide binding	372	1	0.32	0.289	1
GO:0000077	DNA damage checkpoint	1	0	0	1	1					GO:0017076	purine nucleotide binding	373	1	0.32	0.29	1
GO:0000079	regulation of cyclin-dependent protein s...	1	0	0	1	1					GO:0005488	binding	2292	3	1.99	0.291	1
GO:0000096	sulfur amino acid metabolic process	7	0	0	1	1					GO:0032553	ribonucleotide binding	376	1	0.33	0.292	1
GO:0000097	sulfur amino acid biosynthetic process	5	0	0	1	1					GO:0097367	carbohydrate derivative binding	398	1	0.35	0.307	1
GO:0000098	sulfur amino acid catabolic process	1	0	0	1	1					GO:0043168	anion binding	594	1	0.52	0.432	1
GO:0000103	sulfate assimilation	1	0	0	1	1					GO:0000166	nucleotide binding	599	1	0.52	0.435	1
GO:0000105	histidine biosynthetic process	1	0	0	1	1					GO:1901265	nucleoside phosphate binding	599	1	0.52	0.435	1
GO:0000160	phosphorelay signal transduction system	2	0	0	1	1					GO:0036094	small molecule binding	613	1	0.53	0.443	1
GO:0000165	MAPK cascade	2	0	0	1	1					GO:0043167	ion binding	1021	1	0.89	0.65	1
GO:0000226	microtubule cytoskeleton organization	4	0	0	1	1					GO:0003674	molecular_function	3459	3	3	1	1
GO:0000266	mitochondrial fission	1	0	0	1	1					GO:0000030	mannosyltransferase activity	1	0	0	1	1
GO:0000271	polysaccharide biosynthetic process	1	0	0	1	1					GO:0000049	tRNA binding	1	0	0	1	1
GO:0000272	polysaccharide catabolic process	1	0	0	1	1					GO:0000062	fatty-acyl-CoA binding	2	0	0	1	1
GO:0000278	mitotic cell cycle	8	0	0	1	1					GO:0000107	imidazoleglycerol-phosphate synthase act...	1	0	0	1	1
GO:0000280	nuclear division	9	0	0.01	1	1					GO:0000149	SNARE binding	1	0	0	1	1
GO:0000302	response to reactive oxygen species	1	0	0	1	1					GO:0000175	3'-5'-exoribonuclease activity	2	0	0	1	1
GO:0000303	response to superoxide	1	0	0	1	1					GO:0000179	rRNA (adenine-N6,N6-)-dimethyltransferas...	1	0	0	1	1
GO:0000305	response to oxygen radical	1	0	0	1	1					GO:0000287	magnesium ion binding	5	0	0	1	1
GO:0000350	generation of catalytic spliceosome for ...	1	0	0	1	1					GO:0000772	mating pheromone activity	1	0	0	1	1
GO:0000375	RNA splicing, via transesterification re...	8	0	0	1	1					GO:0000976	transcription regulatory region sequence...	1	0	0	1	1
GO:0000377	RNA splicing, via transesterification re...	8	0	0	1	1					GO:0000987	proximal promoter sequence-specific DNA ...	1	0	0	1	1
GO:0000387	spliceosomal snRNP assembly	1	0	0	1	1					GO:0001067	regulatory region nucleic acid binding	1	0	0	1	1
GO:0000393	spliceosomal conformational changes to g...	1	0	0	1	1					GO:0001882	nucleoside binding	38	0	0.03	1	1
GO:0000394	RNA splicing, via endonucleolytic cleava...	1	0	0	1	1					GO:0001883	purine nucleoside binding	38	0	0.03	1	1
GO:0000398	mRNA splicing, via spliceosome	8	0	0	1	1					GO:0003678	DNA helicase activity	9	0	0.01	1	1
GO:0000469	cleavage involved in rRNA processing	1	0	0	1	1					GO:0003682	chromatin binding	7	0	0.01	1	1
GO:0000724	double-strand break repair via homologou...	2	0	0	1	1					GO:0003684	damaged DNA binding	2	0	0	1	1
GO:0000725	recombinational repair	2	0	0	1	1					GO:0003688	DNA replication origin binding	1	0	0	1	1
GO:0000726	non-recombinational repair	3	0	0	1	1					GO:0003689	DNA clamp loader activity	1	0	0	1	1
GO:0000730	DNA recombinase assembly	1	0	0	1	1					GO:0003690	double-stranded DNA binding	4	0	0	1	1
GO:0000731	DNA synthesis involved in DNA repair	1	0	0	1	1					GO:0003697	single-stranded DNA binding	4	0	0	1	1
GO:0000819	sister chromatid segregation	8	0	0	1	1					GO:0003700	DNA-binding transcription factor activit...	2	0	0	1	1
GO:0000902	cell morphogenesis	2	0	0	1	1					GO:0003712	transcription coregulator activity	2	0	0	1	1
GO:0000910	cytokinesis	1	0	0	1	1					GO:0003713	transcription coactivator activity	1	0	0	1	1
GO:0000956	nuclear-transcribed mRNA catabolic proce...	1	0	0	1	1					GO:0003714	transcription corepressor activity	1	0	0	1	1
GO:0001101	response to acid chemical	1	0	0	1	1					GO:0003723	RNA binding	48	0	0.04	1	1
GO:0001188	RNA polymerase I preinitiation complex a...	1	0	0	1	1					GO:0003724	RNA helicase activity	3	0	0	1	1
GO:0001505	regulation of neurotransmitter levels	4	0	0	1	1					GO:0003725	double-stranded RNA binding	1	0	0	1	1
GO:0001510	RNA methylation	2	0	0	1	1					GO:0003735	structural constituent of ribosome	9	0	0.01	1	1
GO:0001932	regulation of protein phosphorylation	2	0	0	1	1					GO:0003743	translation initiation factor activity	10	0	0.01	1	1
GO:0001934	positive regulation of protein phosphory...	2	0	0	1	1					GO:0003746	translation elongation factor activity	2	0	0	1	1
GO:0002097	tRNA wobble base modification	3	0	0	1	1					GO:0003747	translation release factor activity	1	0	0	1	1
GO:0002098	tRNA wobble uridine modification	3	0	0	1	1					GO:0003755	peptidyl-prolyl cis-trans isomerase acti...	1	0	0	1	1
GO:0002181	cytoplasmic translation	2	0	0	1	1					GO:0003779	actin binding	6	0	0.01	1	1
GO:0002182	cytoplasmic translational elongation	2	0	0	1	1					GO:0003824	catalytic activity	1289	0	1.12	1	1
GO:0002790	peptide secretion	1	0	0	1	1					GO:0003839	gamma-glutamylcyclotransferase activity	3	0	0	1	1
GO:0005976	polysaccharide metabolic process	2	0	0	1	1					GO:0003843	1,3-beta-D-glucan synthase activity	1	0	0	1	1
GO:0005996	monosaccharide metabolic process	4	0	0	1	1					GO:0003847	1-alkyl-2-acetylglycerophosphocholine es...	2	0	0	1	1
GO:0006006	glucose metabolic process	4	0	0	1	1					GO:0003855	3-dehydroquinate dehydratase activity	1	0	0	1	1
GO:0006007	glucose catabolic process	1	0	0	1	1					GO:0003856	3-dehydroquinate synthase activity	1	0	0	1	1
GO:0006020	inositol metabolic process	2	0	0	1	1					GO:0003863	3-methyl-2-oxobutanoate dehydrogenase (2...	1	0	0	1	1
GO:0006021	inositol biosynthetic process	1	0	0	1	1					GO:0003866	3-phosphoshikimate 1-carboxyvinyltransfe...	1	0	0	1	1
GO:0006022	aminoglycan metabolic process	1	0	0	1	1					GO:0003877	ATP adenylyltransferase activity	2	0	0	1	1
GO:0006030	chitin metabolic process	1	0	0	1	1					GO:0003879	ATP phosphoribosyltransferase activity	1	0	0	1	1
GO:0006040	amino sugar metabolic process	1	0	0	1	1					GO:0003887	DNA-directed DNA polymerase activity	6	0	0.01	1	1
GO:0006066	alcohol metabolic process	5	0	0	1	1					GO:0003899	DNA-directed 5'-3' RNA polymerase activi...	15	0	0.01	1	1
GO:0006072	glycerol-3-phosphate metabolic process	2	0	0	1	1					GO:0003906	DNA-(apurinic or apyrimidinic site) endo...	1	0	0	1	1
GO:0006073	cellular glucan metabolic process	1	0	0	1	1					GO:0003909	DNA ligase activity	2	0	0	1	1
GO:0006074	(1->3)-beta-D-glucan metabolic process	1	0	0	1	1					GO:0003910	DNA ligase (ATP) activity	2	0	0	1	1
GO:0006075	(1->3)-beta-D-glucan biosynthetic proces...	1	0	0	1	1					GO:0003916	DNA topoisomerase activity	3	0	0	1	1
GO:0006081	cellular aldehyde metabolic process	6	0	0	1	1					GO:0003917	DNA topoisomerase type I activity	1	0	0	1	1
GO:0006082	organic acid metabolic process	96	0	0.06	1	1					GO:0003918	DNA topoisomerase type II (ATP-hydrolyzi...	1	0	0	1	1
GO:0006084	acetyl-CoA metabolic process	1	0	0	1	1					GO:0003924	GTPase activity	6	0	0.01	1	1
GO:0006085	acetyl-CoA biosynthetic process	1	0	0	1	1					GO:0003950	NAD+ ADP-ribosyltransferase activity	3	0	0	1	1
GO:0006086	acetyl-CoA biosynthetic process from pyr...	1	0	0	1	1					GO:0003958	NADPH-hemoprotein reductase activity	1	0	0	1	1
GO:0006090	pyruvate metabolic process	6	0	0	1	1					GO:0003968	RNA-directed 5'-3' RNA polymerase activi...	3	0	0	1	1
GO:0006091	generation of precursor metabolites and ...	10	0	0.01	1	1					GO:0003984	acetolactate synthase activity	2	0	0	1	1
GO:0006094	gluconeogenesis	2	0	0	1	1					GO:0003991	acetylglutamate kinase activity	1	0	0	1	1
GO:0006096	glycolytic process	3	0	0	1	1					GO:0003993	acid phosphatase activity	11	0	0.01	1	1
GO:0006098	pentose-phosphate shunt	3	0	0	1	1					GO:0003998	acylphosphatase activity	1	0	0	1	1
GO:0006099	tricarboxylic acid cycle	5	0	0	1	1					GO:0004000	adenosine deaminase activity	1	0	0	1	1
GO:0006101	citrate metabolic process	5	0	0	1	1					GO:0004003	ATP-dependent DNA helicase activity	3	0	0	1	1
GO:0006103	2-oxoglutarate metabolic process	1	0	0	1	1					GO:0004004	ATP-dependent RNA helicase activity	1	0	0	1	1
GO:0006106	fumarate metabolic process	2	0	0	1	1					GO:0004012	phospholipid-translocating ATPase activi...	4	0	0	1	1
GO:0006119	oxidative phosphorylation	1	0	0	1	1					GO:0004016	adenylate cyclase activity	1	0	0	1	1
GO:0006139	nucleobase-containing compound metabolic...	503	0	0.31	1	1					GO:0004020	adenylylsulfate kinase activity	2	0	0	1	1
GO:0006144	purine nucleobase metabolic process	1	0	0	1	1					GO:0004040	amidase activity	16	0	0.01	1	1
GO:0006152	purine nucleoside catabolic process	1	0	0	1	1					GO:0004042	acetyl-CoA:L-glutamate N-acetyltransfera...	1	0	0	1	1
GO:0006163	purine nucleotide metabolic process	11	0	0.01	1	1					GO:0004045	aminoacyl-tRNA hydrolase activity	2	0	0	1	1
GO:0006164	purine nucleotide biosynthetic process	10	0	0.01	1	1					GO:0004100	chitin synthase activity	3	0	0	1	1
GO:0006165	nucleoside diphosphate phosphorylation	4	0	0	1	1					GO:0004104	cholinesterase activity	1	0	0	1	1
GO:0006166	purine ribonucleoside salvage	1	0	0	1	1					GO:0004112	cyclic-nucleotide phosphodiesterase acti...	1	0	0	1	1
GO:0006177	GMP biosynthetic process	1	0	0	1	1					GO:0004129	cytochrome-c oxidase activity	2	0	0	1	1
GO:0006183	GTP biosynthetic process	1	0	0	1	1					GO:0004133	glycogen debranching enzyme activity	1	0	0	1	1
GO:0006190	inosine salvage	1	0	0	1	1					GO:0004135	amylo-alpha-1,6-glucosidase activity	1	0	0	1	1
GO:0006206	pyrimidine nucleobase metabolic process	4	0	0	1	1					GO:0004175	endopeptidase activity	6	0	0.01	1	1
GO:0006207	'de novo' pyrimidine nucleobase biosynth...	4	0	0	1	1					GO:0004177	aminopeptidase activity	8	0	0.01	1	1
GO:0006213	pyrimidine nucleoside metabolic process	1	0	0	1	1					GO:0004180	carboxypeptidase activity	1	0	0	1	1
GO:0006220	pyrimidine nucleotide metabolic process	2	0	0	1	1					GO:0004181	metallocarboxypeptidase activity	1	0	0	1	1
GO:0006221	pyrimidine nucleotide biosynthetic proce...	2	0	0	1	1					GO:0004190	aspartic-type endopeptidase activity	1	0	0	1	1
GO:0006228	UTP biosynthetic process	1	0	0	1	1					GO:0004222	metalloendopeptidase activity	3	0	0	1	1
GO:0006259	DNA metabolic process	88	0	0.06	1	1					GO:0004252	serine-type endopeptidase activity	2	0	0	1	1
GO:0006260	DNA replication	20	0	0.01	1	1					GO:0004311	farnesyltranstransferase activity	1	0	0	1	1
GO:0006261	DNA-dependent DNA replication	12	0	0.01	1	1					GO:0004339	glucan 1,4-alpha-glucosidase activity	1	0	0	1	1
GO:0006265	DNA topological change	1	0	0	1	1					GO:0004364	glutathione transferase activity	2	0	0	1	1
GO:0006270	DNA replication initiation	7	0	0	1	1					GO:0004379	glycylpeptide N-tetradecanoyltransferase...	1	0	0	1	1
GO:0006271	DNA strand elongation involved in DNA re...	1	0	0	1	1					GO:0004386	helicase activity	15	0	0.01	1	1
GO:0006273	lagging strand elongation	1	0	0	1	1					GO:0004396	hexokinase activity	5	0	0	1	1
GO:0006274	DNA replication termination	1	0	0	1	1					GO:0004399	histidinol dehydrogenase activity	2	0	0	1	1
GO:0006275	regulation of DNA replication	2	0	0	1	1					GO:0004402	histone acetyltransferase activity	2	0	0	1	1
GO:0006281	DNA repair	65	0	0.04	1	1					GO:0004425	indole-3-glycerol-phosphate synthase act...	1	0	0	1	1
GO:0006284	base-excision repair	2	0	0	1	1					GO:0004427	inorganic diphosphatase activity	2	0	0	1	1
GO:0006285	base-excision repair, AP site formation	1	0	0	1	1					GO:0004488	methylenetetrahydrofolate dehydrogenase ...	1	0	0	1	1
GO:0006289	nucleotide-excision repair	12	0	0.01	1	1					GO:0004497	monooxygenase activity	3	0	0	1	1
GO:0006298	mismatch repair	10	0	0.01	1	1					GO:0004518	nuclease activity	17	0	0.01	1	1
GO:0006301	postreplication repair	1	0	0	1	1					GO:0004519	endonuclease activity	9	0	0.01	1	1
GO:0006302	double-strand break repair	6	0	0	1	1					GO:0004520	endodeoxyribonuclease activity	3	0	0	1	1
GO:0006303	double-strand break repair via nonhomolo...	2	0	0	1	1					GO:0004521	endoribonuclease activity	1	0	0	1	1
GO:0006304	DNA modification	1	0	0	1	1					GO:0004527	exonuclease activity	3	0	0	1	1
GO:0006307	DNA dealkylation involved in DNA repair	1	0	0	1	1					GO:0004529	exodeoxyribonuclease activity	1	0	0	1	1
GO:0006310	DNA recombination	13	0	0.01	1	1					GO:0004532	exoribonuclease activity	2	0	0	1	1
GO:0006323	DNA packaging	4	0	0	1	1					GO:0004535	poly(A)-specific ribonuclease activity	1	0	0	1	1
GO:0006325	chromatin organization	24	0	0.02	1	1					GO:0004536	deoxyribonuclease activity	4	0	0	1	1
GO:0006333	chromatin assembly or disassembly	4	0	0	1	1					GO:0004540	ribonuclease activity	4	0	0	1	1
GO:0006334	nucleosome assembly	4	0	0	1	1					GO:0004553	hydrolase activity, hydrolyzing O-glycos...	12	0	0.01	1	1
GO:0006336	DNA replication-independent nucleosome a...	1	0	0	1	1					GO:0004588	orotate phosphoribosyltransferase activi...	1	0	0	1	1
GO:0006338	chromatin remodeling	5	0	0	1	1					GO:0004601	peroxidase activity	15	0	0.01	1	1
GO:0006342	chromatin silencing	2	0	0	1	1					GO:0004605	phosphatidate cytidylyltransferase activ...	1	0	0	1	1
GO:0006348	chromatin silencing at telomere	2	0	0	1	1					GO:0004631	phosphomevalonate kinase activity	1	0	0	1	1
GO:0006351	transcription, DNA-templated	314	0	0.2	1	1					GO:0004634	phosphopyruvate hydratase activity	1	0	0	1	1
GO:0006352	DNA-templated transcription, initiation	4	0	0	1	1					GO:0004635	phosphoribosyl-AMP cyclohydrolase activi...	1	0	0	1	1
GO:0006354	DNA-templated transcription, elongation	1	0	0	1	1					GO:0004636	phosphoribosyl-ATP diphosphatase activit...	1	0	0	1	1
GO:0006355	regulation of transcription, DNA-templat...	169	0	0.11	1	1					GO:0004643	phosphoribosylaminoimidazolecarboxamide ...	1	0	0	1	1
GO:0006357	regulation of transcription by RNA polym...	20	0	0.01	1	1					GO:0004651	polynucleotide 5'-phosphatase activity	1	0	0	1	1
GO:0006359	regulation of transcription by RNA polym...	1	0	0	1	1					GO:0004659	prenyltransferase activity	1	0	0	1	1
GO:0006360	transcription by RNA polymerase I	1	0	0	1	1					GO:0004664	prephenate dehydratase activity	1	0	0	1	1
GO:0006361	transcription initiation from RNA polyme...	1	0	0	1	1					GO:0004672	protein kinase activity	3	0	0	1	1
GO:0006364	rRNA processing	8	0	0	1	1					GO:0004674	protein serine/threonine kinase activity	3	0	0	1	1
GO:0006366	transcription by RNA polymerase II	25	0	0.02	1	1					GO:0004694	eukaryotic translation initiation factor...	1	0	0	1	1
GO:0006367	transcription initiation from RNA polyme...	2	0	0	1	1					GO:0004743	pyruvate kinase activity	1	0	0	1	1
GO:0006370	7-methylguanosine mRNA capping	1	0	0	1	1					GO:0004749	ribose phosphate diphosphokinase activit...	3	0	0	1	1
GO:0006378	mRNA polyadenylation	1	0	0	1	1					GO:0004751	ribose-5-phosphate isomerase activity	1	0	0	1	1
GO:0006379	mRNA cleavage	1	0	0	1	1					GO:0004764	shikimate 3-dehydrogenase (NADP+) activi...	1	0	0	1	1
GO:0006383	transcription by RNA polymerase III	2	0	0	1	1					GO:0004765	shikimate kinase activity	1	0	0	1	1
GO:0006388	tRNA splicing, via endonucleolytic cleav...	1	0	0	1	1					GO:0004792	thiosulfate sulfurtransferase activity	1	0	0	1	1
GO:0006396	RNA processing	43	0	0.03	1	1					GO:0004809	tRNA (guanine-N2-)-methyltransferase act...	1	0	0	1	1
GO:0006397	mRNA processing	15	0	0.01	1	1					GO:0004812	aminoacyl-tRNA ligase activity	41	0	0.04	1	1
GO:0006399	tRNA metabolic process	23	0	0.01	1	1					GO:0004813	alanine-tRNA ligase activity	2	0	0	1	1
GO:0006400	tRNA modification	8	0	0	1	1					GO:0004814	arginine-tRNA ligase activity	2	0	0	1	1
GO:0006401	RNA catabolic process	1	0	0	1	1					GO:0004815	aspartate-tRNA ligase activity	2	0	0	1	1
GO:0006402	mRNA catabolic process	1	0	0	1	1					GO:0004816	asparagine-tRNA ligase activity	2	0	0	1	1
GO:0006403	RNA localization	1	0	0	1	1					GO:0004820	glycine-tRNA ligase activity	2	0	0	1	1
GO:0006412	translation	111	0	0.07	1	1					GO:0004822	isoleucine-tRNA ligase activity	2	0	0	1	1
GO:0006413	translational initiation	8	0	0	1	1					GO:0004823	leucine-tRNA ligase activity	1	0	0	1	1
GO:0006414	translational elongation	8	0	0	1	1					GO:0004824	lysine-tRNA ligase activity	2	0	0	1	1
GO:0006415	translational termination	1	0	0	1	1					GO:0004825	methionine-tRNA ligase activity	2	0	0	1	1
GO:0006417	regulation of translation	6	0	0	1	1					GO:0004826	phenylalanine-tRNA ligase activity	3	0	0	1	1
GO:0006418	tRNA aminoacylation for protein translat...	10	0	0.01	1	1					GO:0004827	proline-tRNA ligase activity	1	0	0	1	1
GO:0006419	alanyl-tRNA aminoacylation	1	0	0	1	1					GO:0004828	serine-tRNA ligase activity	2	0	0	1	1
GO:0006446	regulation of translational initiation	2	0	0	1	1					GO:0004830	tryptophan-tRNA ligase activity	2	0	0	1	1
GO:0006448	regulation of translational elongation	4	0	0	1	1					GO:0004831	tyrosine-tRNA ligase activity	2	0	0	1	1
GO:0006450	regulation of translational fidelity	1	0	0	1	1					GO:0004832	valine-tRNA ligase activity	2	0	0	1	1
GO:0006452	translational frameshifting	1	0	0	1	1					GO:0004842	ubiquitin-protein transferase activity	7	0	0.01	1	1
GO:0006457	protein folding	18	0	0.01	1	1					GO:0004843	thiol-dependent ubiquitin-specific prote...	1	0	0	1	1
GO:0006464	cellular protein modification process	48	0	0.03	1	1					GO:0004855	xanthine oxidase activity	1	0	0	1	1
GO:0006465	signal peptide processing	3	0	0	1	1					GO:0004857	enzyme inhibitor activity	1	0	0	1	1
GO:0006468	protein phosphorylation	4	0	0	1	1					GO:0005047	signal recognition particle binding	1	0	0	1	1
GO:0006470	protein dephosphorylation	2	0	0	1	1					GO:0005048	signal sequence binding	1	0	0	1	1
GO:0006473	protein acetylation	4	0	0	1	1					GO:0005085	guanyl-nucleotide exchange factor activi...	2	0	0	1	1
GO:0006475	internal protein amino acid acetylation	4	0	0	1	1					GO:0005088	Ras guanyl-nucleotide exchange factor ac...	2	0	0	1	1
GO:0006476	protein deacetylation	1	0	0	1	1					GO:0005089	Rho guanyl-nucleotide exchange factor ac...	1	0	0	1	1
GO:0006479	protein methylation	3	0	0	1	1					GO:0005096	GTPase activator activity	7	0	0.01	1	1
GO:0006486	protein glycosylation	14	0	0.01	1	1					GO:0005102	signaling receptor binding	1	0	0	1	1
GO:0006487	protein N-linked glycosylation	4	0	0	1	1					GO:0005186	pheromone activity	1	0	0	1	1
GO:0006488	dolichol-linked oligosaccharide biosynth...	1	0	0	1	1					GO:0005198	structural molecule activity	10	0	0.01	1	1
GO:0006490	oligosaccharide-lipid intermediate biosy...	1	0	0	1	1					GO:0005215	transporter activity	165	0	0.14	1	1
GO:0006491	N-glycan processing	1	0	0	1	1					GO:0005216	ion channel activity	1	0	0	1	1
GO:0006493	protein O-linked glycosylation	3	0	0	1	1					GO:0005244	voltage-gated ion channel activity	1	0	0	1	1
GO:0006497	protein lipidation	5	0	0	1	1					GO:0005253	anion channel activity	1	0	0	1	1
GO:0006505	GPI anchor metabolic process	5	0	0	1	1					GO:0005319	lipid transporter activity	4	0	0	1	1
GO:0006506	GPI anchor biosynthetic process	5	0	0	1	1					GO:0005342	organic acid transmembrane transporter a...	39	0	0.03	1	1
GO:0006508	proteolysis	40	0	0.02	1	1					GO:0005351	carbohydrate:proton symporter activity	2	0	0	1	1
GO:0006511	ubiquitin-dependent protein catabolic pr...	14	0	0.01	1	1					GO:0005402	carbohydrate:cation symporter activity	2	0	0	1	1
GO:0006518	peptide metabolic process	116	0	0.07	1	1					GO:0005451	monovalent cation:proton antiporter acti...	2	0	0	1	1
GO:0006520	cellular amino acid metabolic process	62	0	0.04	1	1					GO:0005506	iron ion binding	47	0	0.04	1	1
GO:0006525	arginine metabolic process	2	0	0	1	1					GO:0005507	copper ion binding	3	0	0	1	1
GO:0006526	arginine biosynthetic process	1	0	0	1	1					GO:0005509	calcium ion binding	33	0	0.03	1	1
GO:0006531	aspartate metabolic process	1	0	0	1	1					GO:0005515	protein binding	667	0	0.58	1	1
GO:0006534	cysteine metabolic process	2	0	0	1	1					GO:0005525	GTP binding	38	0	0.03	1	1
GO:0006535	cysteine biosynthetic process from serin...	2	0	0	1	1					GO:0005527	macrolide binding	1	0	0	1	1
GO:0006536	glutamate metabolic process	4	0	0	1	1					GO:0005528	FK506 binding	1	0	0	1	1
GO:0006538	glutamate catabolic process	1	0	0	1	1					GO:0005536	glucose binding	5	0	0	1	1
GO:0006541	glutamine metabolic process	3	0	0	1	1					GO:0005543	phospholipid binding	13	0	0.01	1	1
GO:0006542	glutamine biosynthetic process	3	0	0	1	1					GO:0005548	phospholipid transporter activity	4	0	0	1	1
GO:0006544	glycine metabolic process	4	0	0	1	1					GO:0008017	microtubule binding	14	0	0.01	1	1
GO:0006545	glycine biosynthetic process	3	0	0	1	1					GO:0008022	protein C-terminus binding	1	0	0	1	1
GO:0006547	histidine metabolic process	1	0	0	1	1					GO:0008026	ATP-dependent helicase activity	5	0	0	1	1
GO:0006549	isoleucine metabolic process	1	0	0	1	1					GO:0008047	enzyme activator activity	11	0	0.01	1	1
GO:0006551	leucine metabolic process	2	0	0	1	1					GO:0008061	chitin binding	22	0	0.02	1	1
GO:0006553	lysine metabolic process	3	0	0	1	1					GO:0008073	ornithine decarboxylase inhibitor activi...	1	0	0	1	1
GO:0006555	methionine metabolic process	4	0	0	1	1					GO:0008079	translation termination factor activity	1	0	0	1	1
GO:0006558	L-phenylalanine metabolic process	7	0	0	1	1					GO:0008080	N-acetyltransferase activity	49	0	0.04	1	1
GO:0006559	L-phenylalanine catabolic process	6	0	0	1	1					GO:0008081	phosphoric diester hydrolase activity	2	0	0	1	1
GO:0006560	proline metabolic process	4	0	0	1	1					GO:0008092	cytoskeletal protein binding	21	0	0.02	1	1
GO:0006561	proline biosynthetic process	4	0	0	1	1					GO:0008094	DNA-dependent ATPase activity	9	0	0.01	1	1
GO:0006563	L-serine metabolic process	2	0	0	1	1					GO:0008119	thiopurine S-methyltransferase activity	1	0	0	1	1
GO:0006566	threonine metabolic process	1	0	0	1	1					GO:0008121	ubiquinol-cytochrome-c reductase activit...	1	0	0	1	1
GO:0006568	tryptophan metabolic process	3	0	0	1	1					GO:0008131	primary amine oxidase activity	7	0	0.01	1	1
GO:0006569	tryptophan catabolic process	3	0	0	1	1					GO:0008135	translation factor activity, RNA binding	13	0	0.01	1	1
GO:0006570	tyrosine metabolic process	4	0	0	1	1					GO:0008168	methyltransferase activity	50	0	0.04	1	1
GO:0006571	tyrosine biosynthetic process	1	0	0	1	1					GO:0008170	N-methyltransferase activity	7	0	0.01	1	1
GO:0006575	cellular modified amino acid metabolic p...	5	0	0	1	1					GO:0008171	O-methyltransferase activity	1	0	0	1	1
GO:0006576	cellular biogenic amine metabolic proces...	4	0	0	1	1					GO:0008172	S-methyltransferase activity	1	0	0	1	1
GO:0006577	amino-acid betaine metabolic process	1	0	0	1	1					GO:0008173	RNA methyltransferase activity	3	0	0	1	1
GO:0006578	amino-acid betaine biosynthetic process	1	0	0	1	1					GO:0008175	tRNA methyltransferase activity	1	0	0	1	1
GO:0006586	indolalkylamine metabolic process	3	0	0	1	1					GO:0008186	RNA-dependent ATPase activity	1	0	0	1	1
GO:0006595	polyamine metabolic process	1	0	0	1	1					GO:0008194	UDP-glycosyltransferase activity	5	0	0	1	1
GO:0006596	polyamine biosynthetic process	1	0	0	1	1					GO:0008198	ferrous iron binding	4	0	0	1	1
GO:0006597	spermine biosynthetic process	1	0	0	1	1					GO:0008199	ferric iron binding	3	0	0	1	1
GO:0006605	protein targeting	6	0	0	1	1					GO:0008233	peptidase activity	42	0	0.04	1	1
GO:0006606	protein import into nucleus	2	0	0	1	1					GO:0008234	cysteine-type peptidase activity	1	0	0	1	1
GO:0006612	protein targeting to membrane	3	0	0	1	1					GO:0008235	metalloexopeptidase activity	1	0	0	1	1
GO:0006613	cotranslational protein targeting to mem...	3	0	0	1	1					GO:0008236	serine-type peptidase activity	3	0	0	1	1
GO:0006614	SRP-dependent cotranslational protein ta...	3	0	0	1	1					GO:0008237	metallopeptidase activity	25	0	0.02	1	1
GO:0006625	protein targeting to peroxisome	2	0	0	1	1					GO:0008238	exopeptidase activity	9	0	0.01	1	1
GO:0006629	lipid metabolic process	79	0	0.05	1	1					GO:0008239	dipeptidyl-peptidase activity	7	0	0.01	1	1
GO:0006631	fatty acid metabolic process	14	0	0.01	1	1					GO:0008252	nucleotidase activity	1	0	0	1	1
GO:0006633	fatty acid biosynthetic process	8	0	0	1	1					GO:0008253	5'-nucleotidase activity	1	0	0	1	1
GO:0006636	unsaturated fatty acid biosynthetic proc...	2	0	0	1	1					GO:0008270	zinc ion binding	291	0	0.25	1	1
GO:0006637	acyl-CoA metabolic process	1	0	0	1	1					GO:0008276	protein methyltransferase activity	5	0	0	1	1
GO:0006643	membrane lipid metabolic process	6	0	0	1	1					GO:0008289	lipid binding	16	0	0.01	1	1
GO:0006644	phospholipid metabolic process	14	0	0.01	1	1					GO:0008297	single-stranded DNA exodeoxyribonuclease...	1	0	0	1	1
GO:0006650	glycerophospholipid metabolic process	11	0	0.01	1	1					GO:0008308	voltage-gated anion channel activity	1	0	0	1	1
GO:0006654	phosphatidic acid biosynthetic process	3	0	0	1	1					GO:0008312	7S RNA binding	5	0	0	1	1
GO:0006661	phosphatidylinositol biosynthetic proces...	5	0	0	1	1					GO:0008324	cation transmembrane transporter activit...	54	0	0.05	1	1
GO:0006664	glycolipid metabolic process	5	0	0	1	1					GO:0008374	O-acyltransferase activity	2	0	0	1	1
GO:0006665	sphingolipid metabolic process	1	0	0	1	1					GO:0008375	acetylglucosaminyltransferase activity	4	0	0	1	1
GO:0006694	steroid biosynthetic process	6	0	0	1	1					GO:0008408	3'-5' exonuclease activity	2	0	0	1	1
GO:0006696	ergosterol biosynthetic process	2	0	0	1	1					GO:0008409	5'-3' exonuclease activity	1	0	0	1	1
GO:0006720	isoprenoid metabolic process	5	0	0	1	1					GO:0008440	inositol-1,4,5-trisphosphate 3-kinase ac...	2	0	0	1	1
GO:0006725	cellular aromatic compound metabolic pro...	529	0	0.33	1	1					GO:0008495	protoheme IX farnesyltransferase activit...	1	0	0	1	1
GO:0006730	one-carbon metabolic process	1	0	0	1	1					GO:0008509	anion transmembrane transporter activity	41	0	0.04	1	1
GO:0006732	coenzyme metabolic process	17	0	0.01	1	1					GO:0008514	organic anion transmembrane transporter ...	39	0	0.03	1	1
GO:0006733	oxidoreduction coenzyme metabolic proces...	13	0	0.01	1	1					GO:0008565	protein transporter activity	3	0	0	1	1
GO:0006739	NADP metabolic process	6	0	0	1	1					GO:0008641	ubiquitin-like modifier activating enzym...	3	0	0	1	1
GO:0006741	NADP biosynthetic process	3	0	0	1	1					GO:0008649	rRNA methyltransferase activity	2	0	0	1	1
GO:0006743	ubiquinone metabolic process	2	0	0	1	1					GO:0008677	2-dehydropantoate 2-reductase activity	4	0	0	1	1
GO:0006744	ubiquinone biosynthetic process	2	0	0	1	1					GO:0008757	S-adenosylmethionine-dependent methyltra...	11	0	0.01	1	1
GO:0006749	glutathione metabolic process	2	0	0	1	1					GO:0008977	prephenate dehydrogenase (NAD+) activity	1	0	0	1	1
GO:0006750	glutathione biosynthetic process	1	0	0	1	1					GO:0009008	DNA-methyltransferase activity	1	0	0	1	1
GO:0006753	nucleoside phosphate metabolic process	25	0	0.02	1	1					GO:0009039	urease activity	1	0	0	1	1
GO:0006754	ATP biosynthetic process	6	0	0	1	1					GO:0009041	uridylate kinase activity	1	0	0	1	1
GO:0006757	ATP generation from ADP	3	0	0	1	1					GO:0009055	electron transfer activity	7	0	0.01	1	1
GO:0006766	vitamin metabolic process	5	0	0	1	1					GO:0009975	cyclase activity	2	0	0	1	1
GO:0006767	water-soluble vitamin metabolic process	5	0	0	1	1					GO:0009976	tocopherol cyclase activity	1	0	0	1	1
GO:0006771	riboflavin metabolic process	1	0	0	1	1					GO:0009982	pseudouridine synthase activity	7	0	0.01	1	1
GO:0006772	thiamine metabolic process	2	0	0	1	1					GO:0010181	FMN binding	4	0	0	1	1
GO:0006777	Mo-molybdopterin cofactor biosynthetic p...	3	0	0	1	1					GO:0010484	H3 histone acetyltransferase activity	1	0	0	1	1
GO:0006778	porphyrin-containing compound metabolic ...	5	0	0	1	1					GO:0015002	heme-copper terminal oxidase activity	2	0	0	1	1
GO:0006779	porphyrin-containing compound biosynthet...	4	0	0	1	1					GO:0015035	protein disulfide oxidoreductase activit...	12	0	0.01	1	1
GO:0006783	heme biosynthetic process	2	0	0	1	1					GO:0015036	disulfide oxidoreductase activity	12	0	0.01	1	1
GO:0006787	porphyrin-containing compound catabolic ...	1	0	0	1	1					GO:0015075	ion transmembrane transporter activity	96	0	0.08	1	1
GO:0006788	heme oxidation	1	0	0	1	1					GO:0015077	monovalent inorganic cation transmembran...	19	0	0.02	1	1
GO:0006790	sulfur compound metabolic process	17	0	0.01	1	1					GO:0015078	proton transmembrane transporter activit...	16	0	0.01	1	1
GO:0006793	phosphorus metabolic process	54	0	0.03	1	1					GO:0015079	potassium ion transmembrane transporter ...	3	0	0	1	1
GO:0006796	phosphate-containing compound metabolic ...	54	0	0.03	1	1					GO:0015081	sodium ion transmembrane transporter act...	2	0	0	1	1
GO:0006801	superoxide metabolic process	4	0	0	1	1					GO:0015103	inorganic anion transmembrane transporte...	2	0	0	1	1
GO:0006807	nitrogen compound metabolic process	763	0	0.48	1	1					GO:0015113	nitrite transmembrane transporter activi...	1	0	0	1	1
GO:0006810	transport	265	0	0.17	1	1					GO:0015144	carbohydrate transmembrane transporter a...	2	0	0	1	1
GO:0006811	ion transport	83	0	0.05	1	1					GO:0015171	amino acid transmembrane transporter act...	39	0	0.03	1	1
GO:0006812	cation transport	54	0	0.03	1	1					GO:0015238	drug transmembrane transporter activity	3	0	0	1	1
GO:0006813	potassium ion transport	2	0	0	1	1					GO:0015267	channel activity	1	0	0	1	1
GO:0006814	sodium ion transport	1	0	0	1	1					GO:0015291	secondary active transmembrane transport...	13	0	0.01	1	1
GO:0006816	calcium ion transport	4	0	0	1	1					GO:0015293	symporter activity	2	0	0	1	1
GO:0006817	phosphate ion transport	4	0	0	1	1					GO:0015294	solute:cation symporter activity	2	0	0	1	1
GO:0006820	anion transport	23	0	0.01	1	1					GO:0015295	solute:proton symporter activity	2	0	0	1	1
GO:0006821	chloride transport	4	0	0	1	1					GO:0015297	antiporter activity	11	0	0.01	1	1
GO:0006825	copper ion transport	2	0	0	1	1					GO:0015298	solute:cation antiporter activity	7	0	0.01	1	1
GO:0006836	neurotransmitter transport	2	0	0	1	1					GO:0015299	solute:proton antiporter activity	7	0	0.01	1	1
GO:0006869	lipid transport	7	0	0	1	1					GO:0015318	inorganic molecular entity transmembrane...	83	0	0.07	1	1
GO:0006873	cellular ion homeostasis	4	0	0	1	1					GO:0015385	sodium:proton antiporter activity	2	0	0	1	1
GO:0006875	cellular metal ion homeostasis	3	0	0	1	1					GO:0015399	primary active transmembrane transporter...	35	0	0.03	1	1
GO:0006878	cellular copper ion homeostasis	1	0	0	1	1					GO:0015405	P-P-bond-hydrolysis-driven transmembrane...	35	0	0.03	1	1
GO:0006885	regulation of pH	1	0	0	1	1					GO:0015491	cation:cation antiporter activity	2	0	0	1	1
GO:0006886	intracellular protein transport	23	0	0.01	1	1					GO:0015631	tubulin binding	14	0	0.01	1	1
GO:0006887	exocytosis	3	0	0	1	1					GO:0015667	site-specific DNA-methyltransferase (cyt...	1	0	0	1	1
GO:0006888	ER to Golgi vesicle-mediated transport	7	0	0	1	1					GO:0015926	glucosidase activity	3	0	0	1	1
GO:0006890	retrograde vesicle-mediated transport, G...	1	0	0	1	1					GO:0015930	glutamate synthase activity	1	0	0	1	1
GO:0006900	vesicle budding from membrane	1	0	0	1	1					GO:0016208	AMP binding	1	0	0	1	1
GO:0006901	vesicle coating	1	0	0	1	1					GO:0016209	antioxidant activity	15	0	0.01	1	1
GO:0006903	vesicle targeting	1	0	0	1	1					GO:0016273	arginine N-methyltransferase activity	2	0	0	1	1
GO:0006904	vesicle docking involved in exocytosis	1	0	0	1	1					GO:0016274	protein-arginine N-methyltransferase act...	2	0	0	1	1
GO:0006913	nucleocytoplasmic transport	3	0	0	1	1					GO:0016278	lysine N-methyltransferase activity	3	0	0	1	1
GO:0006914	autophagy	6	0	0	1	1					GO:0016279	protein-lysine N-methyltransferase activ...	3	0	0	1	1
GO:0006928	movement of cell or subcellular componen...	13	0	0.01	1	1					GO:0016301	kinase activity	19	0	0.02	1	1
GO:0006950	response to stress	99	0	0.06	1	1					GO:0016407	acetyltransferase activity	51	0	0.04	1	1
GO:0006974	cellular response to DNA damage stimulus	66	0	0.04	1	1					GO:0016410	N-acyltransferase activity	50	0	0.04	1	1
GO:0006979	response to oxidative stress	20	0	0.01	1	1					GO:0016423	tRNA (guanine) methyltransferase activit...	1	0	0	1	1
GO:0006996	organelle organization	61	0	0.04	1	1					GO:0016433	rRNA (adenine) methyltransferase activit...	2	0	0	1	1
GO:0007005	mitochondrion organization	3	0	0	1	1					GO:0016462	pyrophosphatase activity	73	0	0.06	1	1
GO:0007010	cytoskeleton organization	14	0	0.01	1	1					GO:0016491	oxidoreductase activity	488	0	0.42	1	1
GO:0007015	actin filament organization	7	0	0	1	1					GO:0016530	metallochaperone activity	1	0	0	1	1
GO:0007017	microtubule-based process	20	0	0.01	1	1					GO:0016531	copper chaperone activity	1	0	0	1	1
GO:0007018	microtubule-based movement	13	0	0.01	1	1					GO:0016538	cyclin-dependent protein serine/threonin...	1	0	0	1	1
GO:0007020	microtubule nucleation	4	0	0	1	1					GO:0016597	amino acid binding	1	0	0	1	1
GO:0007023	post-chaperonin tubulin folding pathway	2	0	0	1	1					GO:0016614	oxidoreductase activity, acting on CH-OH...	32	0	0.03	1	1
GO:0007031	peroxisome organization	3	0	0	1	1					GO:0016616	oxidoreductase activity, acting on the C...	32	0	0.03	1	1
GO:0007033	vacuole organization	1	0	0	1	1					GO:0016620	oxidoreductase activity, acting on the a...	1	0	0	1	1
GO:0007034	vacuolar transport	5	0	0	1	1					GO:0016624	oxidoreductase activity, acting on the a...	1	0	0	1	1
GO:0007040	lysosome organization	1	0	0	1	1					GO:0016627	oxidoreductase activity, acting on the C...	33	0	0.03	1	1
GO:0007049	cell cycle	21	0	0.01	1	1					GO:0016628	oxidoreductase activity, acting on the C...	5	0	0	1	1
GO:0007059	chromosome segregation	11	0	0.01	1	1					GO:0016638	oxidoreductase activity, acting on the C...	8	0	0.01	1	1
GO:0007062	sister chromatid cohesion	3	0	0	1	1					GO:0016641	oxidoreductase activity, acting on the C...	7	0	0.01	1	1
GO:0007064	mitotic sister chromatid cohesion	2	0	0	1	1					GO:0016645	oxidoreductase activity, acting on the C...	1	0	0	1	1
GO:0007088	regulation of mitotic nuclear division	5	0	0	1	1					GO:0016646	oxidoreductase activity, acting on the C...	1	0	0	1	1
GO:0007091	metaphase/anaphase transition of mitotic...	5	0	0	1	1					GO:0016651	oxidoreductase activity, acting on NAD(P...	4	0	0	1	1
GO:0007093	mitotic cell cycle checkpoint	2	0	0	1	1					GO:0016653	oxidoreductase activity, acting on NAD(P...	1	0	0	1	1
GO:0007094	mitotic spindle assembly checkpoint	2	0	0	1	1					GO:0016667	oxidoreductase activity, acting on a sul...	14	0	0.01	1	1
GO:0007127	meiosis I	2	0	0	1	1					GO:0016671	oxidoreductase activity, acting on a sul...	2	0	0	1	1
GO:0007131	reciprocal meiotic recombination	2	0	0	1	1					GO:0016675	oxidoreductase activity, acting on a hem...	2	0	0	1	1
GO:0007154	cell communication	40	0	0.02	1	1					GO:0016676	oxidoreductase activity, acting on a hem...	2	0	0	1	1
GO:0007155	cell adhesion	2	0	0	1	1					GO:0016679	oxidoreductase activity, acting on diphe...	1	0	0	1	1
GO:0007165	signal transduction	40	0	0.02	1	1					GO:0016681	oxidoreductase activity, acting on diphe...	1	0	0	1	1
GO:0007166	cell surface receptor signaling pathway	2	0	0	1	1					GO:0016684	oxidoreductase activity, acting on perox...	15	0	0.01	1	1
GO:0007186	G protein-coupled receptor signaling pat...	3	0	0	1	1					GO:0016701	oxidoreductase activity, acting on singl...	6	0	0.01	1	1
GO:0007264	small GTPase mediated signal transductio...	1	0	0	1	1					GO:0016702	oxidoreductase activity, acting on singl...	4	0	0	1	1
GO:0007265	Ras protein signal transduction	1	0	0	1	1					GO:0016705	oxidoreductase activity, acting on paire...	154	0	0.13	1	1
GO:0007266	Rho protein signal transduction	1	0	0	1	1					GO:0016708	oxidoreductase activity, acting on paire...	2	0	0	1	1
GO:0007346	regulation of mitotic cell cycle	5	0	0	1	1					GO:0016709	oxidoreductase activity, acting on paire...	1	0	0	1	1
GO:0007623	circadian rhythm	1	0	0	1	1					GO:0016725	oxidoreductase activity, acting on CH or...	1	0	0	1	1
GO:0008033	tRNA processing	13	0	0.01	1	1					GO:0016727	oxidoreductase activity, acting on CH or...	1	0	0	1	1
GO:0008064	regulation of actin polymerization or de...	6	0	0	1	1					GO:0016740	transferase activity	228	0	0.2	1	1
GO:0008104	protein localization	32	0	0.02	1	1					GO:0016741	transferase activity, transferring one-c...	51	0	0.04	1	1
GO:0008154	actin polymerization or depolymerization	6	0	0	1	1					GO:0016742	hydroxymethyl-, formyl- and related tran...	1	0	0	1	1
GO:0008156	negative regulation of DNA replication	1	0	0	1	1					GO:0016744	transferase activity, transferring aldeh...	2	0	0	1	1
GO:0008202	steroid metabolic process	9	0	0.01	1	1					GO:0016746	transferase activity, transferring acyl ...	69	0	0.06	1	1
GO:0008204	ergosterol metabolic process	2	0	0	1	1					GO:0016747	transferase activity, transferring acyl ...	66	0	0.06	1	1
GO:0008213	protein alkylation	3	0	0	1	1					GO:0016757	transferase activity, transferring glyco...	32	0	0.03	1	1
GO:0008215	spermine metabolic process	1	0	0	1	1					GO:0016758	transferase activity, transferring hexos...	17	0	0.01	1	1
GO:0008272	sulfate transport	6	0	0	1	1					GO:0016763	transferase activity, transferring pento...	6	0	0.01	1	1
GO:0008299	isoprenoid biosynthetic process	5	0	0	1	1					GO:0016765	transferase activity, transferring alkyl...	6	0	0.01	1	1
GO:0008380	RNA splicing	10	0	0.01	1	1					GO:0016772	transferase activity, transferring phosp...	56	0	0.05	1	1
GO:0008608	attachment of spindle microtubules to ki...	2	0	0	1	1					GO:0016773	phosphotransferase activity, alcohol gro...	16	0	0.01	1	1
GO:0008610	lipid biosynthetic process	35	0	0.02	1	1					GO:0016774	phosphotransferase activity, carboxyl gr...	1	0	0	1	1
GO:0008612	peptidyl-lysine modification to peptidyl...	1	0	0	1	1					GO:0016776	phosphotransferase activity, phosphate g...	2	0	0	1	1
GO:0008614	pyridoxine metabolic process	1	0	0	1	1					GO:0016778	diphosphotransferase activity	3	0	0	1	1
GO:0008615	pyridoxine biosynthetic process	1	0	0	1	1					GO:0016779	nucleotidyltransferase activity	31	0	0.03	1	1
GO:0008643	carbohydrate transport	2	0	0	1	1					GO:0016782	transferase activity, transferring sulfu...	4	0	0	1	1
GO:0008652	cellular amino acid biosynthetic process	27	0	0.02	1	1					GO:0016783	sulfurtransferase activity	4	0	0	1	1
GO:0008654	phospholipid biosynthetic process	9	0	0.01	1	1					GO:0016787	hydrolase activity	298	0	0.26	1	1
GO:0009056	catabolic process	46	0	0.03	1	1					GO:0016788	hydrolase activity, acting on ester bond...	58	0	0.05	1	1
GO:0009057	macromolecule catabolic process	18	0	0.01	1	1					GO:0016791	phosphatase activity	17	0	0.01	1	1
GO:0009058	biosynthetic process	599	0	0.37	1	1					GO:0016796	exonuclease activity, active with either...	3	0	0	1	1
GO:0009059	macromolecule biosynthetic process	466	0	0.29	1	1					GO:0016798	hydrolase activity, acting on glycosyl b...	13	0	0.01	1	1
GO:0009060	aerobic respiration	5	0	0	1	1					GO:0016801	hydrolase activity, acting on ether bond...	1	0	0	1	1
GO:0009063	cellular amino acid catabolic process	13	0	0.01	1	1					GO:0016803	ether hydrolase activity	1	0	0	1	1
GO:0009064	glutamine family amino acid metabolic pr...	13	0	0.01	1	1					GO:0016810	hydrolase activity, acting on carbon-nit...	26	0	0.02	1	1
GO:0009065	glutamine family amino acid catabolic pr...	1	0	0	1	1					GO:0016811	hydrolase activity, acting on carbon-nit...	19	0	0.02	1	1
GO:0009066	aspartate family amino acid metabolic pr...	6	0	0	1	1					GO:0016814	hydrolase activity, acting on carbon-nit...	2	0	0	1	1
GO:0009067	aspartate family amino acid biosynthetic...	5	0	0	1	1					GO:0016817	hydrolase activity, acting on acid anhyd...	75	0	0.07	1	1
GO:0009069	serine family amino acid metabolic proce...	6	0	0	1	1					GO:0016818	hydrolase activity, acting on acid anhyd...	74	0	0.06	1	1
GO:0009070	serine family amino acid biosynthetic pr...	5	0	0	1	1					GO:0016829	lyase activity	16	0	0.01	1	1
GO:0009072	aromatic amino acid family metabolic pro...	14	0	0.01	1	1					GO:0016830	carbon-carbon lyase activity	3	0	0	1	1
GO:0009073	aromatic amino acid family biosynthetic ...	4	0	0	1	1					GO:0016831	carboxy-lyase activity	2	0	0	1	1
GO:0009074	aromatic amino acid family catabolic pro...	9	0	0.01	1	1					GO:0016833	oxo-acid-lyase activity	1	0	0	1	1
GO:0009081	branched-chain amino acid metabolic proc...	5	0	0	1	1					GO:0016835	carbon-oxygen lyase activity	6	0	0.01	1	1
GO:0009082	branched-chain amino acid biosynthetic p...	5	0	0	1	1					GO:0016836	hydro-lyase activity	5	0	0	1	1
GO:0009084	glutamine family amino acid biosynthetic...	8	0	0	1	1					GO:0016838	carbon-oxygen lyase activity, acting on ...	1	0	0	1	1
GO:0009085	lysine biosynthetic process	3	0	0	1	1					GO:0016840	carbon-nitrogen lyase activity	3	0	0	1	1
GO:0009086	methionine biosynthetic process	3	0	0	1	1					GO:0016842	amidine-lyase activity	3	0	0	1	1
GO:0009088	threonine biosynthetic process	1	0	0	1	1					GO:0016849	phosphorus-oxygen lyase activity	1	0	0	1	1
GO:0009089	lysine biosynthetic process via diaminop...	1	0	0	1	1					GO:0016853	isomerase activity	15	0	0.01	1	1
GO:0009094	L-phenylalanine biosynthetic process	1	0	0	1	1					GO:0016859	cis-trans isomerase activity	1	0	0	1	1
GO:0009095	aromatic amino acid family biosynthetic ...	2	0	0	1	1					GO:0016860	intramolecular oxidoreductase activity	1	0	0	1	1
GO:0009097	isoleucine biosynthetic process	1	0	0	1	1					GO:0016861	intramolecular oxidoreductase activity, ...	1	0	0	1	1
GO:0009098	leucine biosynthetic process	2	0	0	1	1					GO:0016866	intramolecular transferase activity	8	0	0.01	1	1
GO:0009100	glycoprotein metabolic process	15	0	0.01	1	1					GO:0016872	intramolecular lyase activity	1	0	0	1	1
GO:0009101	glycoprotein biosynthetic process	14	0	0.01	1	1					GO:0016874	ligase activity	51	0	0.04	1	1
GO:0009108	coenzyme biosynthetic process	14	0	0.01	1	1					GO:0016875	ligase activity, forming carbon-oxygen b...	41	0	0.04	1	1
GO:0009110	vitamin biosynthetic process	5	0	0	1	1					GO:0016877	ligase activity, forming carbon-sulfur b...	3	0	0	1	1
GO:0009112	nucleobase metabolic process	5	0	0	1	1					GO:0016879	ligase activity, forming carbon-nitrogen...	2	0	0	1	1
GO:0009116	nucleoside metabolic process	8	0	0	1	1					GO:0016881	acid-amino acid ligase activity	1	0	0	1	1
GO:0009117	nucleotide metabolic process	23	0	0.01	1	1					GO:0016884	carbon-nitrogen ligase activity, with gl...	1	0	0	1	1
GO:0009119	ribonucleoside metabolic process	4	0	0	1	1					GO:0016886	ligase activity, forming phosphoric este...	2	0	0	1	1
GO:0009123	nucleoside monophosphate metabolic proce...	10	0	0.01	1	1					GO:0016887	ATPase activity	53	0	0.05	1	1
GO:0009124	nucleoside monophosphate biosynthetic pr...	9	0	0.01	1	1					GO:0016888	endodeoxyribonuclease activity, producin...	2	0	0	1	1
GO:0009126	purine nucleoside monophosphate metaboli...	8	0	0	1	1					GO:0016893	endonuclease activity, active with eithe...	2	0	0	1	1
GO:0009127	purine nucleoside monophosphate biosynth...	7	0	0	1	1					GO:0016895	exodeoxyribonuclease activity, producing...	1	0	0	1	1
GO:0009132	nucleoside diphosphate metabolic process	4	0	0	1	1					GO:0016896	exoribonuclease activity, producing 5'-p...	2	0	0	1	1
GO:0009135	purine nucleoside diphosphate metabolic ...	3	0	0	1	1					GO:0016903	oxidoreductase activity, acting on the a...	2	0	0	1	1
GO:0009141	nucleoside triphosphate metabolic proces...	8	0	0	1	1					GO:0016992	lipoate synthase activity	1	0	0	1	1
GO:0009142	nucleoside triphosphate biosynthetic pro...	7	0	0	1	1					GO:0017016	Ras GTPase binding	4	0	0	1	1
GO:0009144	purine nucleoside triphosphate metabolic...	8	0	0	1	1					GO:0017022	myosin binding	1	0	0	1	1
GO:0009145	purine nucleoside triphosphate biosynthe...	7	0	0	1	1					GO:0017048	Rho GTPase binding	3	0	0	1	1
GO:0009147	pyrimidine nucleoside triphosphate metab...	1	0	0	1	1					GO:0017056	structural constituent of nuclear pore	1	0	0	1	1
GO:0009148	pyrimidine nucleoside triphosphate biosy...	1	0	0	1	1					GO:0017108	5'-flap endonuclease activity	2	0	0	1	1
GO:0009150	purine ribonucleotide metabolic process	10	0	0.01	1	1					GO:0017111	nucleoside-triphosphatase activity	69	0	0.06	1	1
GO:0009152	purine ribonucleotide biosynthetic proce...	9	0	0.01	1	1					GO:0017112	Rab guanyl-nucleotide exchange factor ac...	1	0	0	1	1
GO:0009156	ribonucleoside monophosphate biosyntheti...	9	0	0.01	1	1					GO:0017137	Rab GTPase binding	1	0	0	1	1
GO:0009161	ribonucleoside monophosphate metabolic p...	10	0	0.01	1	1					GO:0017150	tRNA dihydrouridine synthase activity	3	0	0	1	1
GO:0009163	nucleoside biosynthetic process	3	0	0	1	1					GO:0017171	serine hydrolase activity	3	0	0	1	1
GO:0009164	nucleoside catabolic process	1	0	0	1	1					GO:0017176	phosphatidylinositol N-acetylglucosaminy...	1	0	0	1	1
GO:0009165	nucleotide biosynthetic process	18	0	0.01	1	1					GO:0018024	histone-lysine N-methyltransferase activ...	3	0	0	1	1
GO:0009166	nucleotide catabolic process	3	0	0	1	1					GO:0019001	guanyl nucleotide binding	39	0	0.03	1	1
GO:0009167	purine ribonucleoside monophosphate meta...	8	0	0	1	1					GO:0019107	myristoyltransferase activity	1	0	0	1	1
GO:0009168	purine ribonucleoside monophosphate bios...	7	0	0	1	1					GO:0019187	beta-1,4-mannosyltransferase activity	1	0	0	1	1
GO:0009179	purine ribonucleoside diphosphate metabo...	3	0	0	1	1					GO:0019200	carbohydrate kinase activity	5	0	0	1	1
GO:0009185	ribonucleoside diphosphate metabolic pro...	3	0	0	1	1					GO:0019205	nucleobase-containing compound kinase ac...	1	0	0	1	1
GO:0009199	ribonucleoside triphosphate metabolic pr...	8	0	0	1	1					GO:0019207	kinase regulator activity	2	0	0	1	1
GO:0009201	ribonucleoside triphosphate biosynthetic...	7	0	0	1	1					GO:0019208	phosphatase regulator activity	2	0	0	1	1
GO:0009205	purine ribonucleoside triphosphate metab...	8	0	0	1	1					GO:0019209	kinase activator activity	1	0	0	1	1
GO:0009206	purine ribonucleoside triphosphate biosy...	7	0	0	1	1					GO:0019211	phosphatase activator activity	2	0	0	1	1
GO:0009208	pyrimidine ribonucleoside triphosphate m...	1	0	0	1	1					GO:0019237	centromeric DNA binding	1	0	0	1	1
GO:0009209	pyrimidine ribonucleoside triphosphate b...	1	0	0	1	1					GO:0019238	cyclohydrolase activity	1	0	0	1	1
GO:0009218	pyrimidine ribonucleotide metabolic proc...	1	0	0	1	1					GO:0019239	deaminase activity	5	0	0	1	1
GO:0009220	pyrimidine ribonucleotide biosynthetic p...	1	0	0	1	1					GO:0019783	ubiquitin-like protein-specific protease...	1	0	0	1	1
GO:0009228	thiamine biosynthetic process	2	0	0	1	1					GO:0019787	ubiquitin-like protein transferase activ...	9	0	0.01	1	1
GO:0009231	riboflavin biosynthetic process	1	0	0	1	1					GO:0019789	SUMO transferase activity	2	0	0	1	1
GO:0009247	glycolipid biosynthetic process	5	0	0	1	1					GO:0019842	vitamin binding	13	0	0.01	1	1
GO:0009250	glucan biosynthetic process	1	0	0	1	1					GO:0019843	rRNA binding	1	0	0	1	1
GO:0009259	ribonucleotide metabolic process	10	0	0.01	1	1					GO:0019887	protein kinase regulator activity	2	0	0	1	1
GO:0009260	ribonucleotide biosynthetic process	9	0	0.01	1	1					GO:0019899	enzyme binding	7	0	0.01	1	1
GO:0009262	deoxyribonucleotide metabolic process	1	0	0	1	1					GO:0019900	kinase binding	3	0	0	1	1
GO:0009263	deoxyribonucleotide biosynthetic process	1	0	0	1	1					GO:0019901	protein kinase binding	3	0	0	1	1
GO:0009266	response to temperature stimulus	3	0	0	1	1					GO:0019904	protein domain specific binding	3	0	0	1	1
GO:0009306	protein secretion	1	0	0	1	1					GO:0019905	syntaxin binding	1	0	0	1	1
GO:0009308	amine metabolic process	11	0	0.01	1	1					GO:0020037	heme binding	174	0	0.15	1	1
GO:0009309	amine biosynthetic process	1	0	0	1	1					GO:0022803	passive transmembrane transporter activi...	1	0	0	1	1
GO:0009310	amine catabolic process	3	0	0	1	1					GO:0022804	active transmembrane transporter activit...	48	0	0.04	1	1
GO:0009314	response to radiation	2	0	0	1	1					GO:0022832	voltage-gated channel activity	1	0	0	1	1
GO:0009403	toxin biosynthetic process	22	0	0.01	1	1					GO:0022836	gated channel activity	1	0	0	1	1
GO:0009404	toxin metabolic process	22	0	0.01	1	1					GO:0022838	substrate-specific channel activity	1	0	0	1	1
GO:0009405	pathogenesis	1	0	0	1	1					GO:0022839	ion gated channel activity	1	0	0	1	1
GO:0009408	response to heat	3	0	0	1	1					GO:0022857	transmembrane transporter activity	149	0	0.13	1	1
GO:0009416	response to light stimulus	2	0	0	1	1					GO:0022890	inorganic cation transmembrane transport...	42	0	0.04	1	1
GO:0009435	NAD biosynthetic process	2	0	0	1	1					GO:0030145	manganese ion binding	2	0	0	1	1
GO:0009437	carnitine metabolic process	1	0	0	1	1					GO:0030151	molybdenum ion binding	9	0	0.01	1	1
GO:0009451	RNA modification	15	0	0.01	1	1					GO:0030170	pyridoxal phosphate binding	3	0	0	1	1
GO:0009452	7-methylguanosine RNA capping	1	0	0	1	1					GO:0030234	enzyme regulator activity	19	0	0.02	1	1
GO:0009581	detection of external stimulus	2	0	0	1	1					GO:0030246	carbohydrate binding	14	0	0.01	1	1
GO:0009582	detection of abiotic stimulus	2	0	0	1	1					GO:0030276	clathrin binding	2	0	0	1	1
GO:0009583	detection of light stimulus	2	0	0	1	1					GO:0030295	protein kinase activator activity	1	0	0	1	1
GO:0009584	detection of visible light	2	0	0	1	1					GO:0030366	molybdopterin synthase activity	1	0	0	1	1
GO:0009605	response to external stimulus	2	0	0	1	1					GO:0030515	snoRNA binding	1	0	0	1	1
GO:0009628	response to abiotic stimulus	5	0	0	1	1					GO:0030599	pectinesterase activity	3	0	0	1	1
GO:0009636	response to toxic substance	2	0	0	1	1					GO:0030600	feruloyl esterase activity	1	0	0	1	1
GO:0009653	anatomical structure morphogenesis	2	0	0	1	1					GO:0030674	protein binding, bridging	1	0	0	1	1
GO:0009719	response to endogenous stimulus	1	0	0	1	1					GO:0030695	GTPase regulator activity	7	0	0.01	1	1
GO:0009889	regulation of biosynthetic process	177	0	0.11	1	1					GO:0030798	trans-aconitate 2-methyltransferase acti...	1	0	0	1	1
GO:0009890	negative regulation of biosynthetic proc...	4	0	0	1	1					GO:0030942	endoplasmic reticulum signal peptide bin...	1	0	0	1	1
GO:0009891	positive regulation of biosynthetic proc...	3	0	0	1	1					GO:0030955	potassium ion binding	1	0	0	1	1
GO:0009892	negative regulation of metabolic process	5	0	0	1	1					GO:0030976	thiamine pyrophosphate binding	3	0	0	1	1
GO:0009893	positive regulation of metabolic process	8	0	0	1	1					GO:0031071	cysteine desulfurase activity	1	0	0	1	1
GO:0009894	regulation of catabolic process	2	0	0	1	1					GO:0031267	small GTPase binding	4	0	0	1	1
GO:0009896	positive regulation of catabolic process	2	0	0	1	1					GO:0031406	carboxylic acid binding	8	0	0.01	1	1
GO:0009966	regulation of signal transduction	4	0	0	1	1					GO:0031418	L-ascorbic acid binding	7	0	0.01	1	1
GO:0009967	positive regulation of signal transducti...	1	0	0	1	1					GO:0031420	alkali metal ion binding	1	0	0	1	1
GO:0009987	cellular process	986	0	0.62	1	1					GO:0031491	nucleosome binding	1	0	0	1	1
GO:0010033	response to organic substance	3	0	0	1	1					GO:0031493	nucleosomal histone binding	1	0	0	1	1
GO:0010035	response to inorganic substance	1	0	0	1	1					GO:0032051	clathrin light chain binding	1	0	0	1	1
GO:0010243	response to organonitrogen compound	2	0	0	1	1					GO:0032182	ubiquitin-like protein binding	1	0	0	1	1
GO:0010257	NADH dehydrogenase complex assembly	1	0	0	1	1					GO:0032549	ribonucleoside binding	38	0	0.03	1	1
GO:0010383	cell wall polysaccharide metabolic proce...	1	0	0	1	1					GO:0032550	purine ribonucleoside binding	38	0	0.03	1	1
GO:0010410	hemicellulose metabolic process	1	0	0	1	1					GO:0032561	guanyl ribonucleotide binding	38	0	0.03	1	1
GO:0010467	gene expression	473	0	0.3	1	1					GO:0033170	protein-DNA loading ATPase activity	1	0	0	1	1
GO:0010468	regulation of gene expression	176	0	0.11	1	1					GO:0033218	amide binding	3	0	0	1	1
GO:0010498	proteasomal protein catabolic process	1	0	0	1	1					GO:0033961	cis-stilbene-oxide hydrolase activity	1	0	0	1	1
GO:0010506	regulation of autophagy	2	0	0	1	1					GO:0034061	DNA polymerase activity	6	0	0.01	1	1
GO:0010508	positive regulation of autophagy	2	0	0	1	1					GO:0034062	5'-3' RNA polymerase activity	18	0	0.02	1	1
GO:0010556	regulation of macromolecule biosynthetic...	177	0	0.11	1	1					GO:0034212	peptide N-acetyltransferase activity	2	0	0	1	1
GO:0010557	positive regulation of macromolecule bio...	3	0	0	1	1					GO:0034450	ubiquitin-ubiquitin ligase activity	1	0	0	1	1
GO:0010558	negative regulation of macromolecule bio...	4	0	0	1	1					GO:0035091	phosphatidylinositol binding	11	0	0.01	1	1
GO:0010562	positive regulation of phosphorus metabo...	3	0	0	1	1					GO:0035251	UDP-glucosyltransferase activity	1	0	0	1	1
GO:0010564	regulation of cell cycle process	6	0	0	1	1					GO:0035312	5'-3' exodeoxyribonuclease activity	1	0	0	1	1
GO:0010604	positive regulation of macromolecule met...	5	0	0	1	1					GO:0036055	protein-succinyllysine desuccinylase act...	1	0	0	1	1
GO:0010605	negative regulation of macromolecule met...	5	0	0	1	1					GO:0036459	thiol-dependent ubiquitinyl hydrolase ac...	1	0	0	1	1
GO:0010608	posttranscriptional regulation of gene e...	6	0	0	1	1					GO:0042054	histone methyltransferase activity	3	0	0	1	1
GO:0010628	positive regulation of gene expression	3	0	0	1	1					GO:0042162	telomeric DNA binding	3	0	0	1	1
GO:0010629	negative regulation of gene expression	4	0	0	1	1					GO:0042277	peptide binding	1	0	0	1	1
GO:0010638	positive regulation of organelle organiz...	4	0	0	1	1					GO:0042393	histone binding	2	0	0	1	1
GO:0010639	negative regulation of organelle organiz...	2	0	0	1	1					GO:0042578	phosphoric ester hydrolase activity	23	0	0.02	1	1
GO:0010646	regulation of cell communication	4	0	0	1	1					GO:0042623	ATPase activity, coupled	51	0	0.04	1	1
GO:0010647	positive regulation of cell communicatio...	1	0	0	1	1					GO:0042626	ATPase activity, coupled to transmembran...	35	0	0.03	1	1
GO:0010876	lipid localization	8	0	0	1	1					GO:0042802	identical protein binding	2	0	0	1	1
GO:0010948	negative regulation of cell cycle proces...	2	0	0	1	1					GO:0042803	protein homodimerization activity	1	0	0	1	1
GO:0010965	regulation of mitotic sister chromatid s...	5	0	0	1	1					GO:0042979	ornithine decarboxylase regulator activi...	1	0	0	1	1
GO:0010998	regulation of translational initiation b...	1	0	0	1	1					GO:0043021	ribonucleoprotein complex binding	6	0	0.01	1	1
GO:0015031	protein transport	29	0	0.02	1	1					GO:0043022	ribosome binding	5	0	0	1	1
GO:0015672	monovalent inorganic cation transport	15	0	0.01	1	1					GO:0043047	single-stranded telomeric DNA binding	1	0	0	1	1
GO:0015675	nickel cation transport	1	0	0	1	1					GO:0043115	precorrin-2 dehydrogenase activity	2	0	0	1	1
GO:0015689	molybdate ion transport	1	0	0	1	1					GO:0043130	ubiquitin binding	1	0	0	1	1
GO:0015693	magnesium ion transport	4	0	0	1	1					GO:0043169	cation binding	433	0	0.38	1	1
GO:0015696	ammonium transport	5	0	0	1	1					GO:0043177	organic acid binding	8	0	0.01	1	1
GO:0015698	inorganic anion transport	17	0	0.01	1	1					GO:0043492	ATPase activity, coupled to movement of ...	39	0	0.03	1	1
GO:0015700	arsenite transport	1	0	0	1	1					GO:0043565	sequence-specific DNA binding	15	0	0.01	1	1
GO:0015706	nitrate transport	1	0	0	1	1					GO:0044212	transcription regulatory region DNA bind...	1	0	0	1	1
GO:0015707	nitrite transport	1	0	0	1	1					GO:0044877	protein-containing complex binding	7	0	0.01	1	1
GO:0015711	organic anion transport	4	0	0	1	1					GO:0045145	single-stranded DNA 5'-3' exodeoxyribonu...	1	0	0	1	1
GO:0015748	organophosphate ester transport	4	0	0	1	1					GO:0045182	translation regulator activity	1	0	0	1	1
GO:0015833	peptide transport	29	0	0.02	1	1					GO:0045735	nutrient reservoir activity	3	0	0	1	1
GO:0015850	organic hydroxy compound transport	1	0	0	1	1					GO:0046527	glucosyltransferase activity	1	0	0	1	1
GO:0015893	drug transport	2	0	0	1	1					GO:0046872	metal ion binding	429	0	0.37	1	1
GO:0015914	phospholipid transport	4	0	0	1	1					GO:0046873	metal ion transmembrane transporter acti...	28	0	0.02	1	1
GO:0015918	sterol transport	1	0	0	1	1					GO:0046906	tetrapyrrole binding	174	0	0.15	1	1
GO:0015931	nucleobase-containing compound transport	1	0	0	1	1					GO:0046912	transferase activity, transferring acyl ...	1	0	0	1	1
GO:0015980	energy derivation by oxidation of organi...	7	0	0	1	1					GO:0046914	transition metal ion binding	352	0	0.31	1	1
GO:0015985	energy coupled proton transport, down el...	3	0	0	1	1					GO:0046943	carboxylic acid transmembrane transporte...	39	0	0.03	1	1
GO:0015986	ATP synthesis coupled proton transport	3	0	0	1	1					GO:0046982	protein heterodimerization activity	5	0	0	1	1
GO:0015988	energy coupled proton transmembrane tran...	9	0	0.01	1	1					GO:0046983	protein dimerization activity	15	0	0.01	1	1
GO:0015991	ATP hydrolysis coupled proton transport	9	0	0.01	1	1					GO:0047429	nucleoside-triphosphate diphosphatase ac...	1	0	0	1	1
GO:0016043	cellular component organization	80	0	0.05	1	1					GO:0047547	2-methylcitrate dehydratase activity	1	0	0	1	1
GO:0016050	vesicle organization	1	0	0	1	1					GO:0048029	monosaccharide binding	12	0	0.01	1	1
GO:0016051	carbohydrate biosynthetic process	4	0	0	1	1					GO:0048037	cofactor binding	438	0	0.38	1	1
GO:0016052	carbohydrate catabolic process	6	0	0	1	1					GO:0048038	quinone binding	9	0	0.01	1	1
GO:0016053	organic acid biosynthetic process	38	0	0.02	1	1					GO:0048256	flap endonuclease activity	2	0	0	1	1
GO:0016054	organic acid catabolic process	13	0	0.01	1	1					GO:0050113	inositol oxygenase activity	1	0	0	1	1
GO:0016070	RNA metabolic process	376	0	0.24	1	1					GO:0050145	nucleoside monophosphate kinase activity	1	0	0	1	1
GO:0016071	mRNA metabolic process	17	0	0.01	1	1					GO:0050483	IMP 5'-nucleotidase activity	1	0	0	1	1
GO:0016072	rRNA metabolic process	9	0	0.01	1	1					GO:0050504	mannosyl-3-phosphoglycerate synthase act...	1	0	0	1	1
GO:0016125	sterol metabolic process	5	0	0	1	1					GO:0050660	flavin adenine dinucleotide binding	188	0	0.16	1	1
GO:0016126	sterol biosynthetic process	2	0	0	1	1					GO:0050661	NADP binding	37	0	0.03	1	1
GO:0016128	phytosteroid metabolic process	2	0	0	1	1					GO:0050662	coenzyme binding	238	0	0.21	1	1
GO:0016129	phytosteroid biosynthetic process	2	0	0	1	1					GO:0051020	GTPase binding	4	0	0	1	1
GO:0016192	vesicle-mediated transport	27	0	0.02	1	1					GO:0051082	unfolded protein binding	5	0	0	1	1
GO:0016197	endosomal transport	3	0	0	1	1					GO:0051087	chaperone binding	2	0	0	1	1
GO:0016226	iron-sulfur cluster assembly	3	0	0	1	1					GO:0051213	dioxygenase activity	7	0	0.01	1	1
GO:0016255	attachment of GPI anchor to protein	2	0	0	1	1					GO:0051287	NAD binding	24	0	0.02	1	1
GO:0016310	phosphorylation	13	0	0.01	1	1					GO:0051536	iron-sulfur cluster binding	14	0	0.01	1	1
GO:0016311	dephosphorylation	3	0	0	1	1					GO:0051537	2 iron, 2 sulfur cluster binding	6	0	0.01	1	1
GO:0016458	gene silencing	2	0	0	1	1					GO:0051539	4 iron, 4 sulfur cluster binding	4	0	0	1	1
GO:0016480	negative regulation of transcription by ...	1	0	0	1	1					GO:0051540	metal cluster binding	14	0	0.01	1	1
GO:0016482	cytosolic transport	2	0	0	1	1					GO:0051766	inositol trisphosphate kinase activity	2	0	0	1	1
GO:0016485	protein processing	3	0	0	1	1					GO:0051903	S-(hydroxymethyl)glutathione dehydrogena...	1	0	0	1	1
GO:0016567	protein ubiquitination	2	0	0	1	1					GO:0052689	carboxylic ester hydrolase activity	9	0	0.01	1	1
GO:0016569	covalent chromatin modification	13	0	0.01	1	1					GO:0052736	beta-glucanase activity	2	0	0	1	1
GO:0016570	histone modification	13	0	0.01	1	1					GO:0052855	ADP-dependent NAD(P)H-hydrate dehydratas...	1	0	0	1	1
GO:0016571	histone methylation	3	0	0	1	1					GO:0052861	glucan endo-1,3-beta-glucanase activity,...	2	0	0	1	1
GO:0016573	histone acetylation	4	0	0	1	1					GO:0055106	ubiquitin-protein transferase regulator ...	3	0	0	1	1
GO:0016575	histone deacetylation	1	0	0	1	1					GO:0060090	molecular adaptor activity	1	0	0	1	1
GO:0016999	antibiotic metabolic process	7	0	0	1	1					GO:0060589	nucleoside-triphosphatase regulator acti...	7	0	0.01	1	1
GO:0017000	antibiotic biosynthetic process	1	0	0	1	1					GO:0061505	DNA topoisomerase II activity	1	0	0	1	1
GO:0017001	antibiotic catabolic process	1	0	0	1	1					GO:0061575	cyclin-dependent protein serine/threonin...	1	0	0	1	1
GO:0017038	protein import	2	0	0	1	1					GO:0061630	ubiquitin protein ligase activity	2	0	0	1	1
GO:0017144	drug metabolic process	34	0	0.02	1	1					GO:0061659	ubiquitin-like protein ligase activity	2	0	0	1	1
GO:0017182	peptidyl-diphthamide metabolic process	2	0	0	1	1					GO:0061733	peptide-lysine-N-acetyltransferase activ...	2	0	0	1	1
GO:0017183	peptidyl-diphthamide biosynthetic proces...	2	0	0	1	1					GO:0070001	aspartic-type peptidase activity	1	0	0	1	1
GO:0018022	peptidyl-lysine methylation	3	0	0	1	1					GO:0070011	peptidase activity, acting on L-amino ac...	38	0	0.03	1	1
GO:0018065	protein-cofactor linkage	1	0	0	1	1					GO:0070035	purine NTP-dependent helicase activity	5	0	0	1	1
GO:0018101	protein citrullination	1	0	0	1	1					GO:0070273	phosphatidylinositol-4-phosphate binding	1	0	0	1	1
GO:0018130	heterocycle biosynthetic process	357	0	0.22	1	1					GO:0070279	vitamin B6 binding	3	0	0	1	1
GO:0018160	peptidyl-pyrromethane cofactor linkage	1	0	0	1	1					GO:0070403	NAD+ binding	3	0	0	1	1
GO:0018193	peptidyl-amino acid modification	12	0	0.01	1	1					GO:0070566	adenylyltransferase activity	2	0	0	1	1
GO:0018195	peptidyl-arginine modification	1	0	0	1	1					GO:0070567	cytidylyltransferase activity	1	0	0	1	1
GO:0018198	peptidyl-cysteine modification	1	0	0	1	1					GO:0070577	lysine-acetylated histone binding	1	0	0	1	1
GO:0018202	peptidyl-histidine modification	2	0	0	1	1					GO:0071949	FAD binding	51	0	0.04	1	1
GO:0018205	peptidyl-lysine modification	8	0	0	1	1					GO:0090599	alpha-glucosidase activity	1	0	0	1	1
GO:0018342	protein prenylation	1	0	0	1	1					GO:0097027	ubiquitin-protein transferase activator ...	3	0	0	1	1
GO:0018343	protein farnesylation	1	0	0	1	1					GO:0097747	RNA polymerase activity	18	0	0.02	1	1
GO:0018393	internal peptidyl-lysine acetylation	4	0	0	1	1					GO:0098518	polynucleotide phosphatase activity	1	0	0	1	1
GO:0018394	peptidyl-lysine acetylation	4	0	0	1	1					GO:0098772	molecular function regulator	21	0	0.02	1	1
GO:0019184	nonribosomal peptide biosynthetic proces...	1	0	0	1	1					GO:0098847	sequence-specific single stranded DNA bi...	1	0	0	1	1
GO:0019219	regulation of nucleobase-containing comp...	171	0	0.11	1	1					GO:0099516	ion antiporter activity	2	0	0	1	1
GO:0019220	regulation of phosphate metabolic proces...	3	0	0	1	1					GO:0101005	ubiquitinyl hydrolase activity	1	0	0	1	1
GO:0019222	regulation of metabolic process	183	0	0.11	1	1					GO:0140030	modification-dependent protein binding	1	0	0	1	1
GO:0019310	inositol catabolic process	1	0	0	1	1					GO:0140033	acetylation-dependent protein binding	1	0	0	1	1
GO:0019318	hexose metabolic process	4	0	0	1	1					GO:0140096	catalytic activity, acting on a protein	60	0	0.05	1	1
GO:0019319	hexose biosynthetic process	2	0	0	1	1					GO:0140097	catalytic activity, acting on DNA	26	0	0.02	1	1
GO:0019320	hexose catabolic process	1	0	0	1	1					GO:0140098	catalytic activity, acting on RNA	74	0	0.06	1	1
GO:0019344	cysteine biosynthetic process	2	0	0	1	1					GO:0140101	catalytic activity, acting on a tRNA	47	0	0.04	1	1
GO:0019354	siroheme biosynthetic process	2	0	0	1	1					GO:0140102	catalytic activity, acting on a rRNA	2	0	0	1	1
GO:0019359	nicotinamide nucleotide biosynthetic pro...	8	0	0	1	1					GO:0140104	molecular carrier activity	1	0	0	1	1
GO:0019362	pyridine nucleotide metabolic process	11	0	0.01	1	1					GO:0140110	transcription regulator activity	4	0	0	1	1
GO:0019363	pyridine nucleotide biosynthetic process	8	0	0	1	1					GO:1901567	fatty acid derivative binding	2	0	0	1	1
GO:0019379	sulfate assimilation, phosphoadenylyl su...	1	0	0	1	1					GO:1901681	sulfur compound binding	5	0	0	1	1
GO:0019419	sulfate reduction	1	0	0	1	1					GO:1901981	phosphatidylinositol phosphate binding	1	0	0	1	1
GO:0019430	removal of superoxide radicals	1	0	0	1	1					GO:1990837	sequence-specific double-stranded DNA bi...	3	0	0	1	1
GO:0019438	aromatic compound biosynthetic process	348	0	0.22	1	1
GO:0019439	aromatic compound catabolic process	17	0	0.01	1	1
GO:0019509	L-methionine salvage from methylthioaden...	2	0	0	1	1
GO:0019510	S-adenosylhomocysteine catabolic process	1	0	0	1	1
GO:0019538	protein metabolic process	200	0	0.12	1	1
GO:0019551	glutamate catabolic process to 2-oxoglut...	1	0	0	1	1
GO:0019637	organophosphate metabolic process	44	0	0.03	1	1
GO:0019674	NAD metabolic process	2	0	0	1	1
GO:0019682	glyceraldehyde-3-phosphate metabolic pro...	3	0	0	1	1
GO:0019693	ribose phosphate metabolic process	13	0	0.01	1	1
GO:0019720	Mo-molybdopterin cofactor metabolic proc...	3	0	0	1	1
GO:0019725	cellular homeostasis	12	0	0.01	1	1
GO:0019748	secondary metabolic process	22	0	0.01	1	1
GO:0019751	polyol metabolic process	3	0	0	1	1
GO:0019752	carboxylic acid metabolic process	95	0	0.06	1	1
GO:0019856	pyrimidine nucleobase biosynthetic proce...	4	0	0	1	1
GO:0019878	lysine biosynthetic process via aminoadi...	1	0	0	1	1
GO:0019915	lipid storage	1	0	0	1	1
GO:0019941	modification-dependent protein catabolic...	14	0	0.01	1	1
GO:0019985	translesion synthesis	1	0	0	1	1
GO:0022402	cell cycle process	15	0	0.01	1	1
GO:0022406	membrane docking	1	0	0	1	1
GO:0022411	cellular component disassembly	1	0	0	1	1
GO:0022414	reproductive process	2	0	0	1	1
GO:0022607	cellular component assembly	32	0	0.02	1	1
GO:0022610	biological adhesion	2	0	0	1	1
GO:0022613	ribonucleoprotein complex biogenesis	12	0	0.01	1	1
GO:0022616	DNA strand elongation	1	0	0	1	1
GO:0022618	ribonucleoprotein complex assembly	3	0	0	1	1
GO:0022900	electron transport chain	2	0	0	1	1
GO:0022904	respiratory electron transport chain	2	0	0	1	1
GO:0023014	signal transduction by protein phosphory...	2	0	0	1	1
GO:0023051	regulation of signaling	4	0	0	1	1
GO:0023052	signaling	40	0	0.02	1	1
GO:0023056	positive regulation of signaling	1	0	0	1	1
GO:0030001	metal ion transport	37	0	0.02	1	1
GO:0030003	cellular cation homeostasis	4	0	0	1	1
GO:0030004	cellular monovalent inorganic cation hom...	3	0	0	1	1
GO:0030007	cellular potassium ion homeostasis	2	0	0	1	1
GO:0030029	actin filament-based process	10	0	0.01	1	1
GO:0030036	actin cytoskeleton organization	10	0	0.01	1	1
GO:0030041	actin filament polymerization	6	0	0	1	1
GO:0030071	regulation of mitotic metaphase/anaphase...	5	0	0	1	1
GO:0030148	sphingolipid biosynthetic process	1	0	0	1	1
GO:0030163	protein catabolic process	16	0	0.01	1	1
GO:0030258	lipid modification	3	0	0	1	1
GO:0030328	prenylcysteine catabolic process	1	0	0	1	1
GO:0030329	prenylcysteine metabolic process	1	0	0	1	1
GO:0030433	ubiquitin-dependent ERAD pathway	1	0	0	1	1
GO:0030488	tRNA methylation	2	0	0	1	1
GO:0030497	fatty acid elongation	1	0	0	1	1
GO:0030832	regulation of actin filament length	6	0	0	1	1
GO:0030833	regulation of actin filament polymerizat...	6	0	0	1	1
GO:0030838	positive regulation of actin filament po...	4	0	0	1	1
GO:0031098	stress-activated protein kinase signalin...	1	0	0	1	1
GO:0031109	microtubule polymerization or depolymeri...	4	0	0	1	1
GO:0031123	RNA 3'-end processing	1	0	0	1	1
GO:0031124	mRNA 3'-end processing	1	0	0	1	1
GO:0031144	proteasome localization	1	0	0	1	1
GO:0031163	metallo-sulfur cluster assembly	3	0	0	1	1
GO:0031297	replication fork processing	1	0	0	1	1
GO:0031323	regulation of cellular metabolic process	182	0	0.11	1	1
GO:0031324	negative regulation of cellular metaboli...	4	0	0	1	1
GO:0031325	positive regulation of cellular metaboli...	8	0	0	1	1
GO:0031326	regulation of cellular biosynthetic proc...	177	0	0.11	1	1
GO:0031327	negative regulation of cellular biosynth...	4	0	0	1	1
GO:0031328	positive regulation of cellular biosynth...	3	0	0	1	1
GO:0031329	regulation of cellular catabolic process	2	0	0	1	1
GO:0031331	positive regulation of cellular cataboli...	2	0	0	1	1
GO:0031334	positive regulation of protein complex a...	4	0	0	1	1
GO:0031399	regulation of protein modification proce...	2	0	0	1	1
GO:0031401	positive regulation of protein modificat...	2	0	0	1	1
GO:0031497	chromatin assembly	4	0	0	1	1
GO:0031503	protein-containing complex localization	1	0	0	1	1
GO:0031570	DNA integrity checkpoint	1	0	0	1	1
GO:0031577	spindle checkpoint	2	0	0	1	1
GO:0031919	vitamin B6 transport	2	0	0	1	1
GO:0031929	TOR signaling	1	0	0	1	1
GO:0032006	regulation of TOR signaling	1	0	0	1	1
GO:0032008	positive regulation of TOR signaling	1	0	0	1	1
GO:0032065	cortical protein anchoring	2	0	0	1	1
GO:0032259	methylation	5	0	0	1	1
GO:0032268	regulation of cellular protein metabolic...	8	0	0	1	1
GO:0032270	positive regulation of cellular protein ...	4	0	0	1	1
GO:0032271	regulation of protein polymerization	6	0	0	1	1
GO:0032273	positive regulation of protein polymeriz...	4	0	0	1	1
GO:0032365	intracellular lipid transport	1	0	0	1	1
GO:0032366	intracellular sterol transport	1	0	0	1	1
GO:0032446	protein modification by small protein co...	2	0	0	1	1
GO:0032502	developmental process	2	0	0	1	1
GO:0032507	maintenance of protein location in cell	2	0	0	1	1
GO:0032535	regulation of cellular component size	6	0	0	1	1
GO:0032774	RNA biosynthetic process	314	0	0.2	1	1
GO:0032780	negative regulation of ATPase activity	1	0	0	1	1
GO:0032784	regulation of DNA-templated transcriptio...	1	0	0	1	1
GO:0032786	positive regulation of DNA-templated tra...	1	0	0	1	1
GO:0032787	monocarboxylic acid metabolic process	20	0	0.01	1	1
GO:0032940	secretion by cell	4	0	0	1	1
GO:0032956	regulation of actin cytoskeleton organiz...	6	0	0	1	1
GO:0032970	regulation of actin filament-based proce...	6	0	0	1	1
GO:0032981	mitochondrial respiratory chain complex ...	1	0	0	1	1
GO:0032984	protein-containing complex disassembly	1	0	0	1	1
GO:0032989	cellular component morphogenesis	2	0	0	1	1
GO:0033013	tetrapyrrole metabolic process	6	0	0	1	1
GO:0033014	tetrapyrrole biosynthetic process	5	0	0	1	1
GO:0033015	tetrapyrrole catabolic process	1	0	0	1	1
GO:0033036	macromolecule localization	41	0	0.03	1	1
GO:0033043	regulation of organelle organization	11	0	0.01	1	1
GO:0033044	regulation of chromosome organization	5	0	0	1	1
GO:0033045	regulation of sister chromatid segregati...	5	0	0	1	1
GO:0033046	negative regulation of sister chromatid ...	2	0	0	1	1
GO:0033047	regulation of mitotic sister chromatid s...	5	0	0	1	1
GO:0033048	negative regulation of mitotic sister ch...	2	0	0	1	1
GO:0033108	mitochondrial respiratory chain complex ...	1	0	0	1	1
GO:0033260	nuclear DNA replication	1	0	0	1	1
GO:0033365	protein localization to organelle	7	0	0	1	1
GO:0033554	cellular response to stress	72	0	0.04	1	1
GO:0033559	unsaturated fatty acid metabolic process	2	0	0	1	1
GO:0033567	DNA replication, Okazaki fragment proces...	1	0	0	1	1
GO:0033609	oxalate metabolic process	3	0	0	1	1
GO:0033674	positive regulation of kinase activity	2	0	0	1	1
GO:0033692	cellular polysaccharide biosynthetic pro...	1	0	0	1	1
GO:0033865	nucleoside bisphosphate metabolic proces...	1	0	0	1	1
GO:0033866	nucleoside bisphosphate biosynthetic pro...	1	0	0	1	1
GO:0033875	ribonucleoside bisphosphate metabolic pr...	1	0	0	1	1
GO:0034030	ribonucleoside bisphosphate biosynthetic...	1	0	0	1	1
GO:0034032	purine nucleoside bisphosphate metabolic...	1	0	0	1	1
GO:0034033	purine nucleoside bisphosphate biosynthe...	1	0	0	1	1
GO:0034077	butanediol metabolic process	1	0	0	1	1
GO:0034220	ion transmembrane transport	18	0	0.01	1	1
GO:0034248	regulation of cellular amide metabolic p...	6	0	0	1	1
GO:0034250	positive regulation of cellular amide me...	2	0	0	1	1
GO:0034311	diol metabolic process	1	0	0	1	1
GO:0034314	Arp2/3 complex-mediated actin nucleation	4	0	0	1	1
GO:0034404	nucleobase-containing small molecule bio...	6	0	0	1	1
GO:0034470	ncRNA processing	21	0	0.01	1	1
GO:0034504	protein localization to nucleus	2	0	0	1	1
GO:0034599	cellular response to oxidative stress	1	0	0	1	1
GO:0034613	cellular protein localization	26	0	0.02	1	1
GO:0034614	cellular response to reactive oxygen spe...	1	0	0	1	1
GO:0034622	cellular protein-containing complex asse...	28	0	0.02	1	1
GO:0034629	cellular protein-containing complex loca...	1	0	0	1	1
GO:0034637	cellular carbohydrate biosynthetic proce...	2	0	0	1	1
GO:0034641	cellular nitrogen compound metabolic pro...	624	0	0.39	1	1
GO:0034645	cellular macromolecule biosynthetic proc...	466	0	0.29	1	1
GO:0034654	nucleobase-containing compound biosynthe...	336	0	0.21	1	1
GO:0034655	nucleobase-containing compound catabolic...	5	0	0	1	1
GO:0034656	nucleobase-containing small molecule cat...	1	0	0	1	1
GO:0034660	ncRNA metabolic process	31	0	0.02	1	1
GO:0034724	DNA replication-independent nucleosome o...	1	0	0	1	1
GO:0034728	nucleosome organization	5	0	0	1	1
GO:0034968	histone lysine methylation	3	0	0	1	1
GO:0034976	response to endoplasmic reticulum stress	1	0	0	1	1
GO:0035023	regulation of Rho protein signal transdu...	1	0	0	1	1
GO:0035383	thioester metabolic process	1	0	0	1	1
GO:0035384	thioester biosynthetic process	1	0	0	1	1
GO:0035444	nickel cation transmembrane transport	1	0	0	1	1
GO:0035510	DNA dealkylation	1	0	0	1	1
GO:0035511	oxidative DNA demethylation	1	0	0	1	1
GO:0035552	oxidative single-stranded DNA demethylat...	1	0	0	1	1
GO:0035556	intracellular signal transduction	11	0	0.01	1	1
GO:0035601	protein deacylation	1	0	0	1	1
GO:0035825	homologous recombination	2	0	0	1	1
GO:0036211	protein modification process	48	0	0.03	1	1
GO:0036260	RNA capping	1	0	0	1	1
GO:0036503	ERAD pathway	1	0	0	1	1
GO:0040029	regulation of gene expression, epigeneti...	2	0	0	1	1
GO:0042126	nitrate metabolic process	1	0	0	1	1
GO:0042128	nitrate assimilation	1	0	0	1	1
GO:0042133	neurotransmitter metabolic process	4	0	0	1	1
GO:0042136	neurotransmitter biosynthetic process	3	0	0	1	1
GO:0042147	retrograde transport, endosome to Golgi	2	0	0	1	1
GO:0042157	lipoprotein metabolic process	5	0	0	1	1
GO:0042158	lipoprotein biosynthetic process	5	0	0	1	1
GO:0042168	heme metabolic process	3	0	0	1	1
GO:0042180	cellular ketone metabolic process	2	0	0	1	1
GO:0042181	ketone biosynthetic process	2	0	0	1	1
GO:0042219	cellular modified amino acid catabolic p...	2	0	0	1	1
GO:0042221	response to chemical	6	0	0	1	1
GO:0042254	ribosome biogenesis	10	0	0.01	1	1
GO:0042255	ribosome assembly	1	0	0	1	1
GO:0042273	ribosomal large subunit biogenesis	1	0	0	1	1
GO:0042276	error-prone translesion synthesis	1	0	0	1	1
GO:0042278	purine nucleoside metabolic process	4	0	0	1	1
GO:0042325	regulation of phosphorylation	3	0	0	1	1
GO:0042327	positive regulation of phosphorylation	3	0	0	1	1
GO:0042364	water-soluble vitamin biosynthetic proce...	5	0	0	1	1
GO:0042398	cellular modified amino acid biosyntheti...	2	0	0	1	1
GO:0042401	cellular biogenic amine biosynthetic pro...	1	0	0	1	1
GO:0042402	cellular biogenic amine catabolic proces...	3	0	0	1	1
GO:0042430	indole-containing compound metabolic pro...	3	0	0	1	1
GO:0042436	indole-containing compound catabolic pro...	3	0	0	1	1
GO:0042440	pigment metabolic process	3	0	0	1	1
GO:0042451	purine nucleoside biosynthetic process	3	0	0	1	1
GO:0042454	ribonucleoside catabolic process	1	0	0	1	1
GO:0042455	ribonucleoside biosynthetic process	3	0	0	1	1
GO:0042493	response to drug	2	0	0	1	1
GO:0042546	cell wall biogenesis	1	0	0	1	1
GO:0042592	homeostatic process	14	0	0.01	1	1
GO:0042632	cholesterol homeostasis	1	0	0	1	1
GO:0042723	thiamine-containing compound metabolic p...	2	0	0	1	1
GO:0042724	thiamine-containing compound biosyntheti...	2	0	0	1	1
GO:0042726	flavin-containing compound metabolic pro...	1	0	0	1	1
GO:0042727	flavin-containing compound biosynthetic ...	1	0	0	1	1
GO:0042737	drug catabolic process	6	0	0	1	1
GO:0042773	ATP synthesis coupled electron transport	1	0	0	1	1
GO:0042816	vitamin B6 metabolic process	2	0	0	1	1
GO:0042819	vitamin B6 biosynthetic process	2	0	0	1	1
GO:0042844	glycol metabolic process	1	0	0	1	1
GO:0042866	pyruvate biosynthetic process	3	0	0	1	1
GO:0042886	amide transport	29	0	0.02	1	1
GO:0043038	amino acid activation	10	0	0.01	1	1
GO:0043039	tRNA aminoacylation	10	0	0.01	1	1
GO:0043043	peptide biosynthetic process	112	0	0.07	1	1
GO:0043044	ATP-dependent chromatin remodeling	1	0	0	1	1
GO:0043085	positive regulation of catalytic activit...	2	0	0	1	1
GO:0043086	negative regulation of catalytic activit...	1	0	0	1	1
GO:0043094	cellular metabolic compound salvage	3	0	0	1	1
GO:0043101	purine-containing compound salvage	1	0	0	1	1
GO:0043102	amino acid salvage	2	0	0	1	1
GO:0043161	proteasome-mediated ubiquitin-dependent ...	1	0	0	1	1
GO:0043170	macromolecule metabolic process	649	0	0.41	1	1
GO:0043174	nucleoside salvage	1	0	0	1	1
GO:0043200	response to amino acid	1	0	0	1	1
GO:0043248	proteasome assembly	2	0	0	1	1
GO:0043254	regulation of protein complex assembly	6	0	0	1	1
GO:0043385	mycotoxin metabolic process	22	0	0.01	1	1
GO:0043386	mycotoxin biosynthetic process	22	0	0.01	1	1
GO:0043408	regulation of MAPK cascade	1	0	0	1	1
GO:0043410	positive regulation of MAPK cascade	1	0	0	1	1
GO:0043412	macromolecule modification	64	0	0.04	1	1
GO:0043413	macromolecule glycosylation	14	0	0.01	1	1
GO:0043414	macromolecule methylation	5	0	0	1	1
GO:0043436	oxoacid metabolic process	96	0	0.06	1	1
GO:0043461	proton-transporting ATP synthase complex...	1	0	0	1	1
GO:0043462	regulation of ATPase activity	1	0	0	1	1
GO:0043486	histone exchange	1	0	0	1	1
GO:0043543	protein acylation	4	0	0	1	1
GO:0043545	molybdopterin cofactor metabolic process	3	0	0	1	1
GO:0043549	regulation of kinase activity	2	0	0	1	1
GO:0043555	regulation of translation in response to...	1	0	0	1	1
GO:0043558	regulation of translational initiation i...	1	0	0	1	1
GO:0043574	peroxisomal transport	2	0	0	1	1
GO:0043603	cellular amide metabolic process	117	0	0.07	1	1
GO:0043604	amide biosynthetic process	113	0	0.07	1	1
GO:0043618	regulation of transcription from RNA pol...	1	0	0	1	1
GO:0043620	regulation of DNA-templated transcriptio...	1	0	0	1	1
GO:0043624	cellular protein complex disassembly	1	0	0	1	1
GO:0043631	RNA polyadenylation	1	0	0	1	1
GO:0043632	modification-dependent macromolecule cat...	14	0	0.01	1	1
GO:0043648	dicarboxylic acid metabolic process	9	0	0.01	1	1
GO:0043649	dicarboxylic acid catabolic process	1	0	0	1	1
GO:0043933	protein-containing complex subunit organ...	31	0	0.02	1	1
GO:0043967	histone H4 acetylation	1	0	0	1	1
GO:0044036	cell wall macromolecule metabolic proces...	1	0	0	1	1
GO:0044042	glucan metabolic process	1	0	0	1	1
GO:0044085	cellular component biogenesis	42	0	0.03	1	1
GO:0044087	regulation of cellular component biogene...	6	0	0	1	1
GO:0044089	positive regulation of cellular componen...	4	0	0	1	1
GO:0044092	negative regulation of molecular functio...	1	0	0	1	1
GO:0044093	positive regulation of molecular functio...	2	0	0	1	1
GO:0044106	cellular amine metabolic process	4	0	0	1	1
GO:0044107	cellular alcohol metabolic process	2	0	0	1	1
GO:0044108	cellular alcohol biosynthetic process	2	0	0	1	1
GO:0044237	cellular metabolic process	838	0	0.52	1	1
GO:0044248	cellular catabolic process	42	0	0.03	1	1
GO:0044249	cellular biosynthetic process	577	0	0.36	1	1
GO:0044255	cellular lipid metabolic process	37	0	0.02	1	1
GO:0044257	cellular protein catabolic process	14	0	0.01	1	1
GO:0044260	cellular macromolecule metabolic process	575	0	0.36	1	1
GO:0044262	cellular carbohydrate metabolic process	3	0	0	1	1
GO:0044264	cellular polysaccharide metabolic proces...	1	0	0	1	1
GO:0044265	cellular macromolecule catabolic process	15	0	0.01	1	1
GO:0044267	cellular protein metabolic process	174	0	0.11	1	1
GO:0044270	cellular nitrogen compound catabolic pro...	9	0	0.01	1	1
GO:0044271	cellular nitrogen compound biosynthetic ...	463	0	0.29	1	1
GO:0044272	sulfur compound biosynthetic process	9	0	0.01	1	1
GO:0044273	sulfur compound catabolic process	2	0	0	1	1
GO:0044275	cellular carbohydrate catabolic process	1	0	0	1	1
GO:0044281	small molecule metabolic process	139	0	0.09	1	1
GO:0044282	small molecule catabolic process	16	0	0.01	1	1
GO:0044283	small molecule biosynthetic process	53	0	0.03	1	1
GO:0044419	interspecies interaction between organis...	1	0	0	1	1
GO:0044550	secondary metabolite biosynthetic proces...	22	0	0.01	1	1
GO:0044728	DNA methylation or demethylation	1	0	0	1	1
GO:0044770	cell cycle phase transition	6	0	0	1	1
GO:0044772	mitotic cell cycle phase transition	5	0	0	1	1
GO:0044784	metaphase/anaphase transition of cell cy...	5	0	0	1	1
GO:0044786	cell cycle DNA replication	1	0	0	1	1
GO:0044839	cell cycle G2/M phase transition	1	0	0	1	1
GO:0045002	double-strand break repair via single-st...	1	0	0	1	1
GO:0045003	double-strand break repair via synthesis...	1	0	0	1	1
GO:0045005	DNA-dependent DNA replication maintenanc...	2	0	0	1	1
GO:0045010	actin nucleation	4	0	0	1	1
GO:0045017	glycerolipid biosynthetic process	8	0	0	1	1
GO:0045047	protein targeting to ER	3	0	0	1	1
GO:0045122	aflatoxin biosynthetic process	1	0	0	1	1
GO:0045184	establishment of protein localization	29	0	0.02	1	1
GO:0045185	maintenance of protein location	2	0	0	1	1
GO:0045292	mRNA cis splicing, via spliceosome	1	0	0	1	1
GO:0045329	carnitine biosynthetic process	1	0	0	1	1
GO:0045333	cellular respiration	7	0	0	1	1
GO:0045454	cell redox homeostasis	8	0	0	1	1
GO:0045491	xylan metabolic process	1	0	0	1	1
GO:0045493	xylan catabolic process	1	0	0	1	1
GO:0045727	positive regulation of translation	2	0	0	1	1
GO:0045737	positive regulation of cyclin-dependent ...	1	0	0	1	1
GO:0045786	negative regulation of cell cycle	3	0	0	1	1
GO:0045787	positive regulation of cell cycle	2	0	0	1	1
GO:0045814	negative regulation of gene expression, ...	2	0	0	1	1
GO:0045839	negative regulation of mitotic nuclear d...	2	0	0	1	1
GO:0045841	negative regulation of mitotic metaphase...	2	0	0	1	1
GO:0045859	regulation of protein kinase activity	1	0	0	1	1
GO:0045860	positive regulation of protein kinase ac...	1	0	0	1	1
GO:0045892	negative regulation of transcription, DN...	3	0	0	1	1
GO:0045893	positive regulation of transcription, DN...	1	0	0	1	1
GO:0045901	positive regulation of translational elo...	2	0	0	1	1
GO:0045930	negative regulation of mitotic cell cycl...	2	0	0	1	1
GO:0045934	negative regulation of nucleobase-contai...	4	0	0	1	1
GO:0045935	positive regulation of nucleobase-contai...	1	0	0	1	1
GO:0045937	positive regulation of phosphate metabol...	3	0	0	1	1
GO:0046031	ADP metabolic process	3	0	0	1	1
GO:0046034	ATP metabolic process	7	0	0	1	1
GO:0046037	GMP metabolic process	1	0	0	1	1
GO:0046039	GTP metabolic process	1	0	0	1	1
GO:0046051	UTP metabolic process	1	0	0	1	1
GO:0046102	inosine metabolic process	1	0	0	1	1
GO:0046103	inosine biosynthetic process	1	0	0	1	1
GO:0046112	nucleobase biosynthetic process	4	0	0	1	1
GO:0046128	purine ribonucleoside metabolic process	4	0	0	1	1
GO:0046129	purine ribonucleoside biosynthetic proce...	3	0	0	1	1
GO:0046130	purine ribonucleoside catabolic process	1	0	0	1	1
GO:0046131	pyrimidine ribonucleoside metabolic proc...	1	0	0	1	1
GO:0046132	pyrimidine ribonucleoside biosynthetic p...	1	0	0	1	1
GO:0046134	pyrimidine nucleoside biosynthetic proce...	1	0	0	1	1
GO:0046148	pigment biosynthetic process	2	0	0	1	1
GO:0046156	siroheme metabolic process	2	0	0	1	1
GO:0046164	alcohol catabolic process	1	0	0	1	1
GO:0046165	alcohol biosynthetic process	3	0	0	1	1
GO:0046173	polyol biosynthetic process	1	0	0	1	1
GO:0046174	polyol catabolic process	1	0	0	1	1
GO:0046185	aldehyde catabolic process	1	0	0	1	1
GO:0046218	indolalkylamine catabolic process	3	0	0	1	1
GO:0046222	aflatoxin metabolic process	1	0	0	1	1
GO:0046292	formaldehyde metabolic process	1	0	0	1	1
GO:0046294	formaldehyde catabolic process	1	0	0	1	1
GO:0046364	monosaccharide biosynthetic process	2	0	0	1	1
GO:0046365	monosaccharide catabolic process	1	0	0	1	1
GO:0046390	ribose phosphate biosynthetic process	9	0	0.01	1	1
GO:0046394	carboxylic acid biosynthetic process	38	0	0.02	1	1
GO:0046395	carboxylic acid catabolic process	13	0	0.01	1	1
GO:0046416	D-amino acid metabolic process	4	0	0	1	1
GO:0046434	organophosphate catabolic process	3	0	0	1	1
GO:0046451	diaminopimelate metabolic process	1	0	0	1	1
GO:0046467	membrane lipid biosynthetic process	6	0	0	1	1
GO:0046473	phosphatidic acid metabolic process	3	0	0	1	1
GO:0046474	glycerophospholipid biosynthetic process	8	0	0	1	1
GO:0046483	heterocycle metabolic process	523	0	0.33	1	1
GO:0046486	glycerolipid metabolic process	11	0	0.01	1	1
GO:0046488	phosphatidylinositol metabolic process	8	0	0	1	1
GO:0046496	nicotinamide nucleotide metabolic proces...	11	0	0.01	1	1
GO:0046498	S-adenosylhomocysteine metabolic process	1	0	0	1	1
GO:0046578	regulation of Ras protein signal transdu...	1	0	0	1	1
GO:0046700	heterocycle catabolic process	9	0	0.01	1	1
GO:0046785	microtubule polymerization	4	0	0	1	1
GO:0046834	lipid phosphorylation	2	0	0	1	1
GO:0046839	phospholipid dephosphorylation	1	0	0	1	1
GO:0046854	phosphatidylinositol phosphorylation	2	0	0	1	1
GO:0046856	phosphatidylinositol dephosphorylation	1	0	0	1	1
GO:0046903	secretion	4	0	0	1	1
GO:0046907	intracellular transport	37	0	0.02	1	1
GO:0046916	cellular transition metal ion homeostasi...	1	0	0	1	1
GO:0046939	nucleotide phosphorylation	4	0	0	1	1
GO:0048193	Golgi vesicle transport	8	0	0	1	1
GO:0048194	Golgi vesicle budding	1	0	0	1	1
GO:0048199	vesicle targeting, to, from or within Go...	1	0	0	1	1
GO:0048207	vesicle targeting, rough ER to cis-Golgi	1	0	0	1	1
GO:0048208	COPII vesicle coating	1	0	0	1	1
GO:0048268	clathrin coat assembly	2	0	0	1	1
GO:0048278	vesicle docking	1	0	0	1	1
GO:0048285	organelle fission	10	0	0.01	1	1
GO:0048478	replication fork protection	1	0	0	1	1
GO:0048511	rhythmic process	1	0	0	1	1
GO:0048518	positive regulation of biological proces...	13	0	0.01	1	1
GO:0048519	negative regulation of biological proces...	8	0	0	1	1
GO:0048522	positive regulation of cellular process	13	0	0.01	1	1
GO:0048523	negative regulation of cellular process	7	0	0	1	1
GO:0048583	regulation of response to stimulus	4	0	0	1	1
GO:0048584	positive regulation of response to stimu...	1	0	0	1	1
GO:0048856	anatomical structure development	2	0	0	1	1
GO:0048869	cellular developmental process	2	0	0	1	1
GO:0048878	chemical homeostasis	6	0	0	1	1
GO:0050657	nucleic acid transport	1	0	0	1	1
GO:0050658	RNA transport	1	0	0	1	1
GO:0050789	regulation of biological process	243	0	0.15	1	1
GO:0050790	regulation of catalytic activity	4	0	0	1	1
GO:0050794	regulation of cellular process	242	0	0.15	1	1
GO:0050801	ion homeostasis	5	0	0	1	1
GO:0050896	response to stimulus	143	0	0.09	1	1
GO:0051028	mRNA transport	1	0	0	1	1
GO:0051052	regulation of DNA metabolic process	2	0	0	1	1
GO:0051053	negative regulation of DNA metabolic pro...	1	0	0	1	1
GO:0051056	regulation of small GTPase mediated sign...	1	0	0	1	1
GO:0051128	regulation of cellular component organiz...	11	0	0.01	1	1
GO:0051129	negative regulation of cellular componen...	2	0	0	1	1
GO:0051130	positive regulation of cellular componen...	4	0	0	1	1
GO:0051156	glucose 6-phosphate metabolic process	3	0	0	1	1
GO:0051169	nuclear transport	3	0	0	1	1
GO:0051170	import into nucleus	2	0	0	1	1
GO:0051171	regulation of nitrogen compound metaboli...	179	0	0.11	1	1
GO:0051172	negative regulation of nitrogen compound...	4	0	0	1	1
GO:0051173	positive regulation of nitrogen compound...	5	0	0	1	1
GO:0051174	regulation of phosphorus metabolic proce...	3	0	0	1	1
GO:0051179	localization	269	0	0.17	1	1
GO:0051180	vitamin transport	2	0	0	1	1
GO:0051186	cofactor metabolic process	30	0	0.02	1	1
GO:0051187	cofactor catabolic process	2	0	0	1	1
GO:0051188	cofactor biosynthetic process	20	0	0.01	1	1
GO:0051189	prosthetic group metabolic process	3	0	0	1	1
GO:0051234	establishment of localization	265	0	0.17	1	1
GO:0051235	maintenance of location	3	0	0	1	1
GO:0051236	establishment of RNA localization	1	0	0	1	1
GO:0051246	regulation of protein metabolic process	8	0	0	1	1
GO:0051247	positive regulation of protein metabolic...	4	0	0	1	1
GO:0051252	regulation of RNA metabolic process	169	0	0.11	1	1
GO:0051253	negative regulation of RNA metabolic pro...	3	0	0	1	1
GO:0051254	positive regulation of RNA metabolic pro...	1	0	0	1	1
GO:0051258	protein polymerization	10	0	0.01	1	1
GO:0051273	beta-glucan metabolic process	1	0	0	1	1
GO:0051274	beta-glucan biosynthetic process	1	0	0	1	1
GO:0051276	chromosome organization	36	0	0.02	1	1
GO:0051301	cell division	1	0	0	1	1
GO:0051304	chromosome separation	5	0	0	1	1
GO:0051306	mitotic sister chromatid separation	5	0	0	1	1
GO:0051321	meiotic cell cycle	2	0	0	1	1
GO:0051336	regulation of hydrolase activity	2	0	0	1	1
GO:0051338	regulation of transferase activity	2	0	0	1	1
GO:0051346	negative regulation of hydrolase activit...	1	0	0	1	1
GO:0051347	positive regulation of transferase activ...	2	0	0	1	1
GO:0051403	stress-activated MAPK cascade	1	0	0	1	1
GO:0051493	regulation of cytoskeleton organization	6	0	0	1	1
GO:0051495	positive regulation of cytoskeleton orga...	4	0	0	1	1
GO:0051603	proteolysis involved in cellular protein...	14	0	0.01	1	1
GO:0051604	protein maturation	4	0	0	1	1
GO:0051606	detection of stimulus	2	0	0	1	1
GO:0051640	organelle localization	2	0	0	1	1
GO:0051641	cellular localization	41	0	0.03	1	1
GO:0051648	vesicle localization	1	0	0	1	1
GO:0051649	establishment of localization in cell	37	0	0.02	1	1
GO:0051650	establishment of vesicle localization	1	0	0	1	1
GO:0051651	maintenance of location in cell	2	0	0	1	1
GO:0051656	establishment of organelle localization	1	0	0	1	1
GO:0051704	multi-organism process	1	0	0	1	1
GO:0051716	cellular response to stimulus	112	0	0.07	1	1
GO:0051726	regulation of cell cycle	9	0	0.01	1	1
GO:0051783	regulation of nuclear division	5	0	0	1	1
GO:0051784	negative regulation of nuclear division	2	0	0	1	1
GO:0051983	regulation of chromosome segregation	5	0	0	1	1
GO:0051985	negative regulation of chromosome segreg...	2	0	0	1	1
GO:0052646	alditol phosphate metabolic process	2	0	0	1	1
GO:0052803	imidazole-containing compound metabolic ...	1	0	0	1	1
GO:0055065	metal ion homeostasis	3	0	0	1	1
GO:0055067	monovalent inorganic cation homeostasis	4	0	0	1	1
GO:0055070	copper ion homeostasis	1	0	0	1	1
GO:0055075	potassium ion homeostasis	2	0	0	1	1
GO:0055076	transition metal ion homeostasis	1	0	0	1	1
GO:0055080	cation homeostasis	5	0	0	1	1
GO:0055082	cellular chemical homeostasis	4	0	0	1	1
GO:0055085	transmembrane transport	97	0	0.06	1	1
GO:0055086	nucleobase-containing small molecule met...	34	0	0.02	1	1
GO:0055088	lipid homeostasis	1	0	0	1	1
GO:0055092	sterol homeostasis	1	0	0	1	1
GO:0055114	oxidation-reduction process	249	0	0.16	1	1
GO:0060255	regulation of macromolecule metabolic pr...	180	0	0.11	1	1
GO:0061024	membrane organization	2	0	0	1	1
GO:0061919	process utilizing autophagic mechanism	6	0	0	1	1
GO:0061982	meiosis I cell cycle process	2	0	0	1	1
GO:0065003	protein-containing complex assembly	29	0	0.02	1	1
GO:0065004	protein-DNA complex assembly	6	0	0	1	1
GO:0065007	biological regulation	258	0	0.16	1	1
GO:0065008	regulation of biological quality	28	0	0.02	1	1
GO:0065009	regulation of molecular function	4	0	0	1	1
GO:0070070	proton-transporting V-type ATPase comple...	3	0	0	1	1
GO:0070071	proton-transporting two-sector ATPase co...	4	0	0	1	1
GO:0070072	vacuolar proton-transporting V-type ATPa...	3	0	0	1	1
GO:0070085	glycosylation	14	0	0.01	1	1
GO:0070588	calcium ion transmembrane transport	3	0	0	1	1
GO:0070647	protein modification by small protein co...	2	0	0	1	1
GO:0070727	cellular macromolecule localization	26	0	0.02	1	1
GO:0070838	divalent metal ion transport	8	0	0	1	1
GO:0070887	cellular response to chemical stimulus	3	0	0	1	1
GO:0070897	transcription preinitiation complex asse...	1	0	0	1	1
GO:0070925	organelle assembly	1	0	0	1	1
GO:0070966	nuclear-transcribed mRNA catabolic proce...	1	0	0	1	1
GO:0070972	protein localization to endoplasmic reti...	3	0	0	1	1
GO:0070988	demethylation	1	0	0	1	1
GO:0070989	oxidative demethylation	1	0	0	1	1
GO:0071103	DNA conformation change	5	0	0	1	1
GO:0071173	spindle assembly checkpoint	2	0	0	1	1
GO:0071174	mitotic spindle checkpoint	2	0	0	1	1
GO:0071229	cellular response to acid chemical	1	0	0	1	1
GO:0071230	cellular response to amino acid stimulus	1	0	0	1	1
GO:0071265	L-methionine biosynthetic process	2	0	0	1	1
GO:0071267	L-methionine salvage	2	0	0	1	1
GO:0071310	cellular response to organic substance	1	0	0	1	1
GO:0071417	cellular response to organonitrogen comp...	1	0	0	1	1
GO:0071450	cellular response to oxygen radical	1	0	0	1	1
GO:0071451	cellular response to superoxide	1	0	0	1	1
GO:0071495	cellular response to endogenous stimulus	1	0	0	1	1
GO:0071554	cell wall organization or biogenesis	2	0	0	1	1
GO:0071616	acyl-CoA biosynthetic process	1	0	0	1	1
GO:0071702	organic substance transport	41	0	0.03	1	1
GO:0071705	nitrogen compound transport	38	0	0.02	1	1
GO:0071804	cellular potassium ion transport	2	0	0	1	1
GO:0071805	potassium ion transmembrane transport	2	0	0	1	1
GO:0071824	protein-DNA complex subunit organization	7	0	0	1	1
GO:0071826	ribonucleoprotein complex subunit organi...	3	0	0	1	1
GO:0071840	cellular component organization or bioge...	90	0	0.06	1	1
GO:0071897	DNA biosynthetic process	1	0	0	1	1
GO:0071900	regulation of protein serine/threonine k...	1	0	0	1	1
GO:0071902	positive regulation of protein serine/th...	1	0	0	1	1
GO:0071941	nitrogen cycle metabolic process	1	0	0	1	1
GO:0072330	monocarboxylic acid biosynthetic process	11	0	0.01	1	1
GO:0072348	sulfur compound transport	6	0	0	1	1
GO:0072350	tricarboxylic acid metabolic process	5	0	0	1	1
GO:0072511	divalent inorganic cation transport	8	0	0	1	1
GO:0072521	purine-containing compound metabolic pro...	14	0	0.01	1	1
GO:0072522	purine-containing compound biosynthetic ...	11	0	0.01	1	1
GO:0072523	purine-containing compound catabolic pro...	1	0	0	1	1
GO:0072524	pyridine-containing compound metabolic p...	13	0	0.01	1	1
GO:0072525	pyridine-containing compound biosyntheti...	10	0	0.01	1	1
GO:0072527	pyrimidine-containing compound metabolic...	7	0	0	1	1
GO:0072528	pyrimidine-containing compound biosynthe...	7	0	0	1	1
GO:0072593	reactive oxygen species metabolic proces...	4	0	0	1	1
GO:0072594	establishment of protein localization to...	7	0	0	1	1
GO:0072599	establishment of protein localization to...	3	0	0	1	1
GO:0072657	protein localization to membrane	3	0	0	1	1
GO:0072662	protein localization to peroxisome	2	0	0	1	1
GO:0072663	establishment of protein localization to...	2	0	0	1	1
GO:0080090	regulation of primary metabolic process	179	0	0.11	1	1
GO:0080111	DNA demethylation	1	0	0	1	1
GO:0080171	lytic vacuole organization	1	0	0	1	1
GO:0090066	regulation of anatomical structure size	6	0	0	1	1
GO:0090068	positive regulation of cell cycle proces...	1	0	0	1	1
GO:0090114	COPII-coated vesicle budding	1	0	0	1	1
GO:0090150	establishment of protein localization to...	3	0	0	1	1
GO:0090304	nucleic acid metabolic process	460	0	0.29	1	1
GO:0090305	nucleic acid phosphodiester bond hydroly...	2	0	0	1	1
GO:0090329	regulation of DNA-dependent DNA replicat...	1	0	0	1	1
GO:0090407	organophosphate biosynthetic process	32	0	0.02	1	1
GO:0090501	RNA phosphodiester bond hydrolysis	2	0	0	1	1
GO:0090662	ATP hydrolysis coupled transmembrane tra...	9	0	0.01	1	1
GO:0090735	DNA repair complex assembly	1	0	0	1	1
GO:0097164	ammonium ion metabolic process	2	0	0	1	1
GO:0097237	cellular response to toxic substance	2	0	0	1	1
GO:0097354	prenylation	1	0	0	1	1
GO:0097384	cellular lipid biosynthetic process	2	0	0	1	1
GO:0097435	supramolecular fiber organization	11	0	0.01	1	1
GO:0097659	nucleic acid-templated transcription	314	0	0.2	1	1
GO:0098655	cation transmembrane transport	18	0	0.01	1	1
GO:0098660	inorganic ion transmembrane transport	18	0	0.01	1	1
GO:0098662	inorganic cation transmembrane transport	18	0	0.01	1	1
GO:0098732	macromolecule deacylation	1	0	0	1	1
GO:0098754	detoxification	2	0	0	1	1
GO:0098771	inorganic ion homeostasis	5	0	0	1	1
GO:0098813	nuclear chromosome segregation	10	0	0.01	1	1
GO:0098869	cellular oxidant detoxification	1	0	0	1	1
GO:0099131	ATP hydrolysis coupled ion transmembrane...	9	0	0.01	1	1
GO:0099132	ATP hydrolysis coupled cation transmembr...	9	0	0.01	1	1
GO:0110053	regulation of actin filament organizatio...	6	0	0	1	1
GO:0110095	cellular detoxification of aldehyde	1	0	0	1	1
GO:0110096	cellular response to aldehyde	1	0	0	1	1
GO:0120009	intermembrane lipid transfer	1	0	0	1	1
GO:0140013	meiotic nuclear division	2	0	0	1	1
GO:0140014	mitotic nuclear division	7	0	0	1	1
GO:0140029	exocytic process	1	0	0	1	1
GO:0140056	organelle localization by membrane tethe...	1	0	0	1	1
GO:1900247	regulation of cytoplasmic translational ...	2	0	0	1	1
GO:1901068	guanosine-containing compound metabolic ...	2	0	0	1	1
GO:1901070	guanosine-containing compound biosynthet...	2	0	0	1	1
GO:1901071	glucosamine-containing compound metaboli...	1	0	0	1	1
GO:1901135	carbohydrate derivative metabolic proces...	43	0	0.03	1	1
GO:1901136	carbohydrate derivative catabolic proces...	1	0	0	1	1
GO:1901137	carbohydrate derivative biosynthetic pro...	30	0	0.02	1	1
GO:1901292	nucleoside phosphate catabolic process	3	0	0	1	1
GO:1901293	nucleoside phosphate biosynthetic proces...	20	0	0.01	1	1
GO:1901360	organic cyclic compound metabolic proces...	542	0	0.34	1	1
GO:1901361	organic cyclic compound catabolic proces...	15	0	0.01	1	1
GO:1901362	organic cyclic compound biosynthetic pro...	366	0	0.23	1	1
GO:1901376	organic heteropentacyclic compound metab...	1	0	0	1	1
GO:1901378	organic heteropentacyclic compound biosy...	1	0	0	1	1
GO:1901564	organonitrogen compound metabolic proces...	303	0	0.19	1	1
GO:1901565	organonitrogen compound catabolic proces...	30	0	0.02	1	1
GO:1901566	organonitrogen compound biosynthetic pro...	194	0	0.12	1	1
GO:1901575	organic substance catabolic process	38	0	0.02	1	1
GO:1901576	organic substance biosynthetic process	567	0	0.35	1	1
GO:1901605	alpha-amino acid metabolic process	44	0	0.03	1	1
GO:1901606	alpha-amino acid catabolic process	11	0	0.01	1	1
GO:1901607	alpha-amino acid biosynthetic process	23	0	0.01	1	1
GO:1901615	organic hydroxy compound metabolic proce...	9	0	0.01	1	1
GO:1901616	organic hydroxy compound catabolic proce...	1	0	0	1	1
GO:1901617	organic hydroxy compound biosynthetic pr...	4	0	0	1	1
GO:1901657	glycosyl compound metabolic process	8	0	0	1	1
GO:1901658	glycosyl compound catabolic process	1	0	0	1	1
GO:1901659	glycosyl compound biosynthetic process	3	0	0	1	1
GO:1901661	quinone metabolic process	2	0	0	1	1
GO:1901663	quinone biosynthetic process	2	0	0	1	1
GO:1901698	response to nitrogen compound	2	0	0	1	1
GO:1901699	cellular response to nitrogen compound	1	0	0	1	1
GO:1901700	response to oxygen-containing compound	3	0	0	1	1
GO:1901701	cellular response to oxygen-containing c...	3	0	0	1	1
GO:1901987	regulation of cell cycle phase transitio...	6	0	0	1	1
GO:1901988	negative regulation of cell cycle phase ...	2	0	0	1	1
GO:1901989	positive regulation of cell cycle phase ...	1	0	0	1	1
GO:1901990	regulation of mitotic cell cycle phase t...	5	0	0	1	1
GO:1901991	negative regulation of mitotic cell cycl...	2	0	0	1	1
GO:1902099	regulation of metaphase/anaphase transit...	5	0	0	1	1
GO:1902100	negative regulation of metaphase/anaphas...	2	0	0	1	1
GO:1902221	erythrose 4-phosphate/phosphoenolpyruvat...	7	0	0	1	1
GO:1902222	erythrose 4-phosphate/phosphoenolpyruvat...	6	0	0	1	1
GO:1902223	erythrose 4-phosphate/phosphoenolpyruvat...	1	0	0	1	1
GO:1902294	cell cycle DNA replication termination	1	0	0	1	1
GO:1902317	nuclear DNA replication termination	1	0	0	1	1
GO:1902531	regulation of intracellular signal trans...	2	0	0	1	1
GO:1902533	positive regulation of intracellular sig...	1	0	0	1	1
GO:1902600	proton transmembrane transport	12	0	0.01	1	1
GO:1902652	secondary alcohol metabolic process	3	0	0	1	1
GO:1902653	secondary alcohol biosynthetic process	2	0	0	1	1
GO:1902679	negative regulation of RNA biosynthetic ...	3	0	0	1	1
GO:1902680	positive regulation of RNA biosynthetic ...	1	0	0	1	1
GO:1902749	regulation of cell cycle G2/M phase tran...	1	0	0	1	1
GO:1902751	positive regulation of cell cycle G2/M p...	1	0	0	1	1
GO:1902903	regulation of supramolecular fiber organ...	6	0	0	1	1
GO:1902905	positive regulation of supramolecular fi...	4	0	0	1	1
GO:1902969	mitotic DNA replication	1	0	0	1	1
GO:1902979	mitotic DNA replication termination	1	0	0	1	1
GO:1903046	meiotic cell cycle process	2	0	0	1	1
GO:1903047	mitotic cell cycle process	8	0	0	1	1
GO:1903506	regulation of nucleic acid-templated tra...	169	0	0.11	1	1
GO:1903507	negative regulation of nucleic acid-temp...	3	0	0	1	1
GO:1903508	positive regulation of nucleic acid-temp...	1	0	0	1	1
GO:1903509	liposaccharide metabolic process	5	0	0	1	1
GO:1904029	regulation of cyclin-dependent protein k...	1	0	0	1	1
GO:1904031	positive regulation of cyclin-dependent ...	1	0	0	1	1
GO:1905818	regulation of chromosome separation	5	0	0	1	1
GO:1905819	negative regulation of chromosome separa...	2	0	0	1	1
GO:1990748	cellular detoxification	2	0	0	1	1
GO:2000104	negative regulation of DNA-dependent DNA...	1	0	0	1	1
GO:2000112	regulation of cellular macromolecule bio...	177	0	0.11	1	1
GO:2000113	negative regulation of cellular macromol...	4	0	0	1	1
GO:2000574	regulation of microtubule motor activity	1	0	0	1	1
GO:2000765	regulation of cytoplasmic translation	2	0	0	1	1
GO:2000816	negative regulation of mitotic sister ch...	2	0	0	1	1
GO:2001057	reactive nitrogen species metabolic proc...	1	0	0	1	1
GO:2001141	regulation of RNA biosynthetic process	169	0	0.11	1	1
GO:2001251	negative regulation of chromosome organi...	2	0	0	1	1

## Sheet: PAV
Biological Process										Molecular Function
GO.ID	Term	Annotated	Significant	Expected	classifFisher	FDR Adjusted P				GO.ID	Term	Annotated	Significant	Expected	classifFisher	FDR Adjusted P
GO:0008152	metabolic process	1187	44	34.13	0.00013	0.16016				GO:0000166	nucleotide binding	599	48	27.36	2.5e-05	0.0072
GO:0006310	DNA recombination	13	4	0.37	0.00035	0.2156				GO:1901265	nucleoside phosphate binding	599	48	27.36	2.5e-05	0.0072
GO:0009403	toxin biosynthetic process	22	4	0.63	0.003	0.462				GO:0036094	small molecule binding	613	48	28	4.8e-05	0.009216
GO:0009404	toxin metabolic process	22	4	0.63	0.003	0.462				GO:0097159	organic cyclic compound binding	1103	72	50.38	0.00016	0.018432
GO:0019748	secondary metabolic process	22	4	0.63	0.003	0.462				GO:1901363	heterocyclic compound binding	1103	72	50.38	0.00016	0.018432
GO:0043385	mycotoxin metabolic process	22	4	0.63	0.003	0.462				GO:0043168	anion binding	594	45	27.13	0.0002	0.0192
GO:0043386	mycotoxin biosynthetic process	22	4	0.63	0.003	0.462				GO:0008144	drug binding	358	31	16.35	0.00026	0.0213943
GO:0044550	secondary metabolite biosynthetic proces...	22	4	0.63	0.003	0.462				GO:0097367	carbohydrate derivative binding	398	32	18.18	0.00078	0.0481745
GO:0006520	cellular amino acid metabolic process	62	6	1.78	0.00737	1				GO:0005524	ATP binding	331	28	15.12	0.00079	0.0481745
GO:0006559	L-phenylalanine catabolic process	6	2	0.17	0.01127	1				GO:0030554	adenyl nucleotide binding	334	28	15.26	0.00092	0.0481745
GO:0042737	drug catabolic process	6	2	0.17	0.01127	1				GO:0032559	adenyl ribonucleotide binding	334	28	15.26	0.00092	0.0481745
GO:1902222	erythrose 4-phosphate/phosphoenolpyruvat...	6	2	0.17	0.01127	1				GO:0035639	purine ribonucleoside triphosphate bindi...	369	29	16.86	0.00206	0.09888
GO:0006558	L-phenylalanine metabolic process	7	2	0.2	0.01549	1				GO:0032555	purine ribonucleotide binding	372	29	16.99	0.00233	0.099
GO:1902221	erythrose 4-phosphate/phosphoenolpyruvat...	7	2	0.2	0.01549	1				GO:0017076	purine nucleotide binding	373	29	17.04	0.00243	0.099
GO:0009074	aromatic amino acid family catabolic pro...	9	2	0.26	0.0256	1				GO:0005488	binding	2292	121	104.69	0.00263	0.099
GO:0006418	tRNA aminoacylation for protein translat...	10	2	0.29	0.03143	1				GO:0032553	ribonucleotide binding	376	29	17.17	0.00275	0.099
GO:0043038	amino acid activation	10	2	0.29	0.03143	1				GO:0050660	flavin adenine dinucleotide binding	188	16	8.59	0.01075	0.34816
GO:0043039	tRNA aminoacylation	10	2	0.29	0.03143	1				GO:0050662	coenzyme binding	238	19	10.87	0.01088	0.34816
GO:1901605	alpha-amino acid metabolic process	44	4	1.27	0.03503	1				GO:0043167	ion binding	1021	60	46.64	0.01202	0.364396
GO:1901606	alpha-amino acid catabolic process	11	2	0.32	0.03771	1				GO:0008237	metallopeptidase activity	25	4	1.14	0.02504	0.721152
GO:0055114	oxidation-reduction process	249	12	7.16	0.04293	1				GO:0070011	peptidase activity, acting on L-amino ac...	38	5	1.74	0.02767	0.758949
GO:0019752	carboxylic acid metabolic process	95	6	2.73	0.05092	1				GO:0008233	peptidase activity	42	5	1.92	0.04056	1
GO:0009063	cellular amino acid catabolic process	13	2	0.37	0.05158	1				GO:0140096	catalytic activity, acting on a protein	60	6	2.74	0.05406	1
GO:0016054	organic acid catabolic process	13	2	0.37	0.05158	1				GO:0016614	oxidoreductase activity, acting on CH-OH...	32	4	1.46	0.05571	1
GO:0046395	carboxylic acid catabolic process	13	2	0.37	0.05158	1				GO:0016616	oxidoreductase activity, acting on the C...	32	4	1.46	0.05571	1
GO:0006082	organic acid metabolic process	96	6	2.76	0.05315	1				GO:0048037	cofactor binding	438	27	20.01	0.06003	1
GO:0043436	oxoacid metabolic process	96	6	2.76	0.05315	1				GO:0008168	methyltransferase activity	50	5	2.28	0.07577	1
GO:0009072	aromatic amino acid family metabolic pro...	14	2	0.4	0.05909	1				GO:0008061	chitin binding	22	3	1	0.07622	1
GO:1901360	organic cyclic compound metabolic proces...	542	21	15.58	0.06216	1				GO:0016741	transferase activity, transferring one-c...	51	5	2.33	0.08105	1
GO:1901361	organic cyclic compound catabolic proces...	15	2	0.43	0.06696	1				GO:0004399	histidinol dehydrogenase activity	2	1	0.09	0.08928	1
GO:0006629	lipid metabolic process	79	5	2.27	0.07249	1				GO:0004814	arginine-tRNA ligase activity	2	1	0.09	0.08928	1
GO:0044282	small molecule catabolic process	16	2	0.46	0.07516	1				GO:0004832	valine-tRNA ligase activity	2	1	0.09	0.08928	1
GO:0019439	aromatic compound catabolic process	17	2	0.49	0.08366	1				GO:0008374	O-acyltransferase activity	2	1	0.09	0.08928	1
GO:0006725	cellular aromatic compound metabolic pro...	529	20	15.21	0.088	1				GO:0016273	arginine N-methyltransferase activity	2	1	0.09	0.08928	1
GO:0006259	DNA metabolic process	88	5	2.53	0.10413	1				GO:0016274	protein-arginine N-methyltransferase act...	2	1	0.09	0.08928	1
GO:0006536	glutamate metabolic process	4	1	0.12	0.11023	1				GO:0051287	NAD binding	24	3	1.1	0.09384	1
GO:0046416	D-amino acid metabolic process	4	1	0.12	0.11023	1				GO:0004812	aminoacyl-tRNA ligase activity	41	4	1.87	0.115	1
GO:0006399	tRNA metabolic process	23	2	0.66	0.13979	1				GO:0016875	ligase activity, forming carbon-oxygen b...	41	4	1.87	0.115	1
GO:0006694	steroid biosynthetic process	6	1	0.17	0.1608	1				GO:0003839	gamma-glutamylcyclotransferase activity	3	1	0.14	0.13091	1
GO:0006139	nucleobase-containing compound metabolic...	503	18	14.46	0.16343	1				GO:0016840	carbon-nitrogen lyase activity	3	1	0.14	0.13091	1
GO:0044281	small molecule metabolic process	139	6	4	0.20433	1				GO:0016842	amidine-lyase activity	3	1	0.14	0.13091	1
GO:1901565	organonitrogen compound catabolic proces...	30	2	0.86	0.21247	1				GO:0016829	lyase activity	16	2	0.73	0.16401	1
GO:0046483	heterocycle metabolic process	523	18	15.04	0.21413	1				GO:0140101	catalytic activity, acting on a tRNA	47	4	2.15	0.16518	1
GO:0034660	ncRNA metabolic process	31	2	0.89	0.22319	1				GO:0008198	ferrous iron binding	4	1	0.18	0.17064	1
GO:0090304	nucleic acid metabolic process	460	16	13.23	0.22322	1				GO:0016874	ligase activity	51	4	2.33	0.20228	1
GO:0008202	steroid metabolic process	9	1	0.26	0.23142	1				GO:0071949	FAD binding	51	4	2.33	0.20228	1
GO:0043648	dicarboxylic acid metabolic process	9	1	0.26	0.23142	1				GO:0008276	protein methyltransferase activity	5	1	0.23	0.20857	1
GO:0044238	primary metabolic process	877	28	25.21	0.24693	1				GO:0019239	deaminase activity	5	1	0.23	0.20857	1
GO:0006298	mismatch repair	10	1	0.29	0.25364	1				GO:0003677	DNA binding	75	5	3.43	0.25675	1
GO:0017144	drug metabolic process	34	2	0.98	0.2556	1				GO:0005515	protein binding	667	34	30.47	0.26187	1
GO:1901575	organic substance catabolic process	38	2	1.09	0.29897	1				GO:0005342	organic acid transmembrane transporter a...	39	3	1.78	0.26257	1
GO:0006928	movement of cell or subcellular componen...	13	1	0.37	0.3166	1				GO:0008514	organic anion transmembrane transporter ...	39	3	1.78	0.26257	1
GO:0007018	microtubule-based movement	13	1	0.37	0.3166	1				GO:0015171	amino acid transmembrane transporter act...	39	3	1.78	0.26257	1
GO:0009064	glutamine family amino acid metabolic pr...	13	1	0.37	0.3166	1				GO:0046943	carboxylic acid transmembrane transporte...	39	3	1.78	0.26257	1
GO:0044237	cellular metabolic process	838	26	24.09	0.33756	1				GO:0008170	N-methyltransferase activity	7	1	0.32	0.27933	1
GO:0044248	cellular catabolic process	42	2	1.21	0.34202	1				GO:0008239	dipeptidyl-peptidase activity	7	1	0.32	0.27933	1
GO:0071704	organic substance metabolic process	918	28	26.39	0.37138	1				GO:0008509	anion transmembrane transporter activity	41	3	1.87	0.28779	1
GO:0009056	catabolic process	46	2	1.32	0.3843	1				GO:0004177	aminopeptidase activity	8	1	0.37	0.31231	1
GO:0007017	microtubule-based process	20	1	0.58	0.44399	1				GO:0016810	hydrolase activity, acting on carbon-nit...	26	2	1.19	0.33464	1
GO:0016070	RNA metabolic process	376	11	10.81	0.53174	1				GO:0008238	exopeptidase activity	9	1	0.41	0.3438	1
GO:0034641	cellular nitrogen compound metabolic pro...	624	18	17.94	0.54942	1				GO:0030151	molybdenum ion binding	9	1	0.41	0.3438	1
GO:0006807	nitrogen compound metabolic process	763	22	21.94	0.55104	1				GO:0008757	S-adenosylmethionine-dependent methyltra...	11	1	0.5	0.40253	1
GO:0006351	transcription, DNA-templated	314	9	9.03	0.56473	1				GO:0003676	nucleic acid binding	328	16	14.98	0.42962	1
GO:0032774	RNA biosynthetic process	314	9	9.03	0.56473	1				GO:0140098	catalytic activity, acting on RNA	74	4	3.38	0.44004	1
GO:0097659	nucleic acid-templated transcription	314	9	9.03	0.56473	1				GO:0008017	microtubule binding	14	1	0.64	0.48098	1
GO:0009058	biosynthetic process	599	17	17.22	0.58349	1				GO:0015631	tubulin binding	14	1	0.64	0.48098	1
GO:0044260	cellular macromolecule metabolic process	575	16	16.53	0.62114	1				GO:0016853	isomerase activity	15	1	0.69	0.50479	1
GO:1901362	organic cyclic compound biosynthetic pro...	366	10	10.52	0.63177	1				GO:0015318	inorganic molecular entity transmembrane...	83	4	3.79	0.53043	1
GO:0008610	lipid biosynthetic process	35	1	1.01	0.64377	1				GO:0020037	heme binding	174	8	7.95	0.54623	1
GO:0034654	nucleobase-containing compound biosynthe...	336	9	9.66	0.65437	1				GO:0046906	tetrapyrrole binding	174	8	7.95	0.54623	1
GO:0030001	metal ion transport	37	1	1.06	0.66441	1				GO:0016705	oxidoreductase activity, acting on paire...	154	7	7.03	0.56243	1
GO:0019438	aromatic compound biosynthetic process	348	9	10.01	0.69907	1				GO:0016491	oxidoreductase activity	488	22	22.29	0.56359	1
GO:0009987	cellular process	986	27	28.35	0.71749	1				GO:0008092	cytoskeletal protein binding	21	1	0.96	0.62647	1
GO:0018130	heterocycle biosynthetic process	357	9	10.26	0.73033	1				GO:0005506	iron ion binding	47	2	2.15	0.64094	1
GO:0006355	regulation of transcription, DNA-templat...	169	4	4.86	0.73388	1				GO:0015075	ion transmembrane transporter activity	96	4	4.39	0.647	1
GO:0051252	regulation of RNA metabolic process	169	4	4.86	0.73388	1				GO:0046873	metal ion transmembrane transporter acti...	28	1	1.28	0.73136	1
GO:1903506	regulation of nucleic acid-templated tra...	169	4	4.86	0.73388	1				GO:0046914	transition metal ion binding	352	14	16.08	0.75091	1
GO:2001141	regulation of RNA biosynthetic process	169	4	4.86	0.73388	1				GO:0008270	zinc ion binding	291	11	13.29	0.79024	1
GO:0044249	cellular biosynthetic process	577	15	16.59	0.73959	1				GO:0016787	hydrolase activity	298	11	13.61	0.81525	1
GO:0019219	regulation of nucleobase-containing comp...	171	4	4.92	0.74265	1				GO:0050661	NADP binding	37	1	1.69	0.82434	1
GO:0010468	regulation of gene expression	176	4	5.06	0.76367	1				GO:0001882	nucleoside binding	38	1	1.74	0.83245	1
GO:0009889	regulation of biosynthetic process	177	4	5.09	0.76772	1				GO:0001883	purine nucleoside binding	38	1	1.74	0.83245	1
GO:0010556	regulation of macromolecule biosynthetic...	177	4	5.09	0.76772	1				GO:0005525	GTP binding	38	1	1.74	0.83245	1
GO:0031326	regulation of cellular biosynthetic proc...	177	4	5.09	0.76772	1				GO:0032549	ribonucleoside binding	38	1	1.74	0.83245	1
GO:2000112	regulation of cellular macromolecule bio...	177	4	5.09	0.76772	1				GO:0032550	purine ribonucleoside binding	38	1	1.74	0.83245	1
GO:0051171	regulation of nitrogen compound metaboli...	179	4	5.15	0.77566	1				GO:0032561	guanyl ribonucleotide binding	38	1	1.74	0.83245	1
GO:0080090	regulation of primary metabolic process	179	4	5.15	0.77566	1				GO:0019001	guanyl nucleotide binding	39	1	1.78	0.84019	1
GO:0060255	regulation of macromolecule metabolic pr...	180	4	5.17	0.77955	1				GO:0022890	inorganic cation transmembrane transport...	42	1	1.92	0.86133	1
GO:0031323	regulation of cellular metabolic process	182	4	5.23	0.78718	1				GO:0005215	transporter activity	165	5	7.54	0.88248	1
GO:0019222	regulation of metabolic process	183	4	5.26	0.79093	1				GO:0046872	metal ion binding	429	15	19.6	0.8996	1
GO:0006812	cation transport	54	1	1.55	0.79858	1				GO:0043169	cation binding	433	15	19.78	0.907	1
GO:0044271	cellular nitrogen compound biosynthetic ...	463	11	13.31	0.82237	1				GO:0022857	transmembrane transporter activity	149	4	6.81	0.91731	1
GO:0009059	macromolecule biosynthetic process	466	11	13.4	0.82954	1				GO:0008324	cation transmembrane transporter activit...	54	1	2.47	0.92151	1
GO:0034645	cellular macromolecule biosynthetic proc...	466	11	13.4	0.82954	1				GO:0016747	transferase activity, transferring acyl ...	66	1	3.01	0.95566	1
GO:0043170	macromolecule metabolic process	649	16	18.66	0.83189	1				GO:0016740	transferase activity	228	6	10.41	0.95608	1
GO:0006412	translation	111	2	3.19	0.84189	1				GO:0016746	transferase activity, transferring acyl ...	69	1	3.15	0.96157	1
GO:0010467	gene expression	473	11	13.6	0.84547	1				GO:0003824	catalytic activity	1289	46	58.88	0.98888	1
GO:0043043	peptide biosynthetic process	112	2	3.22	0.84562	1				GO:0003674	molecular_function	3459	158	158	1	1
GO:0043604	amide biosynthetic process	113	2	3.25	0.84927	1				GO:0000030	mannosyltransferase activity	1	0	0.05	1	1
GO:0005975	carbohydrate metabolic process	65	1	1.87	0.85568	1				GO:0000049	tRNA binding	1	0	0.05	1	1
GO:0006281	DNA repair	65	1	1.87	0.85568	1				GO:0000062	fatty-acyl-CoA binding	2	0	0.09	1	1
GO:0006518	peptide metabolic process	116	2	3.34	0.85976	1				GO:0000107	imidazoleglycerol-phosphate synthase act...	1	0	0.05	1	1
GO:0006974	cellular response to DNA damage stimulus	66	1	1.9	0.86	1				GO:0000149	SNARE binding	1	0	0.05	1	1
GO:0043603	cellular amide metabolic process	117	2	3.36	0.8631	1				GO:0000175	3'-5'-exoribonuclease activity	2	0	0.09	1	1
GO:0033554	cellular response to stress	72	1	2.07	0.88341	1				GO:0000179	rRNA (adenine-N6,N6-)-dimethyltransferas...	1	0	0.05	1	1
GO:1901564	organonitrogen compound metabolic proces...	303	6	8.71	0.89463	1				GO:0000287	magnesium ion binding	5	0	0.23	1	1
GO:0006811	ion transport	83	1	2.39	0.9168	1				GO:0000772	mating pheromone activity	1	0	0.05	1	1
GO:0050794	regulation of cellular process	242	4	6.96	0.93499	1				GO:0000976	transcription regulatory region sequence...	1	0	0.05	1	1
GO:1901576	organic substance biosynthetic process	567	12	16.3	0.93637	1				GO:0000987	proximal promoter sequence-specific DNA ...	1	0	0.05	1	1
GO:0050789	regulation of biological process	243	4	6.99	0.93638	1				GO:0001067	regulatory region nucleic acid binding	1	0	0.05	1	1
GO:0055085	transmembrane transport	97	1	2.79	0.94604	1				GO:0003678	DNA helicase activity	9	0	0.41	1	1
GO:0006950	response to stress	99	1	2.85	0.94929	1				GO:0003682	chromatin binding	7	0	0.32	1	1
GO:0065007	biological regulation	258	4	7.42	0.95438	1				GO:0003684	damaged DNA binding	2	0	0.09	1	1
GO:0051716	cellular response to stimulus	112	1	3.22	0.96622	1				GO:0003688	DNA replication origin binding	1	0	0.05	1	1
GO:0044267	cellular protein metabolic process	174	2	5	0.96858	1				GO:0003689	DNA clamp loader activity	1	0	0.05	1	1
GO:1901566	organonitrogen compound biosynthetic pro...	194	2	5.58	0.98195	1				GO:0003690	double-stranded DNA binding	4	0	0.18	1	1
GO:0019538	protein metabolic process	200	2	5.75	0.98476	1				GO:0003697	single-stranded DNA binding	4	0	0.18	1	1
GO:0050896	response to stimulus	143	1	4.11	0.98737	1				GO:0003700	DNA-binding transcription factor activit...	2	0	0.09	1	1
GO:0006810	transport	265	1	7.62	0.99979	1				GO:0003712	transcription coregulator activity	2	0	0.09	1	1
GO:0051234	establishment of localization	265	1	7.62	0.99979	1				GO:0003713	transcription coactivator activity	1	0	0.05	1	1
GO:0051179	localization	269	1	7.73	0.99982	1				GO:0003714	transcription corepressor activity	1	0	0.05	1	1
GO:0008150	biological_process	1600	46	46	1	1				GO:0003723	RNA binding	48	0	2.19	1	1
GO:0000003	reproduction	2	0	0.06	1	1				GO:0003724	RNA helicase activity	3	0	0.14	1	1
GO:0000027	ribosomal large subunit assembly	1	0	0.03	1	1				GO:0003725	double-stranded RNA binding	1	0	0.05	1	1
GO:0000041	transition metal ion transport	3	0	0.09	1	1				GO:0003735	structural constituent of ribosome	9	0	0.41	1	1
GO:0000070	mitotic sister chromatid segregation	7	0	0.2	1	1				GO:0003743	translation initiation factor activity	10	0	0.46	1	1
GO:0000075	cell cycle checkpoint	3	0	0.09	1	1				GO:0003746	translation elongation factor activity	2	0	0.09	1	1
GO:0000077	DNA damage checkpoint	1	0	0.03	1	1				GO:0003747	translation release factor activity	1	0	0.05	1	1
GO:0000079	regulation of cyclin-dependent protein s...	1	0	0.03	1	1				GO:0003755	peptidyl-prolyl cis-trans isomerase acti...	1	0	0.05	1	1
GO:0000096	sulfur amino acid metabolic process	7	0	0.2	1	1				GO:0003779	actin binding	6	0	0.27	1	1
GO:0000097	sulfur amino acid biosynthetic process	5	0	0.14	1	1				GO:0003843	1,3-beta-D-glucan synthase activity	1	0	0.05	1	1
GO:0000098	sulfur amino acid catabolic process	1	0	0.03	1	1				GO:0003847	1-alkyl-2-acetylglycerophosphocholine es...	2	0	0.09	1	1
GO:0000103	sulfate assimilation	1	0	0.03	1	1				GO:0003855	3-dehydroquinate dehydratase activity	1	0	0.05	1	1
GO:0000105	histidine biosynthetic process	1	0	0.03	1	1				GO:0003856	3-dehydroquinate synthase activity	1	0	0.05	1	1
GO:0000160	phosphorelay signal transduction system	2	0	0.06	1	1				GO:0003863	3-methyl-2-oxobutanoate dehydrogenase (2...	1	0	0.05	1	1
GO:0000165	MAPK cascade	2	0	0.06	1	1				GO:0003866	3-phosphoshikimate 1-carboxyvinyltransfe...	1	0	0.05	1	1
GO:0000226	microtubule cytoskeleton organization	4	0	0.12	1	1				GO:0003877	ATP adenylyltransferase activity	2	0	0.09	1	1
GO:0000266	mitochondrial fission	1	0	0.03	1	1				GO:0003879	ATP phosphoribosyltransferase activity	1	0	0.05	1	1
GO:0000271	polysaccharide biosynthetic process	1	0	0.03	1	1				GO:0003887	DNA-directed DNA polymerase activity	6	0	0.27	1	1
GO:0000272	polysaccharide catabolic process	1	0	0.03	1	1				GO:0003899	DNA-directed 5'-3' RNA polymerase activi...	15	0	0.69	1	1
GO:0000278	mitotic cell cycle	8	0	0.23	1	1				GO:0003906	DNA-(apurinic or apyrimidinic site) endo...	1	0	0.05	1	1
GO:0000280	nuclear division	9	0	0.26	1	1				GO:0003909	DNA ligase activity	2	0	0.09	1	1
GO:0000302	response to reactive oxygen species	1	0	0.03	1	1				GO:0003910	DNA ligase (ATP) activity	2	0	0.09	1	1
GO:0000303	response to superoxide	1	0	0.03	1	1				GO:0003916	DNA topoisomerase activity	3	0	0.14	1	1
GO:0000305	response to oxygen radical	1	0	0.03	1	1				GO:0003917	DNA topoisomerase type I activity	1	0	0.05	1	1
GO:0000350	generation of catalytic spliceosome for ...	1	0	0.03	1	1				GO:0003918	DNA topoisomerase type II (ATP-hydrolyzi...	1	0	0.05	1	1
GO:0000375	RNA splicing, via transesterification re...	8	0	0.23	1	1				GO:0003924	GTPase activity	6	0	0.27	1	1
GO:0000377	RNA splicing, via transesterification re...	8	0	0.23	1	1				GO:0003950	NAD+ ADP-ribosyltransferase activity	3	0	0.14	1	1
GO:0000387	spliceosomal snRNP assembly	1	0	0.03	1	1				GO:0003958	NADPH-hemoprotein reductase activity	1	0	0.05	1	1
GO:0000393	spliceosomal conformational changes to g...	1	0	0.03	1	1				GO:0003968	RNA-directed 5'-3' RNA polymerase activi...	3	0	0.14	1	1
GO:0000394	RNA splicing, via endonucleolytic cleava...	1	0	0.03	1	1				GO:0003984	acetolactate synthase activity	2	0	0.09	1	1
GO:0000398	mRNA splicing, via spliceosome	8	0	0.23	1	1				GO:0003991	acetylglutamate kinase activity	1	0	0.05	1	1
GO:0000469	cleavage involved in rRNA processing	1	0	0.03	1	1				GO:0003993	acid phosphatase activity	11	0	0.5	1	1
GO:0000724	double-strand break repair via homologou...	2	0	0.06	1	1				GO:0003998	acylphosphatase activity	1	0	0.05	1	1
GO:0000725	recombinational repair	2	0	0.06	1	1				GO:0004000	adenosine deaminase activity	1	0	0.05	1	1
GO:0000726	non-recombinational repair	3	0	0.09	1	1				GO:0004003	ATP-dependent DNA helicase activity	3	0	0.14	1	1
GO:0000730	DNA recombinase assembly	1	0	0.03	1	1				GO:0004004	ATP-dependent RNA helicase activity	1	0	0.05	1	1
GO:0000731	DNA synthesis involved in DNA repair	1	0	0.03	1	1				GO:0004012	phospholipid-translocating ATPase activi...	4	0	0.18	1	1
GO:0000819	sister chromatid segregation	8	0	0.23	1	1				GO:0004016	adenylate cyclase activity	1	0	0.05	1	1
GO:0000902	cell morphogenesis	2	0	0.06	1	1				GO:0004020	adenylylsulfate kinase activity	2	0	0.09	1	1
GO:0000910	cytokinesis	1	0	0.03	1	1				GO:0004040	amidase activity	16	0	0.73	1	1
GO:0000956	nuclear-transcribed mRNA catabolic proce...	1	0	0.03	1	1				GO:0004042	acetyl-CoA:L-glutamate N-acetyltransfera...	1	0	0.05	1	1
GO:0001101	response to acid chemical	1	0	0.03	1	1				GO:0004045	aminoacyl-tRNA hydrolase activity	2	0	0.09	1	1
GO:0001188	RNA polymerase I preinitiation complex a...	1	0	0.03	1	1				GO:0004100	chitin synthase activity	3	0	0.14	1	1
GO:0001505	regulation of neurotransmitter levels	4	0	0.12	1	1				GO:0004104	cholinesterase activity	1	0	0.05	1	1
GO:0001510	RNA methylation	2	0	0.06	1	1				GO:0004112	cyclic-nucleotide phosphodiesterase acti...	1	0	0.05	1	1
GO:0001932	regulation of protein phosphorylation	2	0	0.06	1	1				GO:0004129	cytochrome-c oxidase activity	2	0	0.09	1	1
GO:0001934	positive regulation of protein phosphory...	2	0	0.06	1	1				GO:0004133	glycogen debranching enzyme activity	1	0	0.05	1	1
GO:0002097	tRNA wobble base modification	3	0	0.09	1	1				GO:0004135	amylo-alpha-1,6-glucosidase activity	1	0	0.05	1	1
GO:0002098	tRNA wobble uridine modification	3	0	0.09	1	1				GO:0004175	endopeptidase activity	6	0	0.27	1	1
GO:0002181	cytoplasmic translation	2	0	0.06	1	1				GO:0004180	carboxypeptidase activity	1	0	0.05	1	1
GO:0002182	cytoplasmic translational elongation	2	0	0.06	1	1				GO:0004181	metallocarboxypeptidase activity	1	0	0.05	1	1
GO:0002790	peptide secretion	1	0	0.03	1	1				GO:0004190	aspartic-type endopeptidase activity	1	0	0.05	1	1
GO:0005976	polysaccharide metabolic process	2	0	0.06	1	1				GO:0004222	metalloendopeptidase activity	3	0	0.14	1	1
GO:0005996	monosaccharide metabolic process	4	0	0.12	1	1				GO:0004252	serine-type endopeptidase activity	2	0	0.09	1	1
GO:0006006	glucose metabolic process	4	0	0.12	1	1				GO:0004311	farnesyltranstransferase activity	1	0	0.05	1	1
GO:0006007	glucose catabolic process	1	0	0.03	1	1				GO:0004339	glucan 1,4-alpha-glucosidase activity	1	0	0.05	1	1
GO:0006020	inositol metabolic process	2	0	0.06	1	1				GO:0004364	glutathione transferase activity	2	0	0.09	1	1
GO:0006021	inositol biosynthetic process	1	0	0.03	1	1				GO:0004379	glycylpeptide N-tetradecanoyltransferase...	1	0	0.05	1	1
GO:0006022	aminoglycan metabolic process	1	0	0.03	1	1				GO:0004386	helicase activity	15	0	0.69	1	1
GO:0006030	chitin metabolic process	1	0	0.03	1	1				GO:0004396	hexokinase activity	5	0	0.23	1	1
GO:0006040	amino sugar metabolic process	1	0	0.03	1	1				GO:0004402	histone acetyltransferase activity	2	0	0.09	1	1
GO:0006066	alcohol metabolic process	5	0	0.14	1	1				GO:0004425	indole-3-glycerol-phosphate synthase act...	1	0	0.05	1	1
GO:0006072	glycerol-3-phosphate metabolic process	2	0	0.06	1	1				GO:0004427	inorganic diphosphatase activity	2	0	0.09	1	1
GO:0006073	cellular glucan metabolic process	1	0	0.03	1	1				GO:0004488	methylenetetrahydrofolate dehydrogenase ...	1	0	0.05	1	1
GO:0006074	(1->3)-beta-D-glucan metabolic process	1	0	0.03	1	1				GO:0004497	monooxygenase activity	3	0	0.14	1	1
GO:0006075	(1->3)-beta-D-glucan biosynthetic proces...	1	0	0.03	1	1				GO:0004518	nuclease activity	17	0	0.78	1	1
GO:0006081	cellular aldehyde metabolic process	6	0	0.17	1	1				GO:0004519	endonuclease activity	9	0	0.41	1	1
GO:0006084	acetyl-CoA metabolic process	1	0	0.03	1	1				GO:0004520	endodeoxyribonuclease activity	3	0	0.14	1	1
GO:0006085	acetyl-CoA biosynthetic process	1	0	0.03	1	1				GO:0004521	endoribonuclease activity	1	0	0.05	1	1
GO:0006086	acetyl-CoA biosynthetic process from pyr...	1	0	0.03	1	1				GO:0004527	exonuclease activity	3	0	0.14	1	1
GO:0006090	pyruvate metabolic process	6	0	0.17	1	1				GO:0004529	exodeoxyribonuclease activity	1	0	0.05	1	1
GO:0006091	generation of precursor metabolites and ...	10	0	0.29	1	1				GO:0004532	exoribonuclease activity	2	0	0.09	1	1
GO:0006094	gluconeogenesis	2	0	0.06	1	1				GO:0004535	poly(A)-specific ribonuclease activity	1	0	0.05	1	1
GO:0006096	glycolytic process	3	0	0.09	1	1				GO:0004536	deoxyribonuclease activity	4	0	0.18	1	1
GO:0006098	pentose-phosphate shunt	3	0	0.09	1	1				GO:0004540	ribonuclease activity	4	0	0.18	1	1
GO:0006099	tricarboxylic acid cycle	5	0	0.14	1	1				GO:0004553	hydrolase activity, hydrolyzing O-glycos...	12	0	0.55	1	1
GO:0006101	citrate metabolic process	5	0	0.14	1	1				GO:0004588	orotate phosphoribosyltransferase activi...	1	0	0.05	1	1
GO:0006103	2-oxoglutarate metabolic process	1	0	0.03	1	1				GO:0004601	peroxidase activity	15	0	0.69	1	1
GO:0006106	fumarate metabolic process	2	0	0.06	1	1				GO:0004605	phosphatidate cytidylyltransferase activ...	1	0	0.05	1	1
GO:0006119	oxidative phosphorylation	1	0	0.03	1	1				GO:0004631	phosphomevalonate kinase activity	1	0	0.05	1	1
GO:0006144	purine nucleobase metabolic process	1	0	0.03	1	1				GO:0004634	phosphopyruvate hydratase activity	1	0	0.05	1	1
GO:0006152	purine nucleoside catabolic process	1	0	0.03	1	1				GO:0004635	phosphoribosyl-AMP cyclohydrolase activi...	1	0	0.05	1	1
GO:0006163	purine nucleotide metabolic process	11	0	0.32	1	1				GO:0004636	phosphoribosyl-ATP diphosphatase activit...	1	0	0.05	1	1
GO:0006164	purine nucleotide biosynthetic process	10	0	0.29	1	1				GO:0004643	phosphoribosylaminoimidazolecarboxamide ...	1	0	0.05	1	1
GO:0006165	nucleoside diphosphate phosphorylation	4	0	0.12	1	1				GO:0004651	polynucleotide 5'-phosphatase activity	1	0	0.05	1	1
GO:0006166	purine ribonucleoside salvage	1	0	0.03	1	1				GO:0004659	prenyltransferase activity	1	0	0.05	1	1
GO:0006177	GMP biosynthetic process	1	0	0.03	1	1				GO:0004664	prephenate dehydratase activity	1	0	0.05	1	1
GO:0006183	GTP biosynthetic process	1	0	0.03	1	1				GO:0004672	protein kinase activity	3	0	0.14	1	1
GO:0006190	inosine salvage	1	0	0.03	1	1				GO:0004674	protein serine/threonine kinase activity	3	0	0.14	1	1
GO:0006206	pyrimidine nucleobase metabolic process	4	0	0.12	1	1				GO:0004694	eukaryotic translation initiation factor...	1	0	0.05	1	1
GO:0006207	'de novo' pyrimidine nucleobase biosynth...	4	0	0.12	1	1				GO:0004743	pyruvate kinase activity	1	0	0.05	1	1
GO:0006213	pyrimidine nucleoside metabolic process	1	0	0.03	1	1				GO:0004749	ribose phosphate diphosphokinase activit...	3	0	0.14	1	1
GO:0006220	pyrimidine nucleotide metabolic process	2	0	0.06	1	1				GO:0004751	ribose-5-phosphate isomerase activity	1	0	0.05	1	1
GO:0006221	pyrimidine nucleotide biosynthetic proce...	2	0	0.06	1	1				GO:0004764	shikimate 3-dehydrogenase (NADP+) activi...	1	0	0.05	1	1
GO:0006228	UTP biosynthetic process	1	0	0.03	1	1				GO:0004765	shikimate kinase activity	1	0	0.05	1	1
GO:0006260	DNA replication	20	0	0.58	1	1				GO:0004792	thiosulfate sulfurtransferase activity	1	0	0.05	1	1
GO:0006261	DNA-dependent DNA replication	12	0	0.34	1	1				GO:0004809	tRNA (guanine-N2-)-methyltransferase act...	1	0	0.05	1	1
GO:0006265	DNA topological change	1	0	0.03	1	1				GO:0004813	alanine-tRNA ligase activity	2	0	0.09	1	1
GO:0006270	DNA replication initiation	7	0	0.2	1	1				GO:0004815	aspartate-tRNA ligase activity	2	0	0.09	1	1
GO:0006271	DNA strand elongation involved in DNA re...	1	0	0.03	1	1				GO:0004816	asparagine-tRNA ligase activity	2	0	0.09	1	1
GO:0006273	lagging strand elongation	1	0	0.03	1	1				GO:0004820	glycine-tRNA ligase activity	2	0	0.09	1	1
GO:0006274	DNA replication termination	1	0	0.03	1	1				GO:0004822	isoleucine-tRNA ligase activity	2	0	0.09	1	1
GO:0006275	regulation of DNA replication	2	0	0.06	1	1				GO:0004823	leucine-tRNA ligase activity	1	0	0.05	1	1
GO:0006284	base-excision repair	2	0	0.06	1	1				GO:0004824	lysine-tRNA ligase activity	2	0	0.09	1	1
GO:0006285	base-excision repair, AP site formation	1	0	0.03	1	1				GO:0004825	methionine-tRNA ligase activity	2	0	0.09	1	1
GO:0006289	nucleotide-excision repair	12	0	0.34	1	1				GO:0004826	phenylalanine-tRNA ligase activity	3	0	0.14	1	1
GO:0006301	postreplication repair	1	0	0.03	1	1				GO:0004827	proline-tRNA ligase activity	1	0	0.05	1	1
GO:0006302	double-strand break repair	6	0	0.17	1	1				GO:0004828	serine-tRNA ligase activity	2	0	0.09	1	1
GO:0006303	double-strand break repair via nonhomolo...	2	0	0.06	1	1				GO:0004830	tryptophan-tRNA ligase activity	2	0	0.09	1	1
GO:0006304	DNA modification	1	0	0.03	1	1				GO:0004831	tyrosine-tRNA ligase activity	2	0	0.09	1	1
GO:0006307	DNA dealkylation involved in DNA repair	1	0	0.03	1	1				GO:0004842	ubiquitin-protein transferase activity	7	0	0.32	1	1
GO:0006323	DNA packaging	4	0	0.12	1	1				GO:0004843	thiol-dependent ubiquitin-specific prote...	1	0	0.05	1	1
GO:0006325	chromatin organization	24	0	0.69	1	1				GO:0004855	xanthine oxidase activity	1	0	0.05	1	1
GO:0006333	chromatin assembly or disassembly	4	0	0.12	1	1				GO:0004857	enzyme inhibitor activity	1	0	0.05	1	1
GO:0006334	nucleosome assembly	4	0	0.12	1	1				GO:0005047	signal recognition particle binding	1	0	0.05	1	1
GO:0006336	DNA replication-independent nucleosome a...	1	0	0.03	1	1				GO:0005048	signal sequence binding	1	0	0.05	1	1
GO:0006338	chromatin remodeling	5	0	0.14	1	1				GO:0005085	guanyl-nucleotide exchange factor activi...	2	0	0.09	1	1
GO:0006342	chromatin silencing	2	0	0.06	1	1				GO:0005088	Ras guanyl-nucleotide exchange factor ac...	2	0	0.09	1	1
GO:0006348	chromatin silencing at telomere	2	0	0.06	1	1				GO:0005089	Rho guanyl-nucleotide exchange factor ac...	1	0	0.05	1	1
GO:0006352	DNA-templated transcription, initiation	4	0	0.12	1	1				GO:0005096	GTPase activator activity	7	0	0.32	1	1
GO:0006354	DNA-templated transcription, elongation	1	0	0.03	1	1				GO:0005102	signaling receptor binding	1	0	0.05	1	1
GO:0006357	regulation of transcription by RNA polym...	20	0	0.58	1	1				GO:0005186	pheromone activity	1	0	0.05	1	1
GO:0006359	regulation of transcription by RNA polym...	1	0	0.03	1	1				GO:0005198	structural molecule activity	10	0	0.46	1	1
GO:0006360	transcription by RNA polymerase I	1	0	0.03	1	1				GO:0005216	ion channel activity	1	0	0.05	1	1
GO:0006361	transcription initiation from RNA polyme...	1	0	0.03	1	1				GO:0005244	voltage-gated ion channel activity	1	0	0.05	1	1
GO:0006364	rRNA processing	8	0	0.23	1	1				GO:0005253	anion channel activity	1	0	0.05	1	1
GO:0006366	transcription by RNA polymerase II	25	0	0.72	1	1				GO:0005319	lipid transporter activity	4	0	0.18	1	1
GO:0006367	transcription initiation from RNA polyme...	2	0	0.06	1	1				GO:0005351	carbohydrate:proton symporter activity	2	0	0.09	1	1
GO:0006370	7-methylguanosine mRNA capping	1	0	0.03	1	1				GO:0005402	carbohydrate:cation symporter activity	2	0	0.09	1	1
GO:0006378	mRNA polyadenylation	1	0	0.03	1	1				GO:0005451	monovalent cation:proton antiporter acti...	2	0	0.09	1	1
GO:0006379	mRNA cleavage	1	0	0.03	1	1				GO:0005507	copper ion binding	3	0	0.14	1	1
GO:0006383	transcription by RNA polymerase III	2	0	0.06	1	1				GO:0005509	calcium ion binding	33	0	1.51	1	1
GO:0006388	tRNA splicing, via endonucleolytic cleav...	1	0	0.03	1	1				GO:0005527	macrolide binding	1	0	0.05	1	1
GO:0006396	RNA processing	43	0	1.24	1	1				GO:0005528	FK506 binding	1	0	0.05	1	1
GO:0006397	mRNA processing	15	0	0.43	1	1				GO:0005536	glucose binding	5	0	0.23	1	1
GO:0006400	tRNA modification	8	0	0.23	1	1				GO:0005543	phospholipid binding	13	0	0.59	1	1
GO:0006401	RNA catabolic process	1	0	0.03	1	1				GO:0005548	phospholipid transporter activity	4	0	0.18	1	1
GO:0006402	mRNA catabolic process	1	0	0.03	1	1				GO:0008022	protein C-terminus binding	1	0	0.05	1	1
GO:0006403	RNA localization	1	0	0.03	1	1				GO:0008026	ATP-dependent helicase activity	5	0	0.23	1	1
GO:0006413	translational initiation	8	0	0.23	1	1				GO:0008047	enzyme activator activity	11	0	0.5	1	1
GO:0006414	translational elongation	8	0	0.23	1	1				GO:0008073	ornithine decarboxylase inhibitor activi...	1	0	0.05	1	1
GO:0006415	translational termination	1	0	0.03	1	1				GO:0008079	translation termination factor activity	1	0	0.05	1	1
GO:0006417	regulation of translation	6	0	0.17	1	1				GO:0008080	N-acetyltransferase activity	49	0	2.24	1	1
GO:0006419	alanyl-tRNA aminoacylation	1	0	0.03	1	1				GO:0008081	phosphoric diester hydrolase activity	2	0	0.09	1	1
GO:0006446	regulation of translational initiation	2	0	0.06	1	1				GO:0008094	DNA-dependent ATPase activity	9	0	0.41	1	1
GO:0006448	regulation of translational elongation	4	0	0.12	1	1				GO:0008119	thiopurine S-methyltransferase activity	1	0	0.05	1	1
GO:0006450	regulation of translational fidelity	1	0	0.03	1	1				GO:0008121	ubiquinol-cytochrome-c reductase activit...	1	0	0.05	1	1
GO:0006452	translational frameshifting	1	0	0.03	1	1				GO:0008131	primary amine oxidase activity	7	0	0.32	1	1
GO:0006457	protein folding	18	0	0.52	1	1				GO:0008135	translation factor activity, RNA binding	13	0	0.59	1	1
GO:0006464	cellular protein modification process	48	0	1.38	1	1				GO:0008171	O-methyltransferase activity	1	0	0.05	1	1
GO:0006465	signal peptide processing	3	0	0.09	1	1				GO:0008172	S-methyltransferase activity	1	0	0.05	1	1
GO:0006468	protein phosphorylation	4	0	0.12	1	1				GO:0008173	RNA methyltransferase activity	3	0	0.14	1	1
GO:0006470	protein dephosphorylation	2	0	0.06	1	1				GO:0008175	tRNA methyltransferase activity	1	0	0.05	1	1
GO:0006473	protein acetylation	4	0	0.12	1	1				GO:0008186	RNA-dependent ATPase activity	1	0	0.05	1	1
GO:0006475	internal protein amino acid acetylation	4	0	0.12	1	1				GO:0008194	UDP-glycosyltransferase activity	5	0	0.23	1	1
GO:0006476	protein deacetylation	1	0	0.03	1	1				GO:0008199	ferric iron binding	3	0	0.14	1	1
GO:0006479	protein methylation	3	0	0.09	1	1				GO:0008234	cysteine-type peptidase activity	1	0	0.05	1	1
GO:0006486	protein glycosylation	14	0	0.4	1	1				GO:0008235	metalloexopeptidase activity	1	0	0.05	1	1
GO:0006487	protein N-linked glycosylation	4	0	0.12	1	1				GO:0008236	serine-type peptidase activity	3	0	0.14	1	1
GO:0006488	dolichol-linked oligosaccharide biosynth...	1	0	0.03	1	1				GO:0008252	nucleotidase activity	1	0	0.05	1	1
GO:0006490	oligosaccharide-lipid intermediate biosy...	1	0	0.03	1	1				GO:0008253	5'-nucleotidase activity	1	0	0.05	1	1
GO:0006491	N-glycan processing	1	0	0.03	1	1				GO:0008289	lipid binding	16	0	0.73	1	1
GO:0006493	protein O-linked glycosylation	3	0	0.09	1	1				GO:0008297	single-stranded DNA exodeoxyribonuclease...	1	0	0.05	1	1
GO:0006497	protein lipidation	5	0	0.14	1	1				GO:0008308	voltage-gated anion channel activity	1	0	0.05	1	1
GO:0006505	GPI anchor metabolic process	5	0	0.14	1	1				GO:0008312	7S RNA binding	5	0	0.23	1	1
GO:0006506	GPI anchor biosynthetic process	5	0	0.14	1	1				GO:0008375	acetylglucosaminyltransferase activity	4	0	0.18	1	1
GO:0006508	proteolysis	40	0	1.15	1	1				GO:0008408	3'-5' exonuclease activity	2	0	0.09	1	1
GO:0006511	ubiquitin-dependent protein catabolic pr...	14	0	0.4	1	1				GO:0008409	5'-3' exonuclease activity	1	0	0.05	1	1
GO:0006525	arginine metabolic process	2	0	0.06	1	1				GO:0008440	inositol-1,4,5-trisphosphate 3-kinase ac...	2	0	0.09	1	1
GO:0006526	arginine biosynthetic process	1	0	0.03	1	1				GO:0008495	protoheme IX farnesyltransferase activit...	1	0	0.05	1	1
GO:0006531	aspartate metabolic process	1	0	0.03	1	1				GO:0008565	protein transporter activity	3	0	0.14	1	1
GO:0006534	cysteine metabolic process	2	0	0.06	1	1				GO:0008641	ubiquitin-like modifier activating enzym...	3	0	0.14	1	1
GO:0006535	cysteine biosynthetic process from serin...	2	0	0.06	1	1				GO:0008649	rRNA methyltransferase activity	2	0	0.09	1	1
GO:0006538	glutamate catabolic process	1	0	0.03	1	1				GO:0008677	2-dehydropantoate 2-reductase activity	4	0	0.18	1	1
GO:0006541	glutamine metabolic process	3	0	0.09	1	1				GO:0008977	prephenate dehydrogenase (NAD+) activity	1	0	0.05	1	1
GO:0006542	glutamine biosynthetic process	3	0	0.09	1	1				GO:0009008	DNA-methyltransferase activity	1	0	0.05	1	1
GO:0006544	glycine metabolic process	4	0	0.12	1	1				GO:0009039	urease activity	1	0	0.05	1	1
GO:0006545	glycine biosynthetic process	3	0	0.09	1	1				GO:0009041	uridylate kinase activity	1	0	0.05	1	1
GO:0006547	histidine metabolic process	1	0	0.03	1	1				GO:0009055	electron transfer activity	7	0	0.32	1	1
GO:0006549	isoleucine metabolic process	1	0	0.03	1	1				GO:0009975	cyclase activity	2	0	0.09	1	1
GO:0006551	leucine metabolic process	2	0	0.06	1	1				GO:0009976	tocopherol cyclase activity	1	0	0.05	1	1
GO:0006553	lysine metabolic process	3	0	0.09	1	1				GO:0009982	pseudouridine synthase activity	7	0	0.32	1	1
GO:0006555	methionine metabolic process	4	0	0.12	1	1				GO:0010181	FMN binding	4	0	0.18	1	1
GO:0006560	proline metabolic process	4	0	0.12	1	1				GO:0010484	H3 histone acetyltransferase activity	1	0	0.05	1	1
GO:0006561	proline biosynthetic process	4	0	0.12	1	1				GO:0015002	heme-copper terminal oxidase activity	2	0	0.09	1	1
GO:0006563	L-serine metabolic process	2	0	0.06	1	1				GO:0015035	protein disulfide oxidoreductase activit...	12	0	0.55	1	1
GO:0006566	threonine metabolic process	1	0	0.03	1	1				GO:0015036	disulfide oxidoreductase activity	12	0	0.55	1	1
GO:0006568	tryptophan metabolic process	3	0	0.09	1	1				GO:0015077	monovalent inorganic cation transmembran...	19	0	0.87	1	1
GO:0006569	tryptophan catabolic process	3	0	0.09	1	1				GO:0015078	proton transmembrane transporter activit...	16	0	0.73	1	1
GO:0006570	tyrosine metabolic process	4	0	0.12	1	1				GO:0015079	potassium ion transmembrane transporter ...	3	0	0.14	1	1
GO:0006571	tyrosine biosynthetic process	1	0	0.03	1	1				GO:0015081	sodium ion transmembrane transporter act...	2	0	0.09	1	1
GO:0006575	cellular modified amino acid metabolic p...	5	0	0.14	1	1				GO:0015103	inorganic anion transmembrane transporte...	2	0	0.09	1	1
GO:0006576	cellular biogenic amine metabolic proces...	4	0	0.12	1	1				GO:0015113	nitrite transmembrane transporter activi...	1	0	0.05	1	1
GO:0006577	amino-acid betaine metabolic process	1	0	0.03	1	1				GO:0015144	carbohydrate transmembrane transporter a...	2	0	0.09	1	1
GO:0006578	amino-acid betaine biosynthetic process	1	0	0.03	1	1				GO:0015238	drug transmembrane transporter activity	3	0	0.14	1	1
GO:0006586	indolalkylamine metabolic process	3	0	0.09	1	1				GO:0015267	channel activity	1	0	0.05	1	1
GO:0006595	polyamine metabolic process	1	0	0.03	1	1				GO:0015291	secondary active transmembrane transport...	13	0	0.59	1	1
GO:0006596	polyamine biosynthetic process	1	0	0.03	1	1				GO:0015293	symporter activity	2	0	0.09	1	1
GO:0006597	spermine biosynthetic process	1	0	0.03	1	1				GO:0015294	solute:cation symporter activity	2	0	0.09	1	1
GO:0006605	protein targeting	6	0	0.17	1	1				GO:0015295	solute:proton symporter activity	2	0	0.09	1	1
GO:0006606	protein import into nucleus	2	0	0.06	1	1				GO:0015297	antiporter activity	11	0	0.5	1	1
GO:0006612	protein targeting to membrane	3	0	0.09	1	1				GO:0015298	solute:cation antiporter activity	7	0	0.32	1	1
GO:0006613	cotranslational protein targeting to mem...	3	0	0.09	1	1				GO:0015299	solute:proton antiporter activity	7	0	0.32	1	1
GO:0006614	SRP-dependent cotranslational protein ta...	3	0	0.09	1	1				GO:0015385	sodium:proton antiporter activity	2	0	0.09	1	1
GO:0006625	protein targeting to peroxisome	2	0	0.06	1	1				GO:0015399	primary active transmembrane transporter...	35	0	1.6	1	1
GO:0006631	fatty acid metabolic process	14	0	0.4	1	1				GO:0015405	P-P-bond-hydrolysis-driven transmembrane...	35	0	1.6	1	1
GO:0006633	fatty acid biosynthetic process	8	0	0.23	1	1				GO:0015491	cation:cation antiporter activity	2	0	0.09	1	1
GO:0006636	unsaturated fatty acid biosynthetic proc...	2	0	0.06	1	1				GO:0015667	site-specific DNA-methyltransferase (cyt...	1	0	0.05	1	1
GO:0006637	acyl-CoA metabolic process	1	0	0.03	1	1				GO:0015926	glucosidase activity	3	0	0.14	1	1
GO:0006643	membrane lipid metabolic process	6	0	0.17	1	1				GO:0015930	glutamate synthase activity	1	0	0.05	1	1
GO:0006644	phospholipid metabolic process	14	0	0.4	1	1				GO:0016208	AMP binding	1	0	0.05	1	1
GO:0006650	glycerophospholipid metabolic process	11	0	0.32	1	1				GO:0016209	antioxidant activity	15	0	0.69	1	1
GO:0006654	phosphatidic acid biosynthetic process	3	0	0.09	1	1				GO:0016278	lysine N-methyltransferase activity	3	0	0.14	1	1
GO:0006661	phosphatidylinositol biosynthetic proces...	5	0	0.14	1	1				GO:0016279	protein-lysine N-methyltransferase activ...	3	0	0.14	1	1
GO:0006664	glycolipid metabolic process	5	0	0.14	1	1				GO:0016301	kinase activity	19	0	0.87	1	1
GO:0006665	sphingolipid metabolic process	1	0	0.03	1	1				GO:0016407	acetyltransferase activity	51	0	2.33	1	1
GO:0006696	ergosterol biosynthetic process	2	0	0.06	1	1				GO:0016410	N-acyltransferase activity	50	0	2.28	1	1
GO:0006720	isoprenoid metabolic process	5	0	0.14	1	1				GO:0016423	tRNA (guanine) methyltransferase activit...	1	0	0.05	1	1
GO:0006730	one-carbon metabolic process	1	0	0.03	1	1				GO:0016433	rRNA (adenine) methyltransferase activit...	2	0	0.09	1	1
GO:0006732	coenzyme metabolic process	17	0	0.49	1	1				GO:0016462	pyrophosphatase activity	73	0	3.33	1	1
GO:0006733	oxidoreduction coenzyme metabolic proces...	13	0	0.37	1	1				GO:0016530	metallochaperone activity	1	0	0.05	1	1
GO:0006739	NADP metabolic process	6	0	0.17	1	1				GO:0016531	copper chaperone activity	1	0	0.05	1	1
GO:0006741	NADP biosynthetic process	3	0	0.09	1	1				GO:0016538	cyclin-dependent protein serine/threonin...	1	0	0.05	1	1
GO:0006743	ubiquinone metabolic process	2	0	0.06	1	1				GO:0016597	amino acid binding	1	0	0.05	1	1
GO:0006744	ubiquinone biosynthetic process	2	0	0.06	1	1				GO:0016620	oxidoreductase activity, acting on the a...	1	0	0.05	1	1
GO:0006749	glutathione metabolic process	2	0	0.06	1	1				GO:0016624	oxidoreductase activity, acting on the a...	1	0	0.05	1	1
GO:0006750	glutathione biosynthetic process	1	0	0.03	1	1				GO:0016627	oxidoreductase activity, acting on the C...	33	0	1.51	1	1
GO:0006753	nucleoside phosphate metabolic process	25	0	0.72	1	1				GO:0016628	oxidoreductase activity, acting on the C...	5	0	0.23	1	1
GO:0006754	ATP biosynthetic process	6	0	0.17	1	1				GO:0016638	oxidoreductase activity, acting on the C...	8	0	0.37	1	1
GO:0006757	ATP generation from ADP	3	0	0.09	1	1				GO:0016641	oxidoreductase activity, acting on the C...	7	0	0.32	1	1
GO:0006766	vitamin metabolic process	5	0	0.14	1	1				GO:0016645	oxidoreductase activity, acting on the C...	1	0	0.05	1	1
GO:0006767	water-soluble vitamin metabolic process	5	0	0.14	1	1				GO:0016646	oxidoreductase activity, acting on the C...	1	0	0.05	1	1
GO:0006771	riboflavin metabolic process	1	0	0.03	1	1				GO:0016651	oxidoreductase activity, acting on NAD(P...	4	0	0.18	1	1
GO:0006772	thiamine metabolic process	2	0	0.06	1	1				GO:0016653	oxidoreductase activity, acting on NAD(P...	1	0	0.05	1	1
GO:0006777	Mo-molybdopterin cofactor biosynthetic p...	3	0	0.09	1	1				GO:0016667	oxidoreductase activity, acting on a sul...	14	0	0.64	1	1
GO:0006778	porphyrin-containing compound metabolic ...	5	0	0.14	1	1				GO:0016671	oxidoreductase activity, acting on a sul...	2	0	0.09	1	1
GO:0006779	porphyrin-containing compound biosynthet...	4	0	0.12	1	1				GO:0016675	oxidoreductase activity, acting on a hem...	2	0	0.09	1	1
GO:0006783	heme biosynthetic process	2	0	0.06	1	1				GO:0016676	oxidoreductase activity, acting on a hem...	2	0	0.09	1	1
GO:0006787	porphyrin-containing compound catabolic ...	1	0	0.03	1	1				GO:0016679	oxidoreductase activity, acting on diphe...	1	0	0.05	1	1
GO:0006788	heme oxidation	1	0	0.03	1	1				GO:0016681	oxidoreductase activity, acting on diphe...	1	0	0.05	1	1
GO:0006790	sulfur compound metabolic process	17	0	0.49	1	1				GO:0016684	oxidoreductase activity, acting on perox...	15	0	0.69	1	1
GO:0006793	phosphorus metabolic process	54	0	1.55	1	1				GO:0016701	oxidoreductase activity, acting on singl...	6	0	0.27	1	1
GO:0006796	phosphate-containing compound metabolic ...	54	0	1.55	1	1				GO:0016702	oxidoreductase activity, acting on singl...	4	0	0.18	1	1
GO:0006801	superoxide metabolic process	4	0	0.12	1	1				GO:0016708	oxidoreductase activity, acting on paire...	2	0	0.09	1	1
GO:0006813	potassium ion transport	2	0	0.06	1	1				GO:0016709	oxidoreductase activity, acting on paire...	1	0	0.05	1	1
GO:0006814	sodium ion transport	1	0	0.03	1	1				GO:0016725	oxidoreductase activity, acting on CH or...	1	0	0.05	1	1
GO:0006816	calcium ion transport	4	0	0.12	1	1				GO:0016727	oxidoreductase activity, acting on CH or...	1	0	0.05	1	1
GO:0006817	phosphate ion transport	4	0	0.12	1	1				GO:0016742	hydroxymethyl-, formyl- and related tran...	1	0	0.05	1	1
GO:0006820	anion transport	23	0	0.66	1	1				GO:0016744	transferase activity, transferring aldeh...	2	0	0.09	1	1
GO:0006821	chloride transport	4	0	0.12	1	1				GO:0016757	transferase activity, transferring glyco...	32	0	1.46	1	1
GO:0006825	copper ion transport	2	0	0.06	1	1				GO:0016758	transferase activity, transferring hexos...	17	0	0.78	1	1
GO:0006836	neurotransmitter transport	2	0	0.06	1	1				GO:0016763	transferase activity, transferring pento...	6	0	0.27	1	1
GO:0006869	lipid transport	7	0	0.2	1	1				GO:0016765	transferase activity, transferring alkyl...	6	0	0.27	1	1
GO:0006873	cellular ion homeostasis	4	0	0.12	1	1				GO:0016772	transferase activity, transferring phosp...	56	0	2.56	1	1
GO:0006875	cellular metal ion homeostasis	3	0	0.09	1	1				GO:0016773	phosphotransferase activity, alcohol gro...	16	0	0.73	1	1
GO:0006878	cellular copper ion homeostasis	1	0	0.03	1	1				GO:0016774	phosphotransferase activity, carboxyl gr...	1	0	0.05	1	1
GO:0006885	regulation of pH	1	0	0.03	1	1				GO:0016776	phosphotransferase activity, phosphate g...	2	0	0.09	1	1
GO:0006886	intracellular protein transport	23	0	0.66	1	1				GO:0016778	diphosphotransferase activity	3	0	0.14	1	1
GO:0006887	exocytosis	3	0	0.09	1	1				GO:0016779	nucleotidyltransferase activity	31	0	1.42	1	1
GO:0006888	ER to Golgi vesicle-mediated transport	7	0	0.2	1	1				GO:0016782	transferase activity, transferring sulfu...	4	0	0.18	1	1
GO:0006890	retrograde vesicle-mediated transport, G...	1	0	0.03	1	1				GO:0016783	sulfurtransferase activity	4	0	0.18	1	1
GO:0006900	vesicle budding from membrane	1	0	0.03	1	1				GO:0016788	hydrolase activity, acting on ester bond...	58	0	2.65	1	1
GO:0006901	vesicle coating	1	0	0.03	1	1				GO:0016791	phosphatase activity	17	0	0.78	1	1
GO:0006903	vesicle targeting	1	0	0.03	1	1				GO:0016796	exonuclease activity, active with either...	3	0	0.14	1	1
GO:0006904	vesicle docking involved in exocytosis	1	0	0.03	1	1				GO:0016798	hydrolase activity, acting on glycosyl b...	13	0	0.59	1	1
GO:0006913	nucleocytoplasmic transport	3	0	0.09	1	1				GO:0016801	hydrolase activity, acting on ether bond...	1	0	0.05	1	1
GO:0006914	autophagy	6	0	0.17	1	1				GO:0016803	ether hydrolase activity	1	0	0.05	1	1
GO:0006979	response to oxidative stress	20	0	0.58	1	1				GO:0016811	hydrolase activity, acting on carbon-nit...	19	0	0.87	1	1
GO:0006996	organelle organization	61	0	1.75	1	1				GO:0016814	hydrolase activity, acting on carbon-nit...	2	0	0.09	1	1
GO:0007005	mitochondrion organization	3	0	0.09	1	1				GO:0016817	hydrolase activity, acting on acid anhyd...	75	0	3.43	1	1
GO:0007010	cytoskeleton organization	14	0	0.4	1	1				GO:0016818	hydrolase activity, acting on acid anhyd...	74	0	3.38	1	1
GO:0007015	actin filament organization	7	0	0.2	1	1				GO:0016830	carbon-carbon lyase activity	3	0	0.14	1	1
GO:0007020	microtubule nucleation	4	0	0.12	1	1				GO:0016831	carboxy-lyase activity	2	0	0.09	1	1
GO:0007023	post-chaperonin tubulin folding pathway	2	0	0.06	1	1				GO:0016833	oxo-acid-lyase activity	1	0	0.05	1	1
GO:0007031	peroxisome organization	3	0	0.09	1	1				GO:0016835	carbon-oxygen lyase activity	6	0	0.27	1	1
GO:0007033	vacuole organization	1	0	0.03	1	1				GO:0016836	hydro-lyase activity	5	0	0.23	1	1
GO:0007034	vacuolar transport	5	0	0.14	1	1				GO:0016838	carbon-oxygen lyase activity, acting on ...	1	0	0.05	1	1
GO:0007040	lysosome organization	1	0	0.03	1	1				GO:0016849	phosphorus-oxygen lyase activity	1	0	0.05	1	1
GO:0007049	cell cycle	21	0	0.6	1	1				GO:0016859	cis-trans isomerase activity	1	0	0.05	1	1
GO:0007059	chromosome segregation	11	0	0.32	1	1				GO:0016860	intramolecular oxidoreductase activity	1	0	0.05	1	1
GO:0007062	sister chromatid cohesion	3	0	0.09	1	1				GO:0016861	intramolecular oxidoreductase activity, ...	1	0	0.05	1	1
GO:0007064	mitotic sister chromatid cohesion	2	0	0.06	1	1				GO:0016866	intramolecular transferase activity	8	0	0.37	1	1
GO:0007088	regulation of mitotic nuclear division	5	0	0.14	1	1				GO:0016872	intramolecular lyase activity	1	0	0.05	1	1
GO:0007091	metaphase/anaphase transition of mitotic...	5	0	0.14	1	1				GO:0016877	ligase activity, forming carbon-sulfur b...	3	0	0.14	1	1
GO:0007093	mitotic cell cycle checkpoint	2	0	0.06	1	1				GO:0016879	ligase activity, forming carbon-nitrogen...	2	0	0.09	1	1
GO:0007094	mitotic spindle assembly checkpoint	2	0	0.06	1	1				GO:0016881	acid-amino acid ligase activity	1	0	0.05	1	1
GO:0007127	meiosis I	2	0	0.06	1	1				GO:0016884	carbon-nitrogen ligase activity, with gl...	1	0	0.05	1	1
GO:0007131	reciprocal meiotic recombination	2	0	0.06	1	1				GO:0016886	ligase activity, forming phosphoric este...	2	0	0.09	1	1
GO:0007154	cell communication	40	0	1.15	1	1				GO:0016887	ATPase activity	53	0	2.42	1	1
GO:0007155	cell adhesion	2	0	0.06	1	1				GO:0016888	endodeoxyribonuclease activity, producin...	2	0	0.09	1	1
GO:0007165	signal transduction	40	0	1.15	1	1				GO:0016893	endonuclease activity, active with eithe...	2	0	0.09	1	1
GO:0007166	cell surface receptor signaling pathway	2	0	0.06	1	1				GO:0016895	exodeoxyribonuclease activity, producing...	1	0	0.05	1	1
GO:0007186	G protein-coupled receptor signaling pat...	3	0	0.09	1	1				GO:0016896	exoribonuclease activity, producing 5'-p...	2	0	0.09	1	1
GO:0007264	small GTPase mediated signal transductio...	1	0	0.03	1	1				GO:0016903	oxidoreductase activity, acting on the a...	2	0	0.09	1	1
GO:0007265	Ras protein signal transduction	1	0	0.03	1	1				GO:0016992	lipoate synthase activity	1	0	0.05	1	1
GO:0007266	Rho protein signal transduction	1	0	0.03	1	1				GO:0017016	Ras GTPase binding	4	0	0.18	1	1
GO:0007346	regulation of mitotic cell cycle	5	0	0.14	1	1				GO:0017022	myosin binding	1	0	0.05	1	1
GO:0007623	circadian rhythm	1	0	0.03	1	1				GO:0017048	Rho GTPase binding	3	0	0.14	1	1
GO:0008033	tRNA processing	13	0	0.37	1	1				GO:0017056	structural constituent of nuclear pore	1	0	0.05	1	1
GO:0008064	regulation of actin polymerization or de...	6	0	0.17	1	1				GO:0017108	5'-flap endonuclease activity	2	0	0.09	1	1
GO:0008104	protein localization	32	0	0.92	1	1				GO:0017111	nucleoside-triphosphatase activity	69	0	3.15	1	1
GO:0008154	actin polymerization or depolymerization	6	0	0.17	1	1				GO:0017112	Rab guanyl-nucleotide exchange factor ac...	1	0	0.05	1	1
GO:0008156	negative regulation of DNA replication	1	0	0.03	1	1				GO:0017137	Rab GTPase binding	1	0	0.05	1	1
GO:0008204	ergosterol metabolic process	2	0	0.06	1	1				GO:0017150	tRNA dihydrouridine synthase activity	3	0	0.14	1	1
GO:0008213	protein alkylation	3	0	0.09	1	1				GO:0017171	serine hydrolase activity	3	0	0.14	1	1
GO:0008215	spermine metabolic process	1	0	0.03	1	1				GO:0017176	phosphatidylinositol N-acetylglucosaminy...	1	0	0.05	1	1
GO:0008272	sulfate transport	6	0	0.17	1	1				GO:0018024	histone-lysine N-methyltransferase activ...	3	0	0.14	1	1
GO:0008299	isoprenoid biosynthetic process	5	0	0.14	1	1				GO:0019107	myristoyltransferase activity	1	0	0.05	1	1
GO:0008380	RNA splicing	10	0	0.29	1	1				GO:0019187	beta-1,4-mannosyltransferase activity	1	0	0.05	1	1
GO:0008608	attachment of spindle microtubules to ki...	2	0	0.06	1	1				GO:0019200	carbohydrate kinase activity	5	0	0.23	1	1
GO:0008612	peptidyl-lysine modification to peptidyl...	1	0	0.03	1	1				GO:0019205	nucleobase-containing compound kinase ac...	1	0	0.05	1	1
GO:0008614	pyridoxine metabolic process	1	0	0.03	1	1				GO:0019207	kinase regulator activity	2	0	0.09	1	1
GO:0008615	pyridoxine biosynthetic process	1	0	0.03	1	1				GO:0019208	phosphatase regulator activity	2	0	0.09	1	1
GO:0008643	carbohydrate transport	2	0	0.06	1	1				GO:0019209	kinase activator activity	1	0	0.05	1	1
GO:0008652	cellular amino acid biosynthetic process	27	0	0.78	1	1				GO:0019211	phosphatase activator activity	2	0	0.09	1	1
GO:0008654	phospholipid biosynthetic process	9	0	0.26	1	1				GO:0019237	centromeric DNA binding	1	0	0.05	1	1
GO:0009057	macromolecule catabolic process	18	0	0.52	1	1				GO:0019238	cyclohydrolase activity	1	0	0.05	1	1
GO:0009060	aerobic respiration	5	0	0.14	1	1				GO:0019783	ubiquitin-like protein-specific protease...	1	0	0.05	1	1
GO:0009065	glutamine family amino acid catabolic pr...	1	0	0.03	1	1				GO:0019787	ubiquitin-like protein transferase activ...	9	0	0.41	1	1
GO:0009066	aspartate family amino acid metabolic pr...	6	0	0.17	1	1				GO:0019789	SUMO transferase activity	2	0	0.09	1	1
GO:0009067	aspartate family amino acid biosynthetic...	5	0	0.14	1	1				GO:0019842	vitamin binding	13	0	0.59	1	1
GO:0009069	serine family amino acid metabolic proce...	6	0	0.17	1	1				GO:0019843	rRNA binding	1	0	0.05	1	1
GO:0009070	serine family amino acid biosynthetic pr...	5	0	0.14	1	1				GO:0019887	protein kinase regulator activity	2	0	0.09	1	1
GO:0009073	aromatic amino acid family biosynthetic ...	4	0	0.12	1	1				GO:0019899	enzyme binding	7	0	0.32	1	1
GO:0009081	branched-chain amino acid metabolic proc...	5	0	0.14	1	1				GO:0019900	kinase binding	3	0	0.14	1	1
GO:0009082	branched-chain amino acid biosynthetic p...	5	0	0.14	1	1				GO:0019901	protein kinase binding	3	0	0.14	1	1
GO:0009084	glutamine family amino acid biosynthetic...	8	0	0.23	1	1				GO:0019904	protein domain specific binding	3	0	0.14	1	1
GO:0009085	lysine biosynthetic process	3	0	0.09	1	1				GO:0019905	syntaxin binding	1	0	0.05	1	1
GO:0009086	methionine biosynthetic process	3	0	0.09	1	1				GO:0022803	passive transmembrane transporter activi...	1	0	0.05	1	1
GO:0009088	threonine biosynthetic process	1	0	0.03	1	1				GO:0022804	active transmembrane transporter activit...	48	0	2.19	1	1
GO:0009089	lysine biosynthetic process via diaminop...	1	0	0.03	1	1				GO:0022832	voltage-gated channel activity	1	0	0.05	1	1
GO:0009094	L-phenylalanine biosynthetic process	1	0	0.03	1	1				GO:0022836	gated channel activity	1	0	0.05	1	1
GO:0009095	aromatic amino acid family biosynthetic ...	2	0	0.06	1	1				GO:0022838	substrate-specific channel activity	1	0	0.05	1	1
GO:0009097	isoleucine biosynthetic process	1	0	0.03	1	1				GO:0022839	ion gated channel activity	1	0	0.05	1	1
GO:0009098	leucine biosynthetic process	2	0	0.06	1	1				GO:0030145	manganese ion binding	2	0	0.09	1	1
GO:0009100	glycoprotein metabolic process	15	0	0.43	1	1				GO:0030170	pyridoxal phosphate binding	3	0	0.14	1	1
GO:0009101	glycoprotein biosynthetic process	14	0	0.4	1	1				GO:0030234	enzyme regulator activity	19	0	0.87	1	1
GO:0009108	coenzyme biosynthetic process	14	0	0.4	1	1				GO:0030246	carbohydrate binding	14	0	0.64	1	1
GO:0009110	vitamin biosynthetic process	5	0	0.14	1	1				GO:0030276	clathrin binding	2	0	0.09	1	1
GO:0009112	nucleobase metabolic process	5	0	0.14	1	1				GO:0030295	protein kinase activator activity	1	0	0.05	1	1
GO:0009116	nucleoside metabolic process	8	0	0.23	1	1				GO:0030366	molybdopterin synthase activity	1	0	0.05	1	1
GO:0009117	nucleotide metabolic process	23	0	0.66	1	1				GO:0030515	snoRNA binding	1	0	0.05	1	1
GO:0009119	ribonucleoside metabolic process	4	0	0.12	1	1				GO:0030599	pectinesterase activity	3	0	0.14	1	1
GO:0009123	nucleoside monophosphate metabolic proce...	10	0	0.29	1	1				GO:0030600	feruloyl esterase activity	1	0	0.05	1	1
GO:0009124	nucleoside monophosphate biosynthetic pr...	9	0	0.26	1	1				GO:0030674	protein binding, bridging	1	0	0.05	1	1
GO:0009126	purine nucleoside monophosphate metaboli...	8	0	0.23	1	1				GO:0030695	GTPase regulator activity	7	0	0.32	1	1
GO:0009127	purine nucleoside monophosphate biosynth...	7	0	0.2	1	1				GO:0030798	trans-aconitate 2-methyltransferase acti...	1	0	0.05	1	1
GO:0009132	nucleoside diphosphate metabolic process	4	0	0.12	1	1				GO:0030942	endoplasmic reticulum signal peptide bin...	1	0	0.05	1	1
GO:0009135	purine nucleoside diphosphate metabolic ...	3	0	0.09	1	1				GO:0030955	potassium ion binding	1	0	0.05	1	1
GO:0009141	nucleoside triphosphate metabolic proces...	8	0	0.23	1	1				GO:0030976	thiamine pyrophosphate binding	3	0	0.14	1	1
GO:0009142	nucleoside triphosphate biosynthetic pro...	7	0	0.2	1	1				GO:0031071	cysteine desulfurase activity	1	0	0.05	1	1
GO:0009144	purine nucleoside triphosphate metabolic...	8	0	0.23	1	1				GO:0031267	small GTPase binding	4	0	0.18	1	1
GO:0009145	purine nucleoside triphosphate biosynthe...	7	0	0.2	1	1				GO:0031406	carboxylic acid binding	8	0	0.37	1	1
GO:0009147	pyrimidine nucleoside triphosphate metab...	1	0	0.03	1	1				GO:0031418	L-ascorbic acid binding	7	0	0.32	1	1
GO:0009148	pyrimidine nucleoside triphosphate biosy...	1	0	0.03	1	1				GO:0031420	alkali metal ion binding	1	0	0.05	1	1
GO:0009150	purine ribonucleotide metabolic process	10	0	0.29	1	1				GO:0031491	nucleosome binding	1	0	0.05	1	1
GO:0009152	purine ribonucleotide biosynthetic proce...	9	0	0.26	1	1				GO:0031493	nucleosomal histone binding	1	0	0.05	1	1
GO:0009156	ribonucleoside monophosphate biosyntheti...	9	0	0.26	1	1				GO:0032051	clathrin light chain binding	1	0	0.05	1	1
GO:0009161	ribonucleoside monophosphate metabolic p...	10	0	0.29	1	1				GO:0032182	ubiquitin-like protein binding	1	0	0.05	1	1
GO:0009163	nucleoside biosynthetic process	3	0	0.09	1	1				GO:0033170	protein-DNA loading ATPase activity	1	0	0.05	1	1
GO:0009164	nucleoside catabolic process	1	0	0.03	1	1				GO:0033218	amide binding	3	0	0.14	1	1
GO:0009165	nucleotide biosynthetic process	18	0	0.52	1	1				GO:0033961	cis-stilbene-oxide hydrolase activity	1	0	0.05	1	1
GO:0009166	nucleotide catabolic process	3	0	0.09	1	1				GO:0034061	DNA polymerase activity	6	0	0.27	1	1
GO:0009167	purine ribonucleoside monophosphate meta...	8	0	0.23	1	1				GO:0034062	5'-3' RNA polymerase activity	18	0	0.82	1	1
GO:0009168	purine ribonucleoside monophosphate bios...	7	0	0.2	1	1				GO:0034212	peptide N-acetyltransferase activity	2	0	0.09	1	1
GO:0009179	purine ribonucleoside diphosphate metabo...	3	0	0.09	1	1				GO:0034450	ubiquitin-ubiquitin ligase activity	1	0	0.05	1	1
GO:0009185	ribonucleoside diphosphate metabolic pro...	3	0	0.09	1	1				GO:0035091	phosphatidylinositol binding	11	0	0.5	1	1
GO:0009199	ribonucleoside triphosphate metabolic pr...	8	0	0.23	1	1				GO:0035251	UDP-glucosyltransferase activity	1	0	0.05	1	1
GO:0009201	ribonucleoside triphosphate biosynthetic...	7	0	0.2	1	1				GO:0035312	5'-3' exodeoxyribonuclease activity	1	0	0.05	1	1
GO:0009205	purine ribonucleoside triphosphate metab...	8	0	0.23	1	1				GO:0036055	protein-succinyllysine desuccinylase act...	1	0	0.05	1	1
GO:0009206	purine ribonucleoside triphosphate biosy...	7	0	0.2	1	1				GO:0036459	thiol-dependent ubiquitinyl hydrolase ac...	1	0	0.05	1	1
GO:0009208	pyrimidine ribonucleoside triphosphate m...	1	0	0.03	1	1				GO:0042054	histone methyltransferase activity	3	0	0.14	1	1
GO:0009209	pyrimidine ribonucleoside triphosphate b...	1	0	0.03	1	1				GO:0042162	telomeric DNA binding	3	0	0.14	1	1
GO:0009218	pyrimidine ribonucleotide metabolic proc...	1	0	0.03	1	1				GO:0042277	peptide binding	1	0	0.05	1	1
GO:0009220	pyrimidine ribonucleotide biosynthetic p...	1	0	0.03	1	1				GO:0042393	histone binding	2	0	0.09	1	1
GO:0009228	thiamine biosynthetic process	2	0	0.06	1	1				GO:0042578	phosphoric ester hydrolase activity	23	0	1.05	1	1
GO:0009231	riboflavin biosynthetic process	1	0	0.03	1	1				GO:0042623	ATPase activity, coupled	51	0	2.33	1	1
GO:0009247	glycolipid biosynthetic process	5	0	0.14	1	1				GO:0042626	ATPase activity, coupled to transmembran...	35	0	1.6	1	1
GO:0009250	glucan biosynthetic process	1	0	0.03	1	1				GO:0042802	identical protein binding	2	0	0.09	1	1
GO:0009259	ribonucleotide metabolic process	10	0	0.29	1	1				GO:0042803	protein homodimerization activity	1	0	0.05	1	1
GO:0009260	ribonucleotide biosynthetic process	9	0	0.26	1	1				GO:0042979	ornithine decarboxylase regulator activi...	1	0	0.05	1	1
GO:0009262	deoxyribonucleotide metabolic process	1	0	0.03	1	1				GO:0043021	ribonucleoprotein complex binding	6	0	0.27	1	1
GO:0009263	deoxyribonucleotide biosynthetic process	1	0	0.03	1	1				GO:0043022	ribosome binding	5	0	0.23	1	1
GO:0009266	response to temperature stimulus	3	0	0.09	1	1				GO:0043047	single-stranded telomeric DNA binding	1	0	0.05	1	1
GO:0009306	protein secretion	1	0	0.03	1	1				GO:0043115	precorrin-2 dehydrogenase activity	2	0	0.09	1	1
GO:0009308	amine metabolic process	11	0	0.32	1	1				GO:0043130	ubiquitin binding	1	0	0.05	1	1
GO:0009309	amine biosynthetic process	1	0	0.03	1	1				GO:0043177	organic acid binding	8	0	0.37	1	1
GO:0009310	amine catabolic process	3	0	0.09	1	1				GO:0043492	ATPase activity, coupled to movement of ...	39	0	1.78	1	1
GO:0009314	response to radiation	2	0	0.06	1	1				GO:0043565	sequence-specific DNA binding	15	0	0.69	1	1
GO:0009405	pathogenesis	1	0	0.03	1	1				GO:0044212	transcription regulatory region DNA bind...	1	0	0.05	1	1
GO:0009408	response to heat	3	0	0.09	1	1				GO:0044877	protein-containing complex binding	7	0	0.32	1	1
GO:0009416	response to light stimulus	2	0	0.06	1	1				GO:0045145	single-stranded DNA 5'-3' exodeoxyribonu...	1	0	0.05	1	1
GO:0009435	NAD biosynthetic process	2	0	0.06	1	1				GO:0045182	translation regulator activity	1	0	0.05	1	1
GO:0009437	carnitine metabolic process	1	0	0.03	1	1				GO:0045735	nutrient reservoir activity	3	0	0.14	1	1
GO:0009451	RNA modification	15	0	0.43	1	1				GO:0046527	glucosyltransferase activity	1	0	0.05	1	1
GO:0009452	7-methylguanosine RNA capping	1	0	0.03	1	1				GO:0046912	transferase activity, transferring acyl ...	1	0	0.05	1	1
GO:0009581	detection of external stimulus	2	0	0.06	1	1				GO:0046982	protein heterodimerization activity	5	0	0.23	1	1
GO:0009582	detection of abiotic stimulus	2	0	0.06	1	1				GO:0046983	protein dimerization activity	15	0	0.69	1	1
GO:0009583	detection of light stimulus	2	0	0.06	1	1				GO:0047429	nucleoside-triphosphate diphosphatase ac...	1	0	0.05	1	1
GO:0009584	detection of visible light	2	0	0.06	1	1				GO:0047547	2-methylcitrate dehydratase activity	1	0	0.05	1	1
GO:0009605	response to external stimulus	2	0	0.06	1	1				GO:0048029	monosaccharide binding	12	0	0.55	1	1
GO:0009628	response to abiotic stimulus	5	0	0.14	1	1				GO:0048038	quinone binding	9	0	0.41	1	1
GO:0009636	response to toxic substance	2	0	0.06	1	1				GO:0048256	flap endonuclease activity	2	0	0.09	1	1
GO:0009653	anatomical structure morphogenesis	2	0	0.06	1	1				GO:0050113	inositol oxygenase activity	1	0	0.05	1	1
GO:0009719	response to endogenous stimulus	1	0	0.03	1	1				GO:0050145	nucleoside monophosphate kinase activity	1	0	0.05	1	1
GO:0009890	negative regulation of biosynthetic proc...	4	0	0.12	1	1				GO:0050483	IMP 5'-nucleotidase activity	1	0	0.05	1	1
GO:0009891	positive regulation of biosynthetic proc...	3	0	0.09	1	1				GO:0050504	mannosyl-3-phosphoglycerate synthase act...	1	0	0.05	1	1
GO:0009892	negative regulation of metabolic process	5	0	0.14	1	1				GO:0051020	GTPase binding	4	0	0.18	1	1
GO:0009893	positive regulation of metabolic process	8	0	0.23	1	1				GO:0051082	unfolded protein binding	5	0	0.23	1	1
GO:0009894	regulation of catabolic process	2	0	0.06	1	1				GO:0051087	chaperone binding	2	0	0.09	1	1
GO:0009896	positive regulation of catabolic process	2	0	0.06	1	1				GO:0051213	dioxygenase activity	7	0	0.32	1	1
GO:0009966	regulation of signal transduction	4	0	0.12	1	1				GO:0051536	iron-sulfur cluster binding	14	0	0.64	1	1
GO:0009967	positive regulation of signal transducti...	1	0	0.03	1	1				GO:0051537	2 iron, 2 sulfur cluster binding	6	0	0.27	1	1
GO:0010033	response to organic substance	3	0	0.09	1	1				GO:0051539	4 iron, 4 sulfur cluster binding	4	0	0.18	1	1
GO:0010035	response to inorganic substance	1	0	0.03	1	1				GO:0051540	metal cluster binding	14	0	0.64	1	1
GO:0010243	response to organonitrogen compound	2	0	0.06	1	1				GO:0051766	inositol trisphosphate kinase activity	2	0	0.09	1	1
GO:0010257	NADH dehydrogenase complex assembly	1	0	0.03	1	1				GO:0051903	S-(hydroxymethyl)glutathione dehydrogena...	1	0	0.05	1	1
GO:0010383	cell wall polysaccharide metabolic proce...	1	0	0.03	1	1				GO:0052689	carboxylic ester hydrolase activity	9	0	0.41	1	1
GO:0010410	hemicellulose metabolic process	1	0	0.03	1	1				GO:0052736	beta-glucanase activity	2	0	0.09	1	1
GO:0010498	proteasomal protein catabolic process	1	0	0.03	1	1				GO:0052855	ADP-dependent NAD(P)H-hydrate dehydratas...	1	0	0.05	1	1
GO:0010506	regulation of autophagy	2	0	0.06	1	1				GO:0052861	glucan endo-1,3-beta-glucanase activity,...	2	0	0.09	1	1
GO:0010508	positive regulation of autophagy	2	0	0.06	1	1				GO:0055106	ubiquitin-protein transferase regulator ...	3	0	0.14	1	1
GO:0010557	positive regulation of macromolecule bio...	3	0	0.09	1	1				GO:0060090	molecular adaptor activity	1	0	0.05	1	1
GO:0010558	negative regulation of macromolecule bio...	4	0	0.12	1	1				GO:0060589	nucleoside-triphosphatase regulator acti...	7	0	0.32	1	1
GO:0010562	positive regulation of phosphorus metabo...	3	0	0.09	1	1				GO:0061505	DNA topoisomerase II activity	1	0	0.05	1	1
GO:0010564	regulation of cell cycle process	6	0	0.17	1	1				GO:0061575	cyclin-dependent protein serine/threonin...	1	0	0.05	1	1
GO:0010604	positive regulation of macromolecule met...	5	0	0.14	1	1				GO:0061630	ubiquitin protein ligase activity	2	0	0.09	1	1
GO:0010605	negative regulation of macromolecule met...	5	0	0.14	1	1				GO:0061659	ubiquitin-like protein ligase activity	2	0	0.09	1	1
GO:0010608	posttranscriptional regulation of gene e...	6	0	0.17	1	1				GO:0061733	peptide-lysine-N-acetyltransferase activ...	2	0	0.09	1	1
GO:0010628	positive regulation of gene expression	3	0	0.09	1	1				GO:0070001	aspartic-type peptidase activity	1	0	0.05	1	1
GO:0010629	negative regulation of gene expression	4	0	0.12	1	1				GO:0070035	purine NTP-dependent helicase activity	5	0	0.23	1	1
GO:0010638	positive regulation of organelle organiz...	4	0	0.12	1	1				GO:0070273	phosphatidylinositol-4-phosphate binding	1	0	0.05	1	1
GO:0010639	negative regulation of organelle organiz...	2	0	0.06	1	1				GO:0070279	vitamin B6 binding	3	0	0.14	1	1
GO:0010646	regulation of cell communication	4	0	0.12	1	1				GO:0070403	NAD+ binding	3	0	0.14	1	1
GO:0010647	positive regulation of cell communicatio...	1	0	0.03	1	1				GO:0070566	adenylyltransferase activity	2	0	0.09	1	1
GO:0010876	lipid localization	8	0	0.23	1	1				GO:0070567	cytidylyltransferase activity	1	0	0.05	1	1
GO:0010948	negative regulation of cell cycle proces...	2	0	0.06	1	1				GO:0070577	lysine-acetylated histone binding	1	0	0.05	1	1
GO:0010965	regulation of mitotic sister chromatid s...	5	0	0.14	1	1				GO:0090599	alpha-glucosidase activity	1	0	0.05	1	1
GO:0010998	regulation of translational initiation b...	1	0	0.03	1	1				GO:0097027	ubiquitin-protein transferase activator ...	3	0	0.14	1	1
GO:0015031	protein transport	29	0	0.83	1	1				GO:0097747	RNA polymerase activity	18	0	0.82	1	1
GO:0015672	monovalent inorganic cation transport	15	0	0.43	1	1				GO:0098518	polynucleotide phosphatase activity	1	0	0.05	1	1
GO:0015675	nickel cation transport	1	0	0.03	1	1				GO:0098772	molecular function regulator	21	0	0.96	1	1
GO:0015689	molybdate ion transport	1	0	0.03	1	1				GO:0098847	sequence-specific single stranded DNA bi...	1	0	0.05	1	1
GO:0015693	magnesium ion transport	4	0	0.12	1	1				GO:0099516	ion antiporter activity	2	0	0.09	1	1
GO:0015696	ammonium transport	5	0	0.14	1	1				GO:0101005	ubiquitinyl hydrolase activity	1	0	0.05	1	1
GO:0015698	inorganic anion transport	17	0	0.49	1	1				GO:0140030	modification-dependent protein binding	1	0	0.05	1	1
GO:0015700	arsenite transport	1	0	0.03	1	1				GO:0140033	acetylation-dependent protein binding	1	0	0.05	1	1
GO:0015706	nitrate transport	1	0	0.03	1	1				GO:0140097	catalytic activity, acting on DNA	26	0	1.19	1	1
GO:0015707	nitrite transport	1	0	0.03	1	1				GO:0140102	catalytic activity, acting on a rRNA	2	0	0.09	1	1
GO:0015711	organic anion transport	4	0	0.12	1	1				GO:0140104	molecular carrier activity	1	0	0.05	1	1
GO:0015748	organophosphate ester transport	4	0	0.12	1	1				GO:0140110	transcription regulator activity	4	0	0.18	1	1
GO:0015833	peptide transport	29	0	0.83	1	1				GO:1901567	fatty acid derivative binding	2	0	0.09	1	1
GO:0015850	organic hydroxy compound transport	1	0	0.03	1	1				GO:1901681	sulfur compound binding	5	0	0.23	1	1
GO:0015893	drug transport	2	0	0.06	1	1				GO:1901981	phosphatidylinositol phosphate binding	1	0	0.05	1	1
GO:0015914	phospholipid transport	4	0	0.12	1	1				GO:1990837	sequence-specific double-stranded DNA bi...	3	0	0.14	1	1
GO:0015918	sterol transport	1	0	0.03	1	1
GO:0015931	nucleobase-containing compound transport	1	0	0.03	1	1
GO:0015980	energy derivation by oxidation of organi...	7	0	0.2	1	1
GO:0015985	energy coupled proton transport, down el...	3	0	0.09	1	1
GO:0015986	ATP synthesis coupled proton transport	3	0	0.09	1	1
GO:0015988	energy coupled proton transmembrane tran...	9	0	0.26	1	1
GO:0015991	ATP hydrolysis coupled proton transport	9	0	0.26	1	1
GO:0016043	cellular component organization	80	0	2.3	1	1
GO:0016050	vesicle organization	1	0	0.03	1	1
GO:0016051	carbohydrate biosynthetic process	4	0	0.12	1	1
GO:0016052	carbohydrate catabolic process	6	0	0.17	1	1
GO:0016053	organic acid biosynthetic process	38	0	1.09	1	1
GO:0016071	mRNA metabolic process	17	0	0.49	1	1
GO:0016072	rRNA metabolic process	9	0	0.26	1	1
GO:0016125	sterol metabolic process	5	0	0.14	1	1
GO:0016126	sterol biosynthetic process	2	0	0.06	1	1
GO:0016128	phytosteroid metabolic process	2	0	0.06	1	1
GO:0016129	phytosteroid biosynthetic process	2	0	0.06	1	1
GO:0016192	vesicle-mediated transport	27	0	0.78	1	1
GO:0016197	endosomal transport	3	0	0.09	1	1
GO:0016226	iron-sulfur cluster assembly	3	0	0.09	1	1
GO:0016255	attachment of GPI anchor to protein	2	0	0.06	1	1
GO:0016310	phosphorylation	13	0	0.37	1	1
GO:0016311	dephosphorylation	3	0	0.09	1	1
GO:0016458	gene silencing	2	0	0.06	1	1
GO:0016480	negative regulation of transcription by ...	1	0	0.03	1	1
GO:0016482	cytosolic transport	2	0	0.06	1	1
GO:0016485	protein processing	3	0	0.09	1	1
GO:0016567	protein ubiquitination	2	0	0.06	1	1
GO:0016569	covalent chromatin modification	13	0	0.37	1	1
GO:0016570	histone modification	13	0	0.37	1	1
GO:0016571	histone methylation	3	0	0.09	1	1
GO:0016573	histone acetylation	4	0	0.12	1	1
GO:0016575	histone deacetylation	1	0	0.03	1	1
GO:0016999	antibiotic metabolic process	7	0	0.2	1	1
GO:0017000	antibiotic biosynthetic process	1	0	0.03	1	1
GO:0017001	antibiotic catabolic process	1	0	0.03	1	1
GO:0017038	protein import	2	0	0.06	1	1
GO:0017182	peptidyl-diphthamide metabolic process	2	0	0.06	1	1
GO:0017183	peptidyl-diphthamide biosynthetic proces...	2	0	0.06	1	1
GO:0018022	peptidyl-lysine methylation	3	0	0.09	1	1
GO:0018065	protein-cofactor linkage	1	0	0.03	1	1
GO:0018101	protein citrullination	1	0	0.03	1	1
GO:0018160	peptidyl-pyrromethane cofactor linkage	1	0	0.03	1	1
GO:0018193	peptidyl-amino acid modification	12	0	0.34	1	1
GO:0018195	peptidyl-arginine modification	1	0	0.03	1	1
GO:0018198	peptidyl-cysteine modification	1	0	0.03	1	1
GO:0018202	peptidyl-histidine modification	2	0	0.06	1	1
GO:0018205	peptidyl-lysine modification	8	0	0.23	1	1
GO:0018342	protein prenylation	1	0	0.03	1	1
GO:0018343	protein farnesylation	1	0	0.03	1	1
GO:0018393	internal peptidyl-lysine acetylation	4	0	0.12	1	1
GO:0018394	peptidyl-lysine acetylation	4	0	0.12	1	1
GO:0019184	nonribosomal peptide biosynthetic proces...	1	0	0.03	1	1
GO:0019220	regulation of phosphate metabolic proces...	3	0	0.09	1	1
GO:0019310	inositol catabolic process	1	0	0.03	1	1
GO:0019318	hexose metabolic process	4	0	0.12	1	1
GO:0019319	hexose biosynthetic process	2	0	0.06	1	1
GO:0019320	hexose catabolic process	1	0	0.03	1	1
GO:0019344	cysteine biosynthetic process	2	0	0.06	1	1
GO:0019354	siroheme biosynthetic process	2	0	0.06	1	1
GO:0019359	nicotinamide nucleotide biosynthetic pro...	8	0	0.23	1	1
GO:0019362	pyridine nucleotide metabolic process	11	0	0.32	1	1
GO:0019363	pyridine nucleotide biosynthetic process	8	0	0.23	1	1
GO:0019379	sulfate assimilation, phosphoadenylyl su...	1	0	0.03	1	1
GO:0019419	sulfate reduction	1	0	0.03	1	1
GO:0019430	removal of superoxide radicals	1	0	0.03	1	1
GO:0019509	L-methionine salvage from methylthioaden...	2	0	0.06	1	1
GO:0019510	S-adenosylhomocysteine catabolic process	1	0	0.03	1	1
GO:0019551	glutamate catabolic process to 2-oxoglut...	1	0	0.03	1	1
GO:0019637	organophosphate metabolic process	44	0	1.27	1	1
GO:0019674	NAD metabolic process	2	0	0.06	1	1
GO:0019682	glyceraldehyde-3-phosphate metabolic pro...	3	0	0.09	1	1
GO:0019693	ribose phosphate metabolic process	13	0	0.37	1	1
GO:0019720	Mo-molybdopterin cofactor metabolic proc...	3	0	0.09	1	1
GO:0019725	cellular homeostasis	12	0	0.34	1	1
GO:0019751	polyol metabolic process	3	0	0.09	1	1
GO:0019856	pyrimidine nucleobase biosynthetic proce...	4	0	0.12	1	1
GO:0019878	lysine biosynthetic process via aminoadi...	1	0	0.03	1	1
GO:0019915	lipid storage	1	0	0.03	1	1
GO:0019941	modification-dependent protein catabolic...	14	0	0.4	1	1
GO:0019985	translesion synthesis	1	0	0.03	1	1
GO:0022402	cell cycle process	15	0	0.43	1	1
GO:0022406	membrane docking	1	0	0.03	1	1
GO:0022411	cellular component disassembly	1	0	0.03	1	1
GO:0022414	reproductive process	2	0	0.06	1	1
GO:0022607	cellular component assembly	32	0	0.92	1	1
GO:0022610	biological adhesion	2	0	0.06	1	1
GO:0022613	ribonucleoprotein complex biogenesis	12	0	0.34	1	1
GO:0022616	DNA strand elongation	1	0	0.03	1	1
GO:0022618	ribonucleoprotein complex assembly	3	0	0.09	1	1
GO:0022900	electron transport chain	2	0	0.06	1	1
GO:0022904	respiratory electron transport chain	2	0	0.06	1	1
GO:0023014	signal transduction by protein phosphory...	2	0	0.06	1	1
GO:0023051	regulation of signaling	4	0	0.12	1	1
GO:0023052	signaling	40	0	1.15	1	1
GO:0023056	positive regulation of signaling	1	0	0.03	1	1
GO:0030003	cellular cation homeostasis	4	0	0.12	1	1
GO:0030004	cellular monovalent inorganic cation hom...	3	0	0.09	1	1
GO:0030007	cellular potassium ion homeostasis	2	0	0.06	1	1
GO:0030029	actin filament-based process	10	0	0.29	1	1
GO:0030036	actin cytoskeleton organization	10	0	0.29	1	1
GO:0030041	actin filament polymerization	6	0	0.17	1	1
GO:0030071	regulation of mitotic metaphase/anaphase...	5	0	0.14	1	1
GO:0030148	sphingolipid biosynthetic process	1	0	0.03	1	1
GO:0030163	protein catabolic process	16	0	0.46	1	1
GO:0030258	lipid modification	3	0	0.09	1	1
GO:0030328	prenylcysteine catabolic process	1	0	0.03	1	1
GO:0030329	prenylcysteine metabolic process	1	0	0.03	1	1
GO:0030433	ubiquitin-dependent ERAD pathway	1	0	0.03	1	1
GO:0030488	tRNA methylation	2	0	0.06	1	1
GO:0030497	fatty acid elongation	1	0	0.03	1	1
GO:0030832	regulation of actin filament length	6	0	0.17	1	1
GO:0030833	regulation of actin filament polymerizat...	6	0	0.17	1	1
GO:0030838	positive regulation of actin filament po...	4	0	0.12	1	1
GO:0031098	stress-activated protein kinase signalin...	1	0	0.03	1	1
GO:0031109	microtubule polymerization or depolymeri...	4	0	0.12	1	1
GO:0031123	RNA 3'-end processing	1	0	0.03	1	1
GO:0031124	mRNA 3'-end processing	1	0	0.03	1	1
GO:0031144	proteasome localization	1	0	0.03	1	1
GO:0031163	metallo-sulfur cluster assembly	3	0	0.09	1	1
GO:0031297	replication fork processing	1	0	0.03	1	1
GO:0031324	negative regulation of cellular metaboli...	4	0	0.12	1	1
GO:0031325	positive regulation of cellular metaboli...	8	0	0.23	1	1
GO:0031327	negative regulation of cellular biosynth...	4	0	0.12	1	1
GO:0031328	positive regulation of cellular biosynth...	3	0	0.09	1	1
GO:0031329	regulation of cellular catabolic process	2	0	0.06	1	1
GO:0031331	positive regulation of cellular cataboli...	2	0	0.06	1	1
GO:0031334	positive regulation of protein complex a...	4	0	0.12	1	1
GO:0031399	regulation of protein modification proce...	2	0	0.06	1	1
GO:0031401	positive regulation of protein modificat...	2	0	0.06	1	1
GO:0031497	chromatin assembly	4	0	0.12	1	1
GO:0031503	protein-containing complex localization	1	0	0.03	1	1
GO:0031570	DNA integrity checkpoint	1	0	0.03	1	1
GO:0031577	spindle checkpoint	2	0	0.06	1	1
GO:0031919	vitamin B6 transport	2	0	0.06	1	1
GO:0031929	TOR signaling	1	0	0.03	1	1
GO:0032006	regulation of TOR signaling	1	0	0.03	1	1
GO:0032008	positive regulation of TOR signaling	1	0	0.03	1	1
GO:0032065	cortical protein anchoring	2	0	0.06	1	1
GO:0032259	methylation	5	0	0.14	1	1
GO:0032268	regulation of cellular protein metabolic...	8	0	0.23	1	1
GO:0032270	positive regulation of cellular protein ...	4	0	0.12	1	1
GO:0032271	regulation of protein polymerization	6	0	0.17	1	1
GO:0032273	positive regulation of protein polymeriz...	4	0	0.12	1	1
GO:0032365	intracellular lipid transport	1	0	0.03	1	1
GO:0032366	intracellular sterol transport	1	0	0.03	1	1
GO:0032446	protein modification by small protein co...	2	0	0.06	1	1
GO:0032502	developmental process	2	0	0.06	1	1
GO:0032507	maintenance of protein location in cell	2	0	0.06	1	1
GO:0032535	regulation of cellular component size	6	0	0.17	1	1
GO:0032780	negative regulation of ATPase activity	1	0	0.03	1	1
GO:0032784	regulation of DNA-templated transcriptio...	1	0	0.03	1	1
GO:0032786	positive regulation of DNA-templated tra...	1	0	0.03	1	1
GO:0032787	monocarboxylic acid metabolic process	20	0	0.58	1	1
GO:0032940	secretion by cell	4	0	0.12	1	1
GO:0032956	regulation of actin cytoskeleton organiz...	6	0	0.17	1	1
GO:0032970	regulation of actin filament-based proce...	6	0	0.17	1	1
GO:0032981	mitochondrial respiratory chain complex ...	1	0	0.03	1	1
GO:0032984	protein-containing complex disassembly	1	0	0.03	1	1
GO:0032989	cellular component morphogenesis	2	0	0.06	1	1
GO:0033013	tetrapyrrole metabolic process	6	0	0.17	1	1
GO:0033014	tetrapyrrole biosynthetic process	5	0	0.14	1	1
GO:0033015	tetrapyrrole catabolic process	1	0	0.03	1	1
GO:0033036	macromolecule localization	41	0	1.18	1	1
GO:0033043	regulation of organelle organization	11	0	0.32	1	1
GO:0033044	regulation of chromosome organization	5	0	0.14	1	1
GO:0033045	regulation of sister chromatid segregati...	5	0	0.14	1	1
GO:0033046	negative regulation of sister chromatid ...	2	0	0.06	1	1
GO:0033047	regulation of mitotic sister chromatid s...	5	0	0.14	1	1
GO:0033048	negative regulation of mitotic sister ch...	2	0	0.06	1	1
GO:0033108	mitochondrial respiratory chain complex ...	1	0	0.03	1	1
GO:0033260	nuclear DNA replication	1	0	0.03	1	1
GO:0033365	protein localization to organelle	7	0	0.2	1	1
GO:0033559	unsaturated fatty acid metabolic process	2	0	0.06	1	1
GO:0033567	DNA replication, Okazaki fragment proces...	1	0	0.03	1	1
GO:0033609	oxalate metabolic process	3	0	0.09	1	1
GO:0033674	positive regulation of kinase activity	2	0	0.06	1	1
GO:0033692	cellular polysaccharide biosynthetic pro...	1	0	0.03	1	1
GO:0033865	nucleoside bisphosphate metabolic proces...	1	0	0.03	1	1
GO:0033866	nucleoside bisphosphate biosynthetic pro...	1	0	0.03	1	1
GO:0033875	ribonucleoside bisphosphate metabolic pr...	1	0	0.03	1	1
GO:0034030	ribonucleoside bisphosphate biosynthetic...	1	0	0.03	1	1
GO:0034032	purine nucleoside bisphosphate metabolic...	1	0	0.03	1	1
GO:0034033	purine nucleoside bisphosphate biosynthe...	1	0	0.03	1	1
GO:0034077	butanediol metabolic process	1	0	0.03	1	1
GO:0034220	ion transmembrane transport	18	0	0.52	1	1
GO:0034248	regulation of cellular amide metabolic p...	6	0	0.17	1	1
GO:0034250	positive regulation of cellular amide me...	2	0	0.06	1	1
GO:0034311	diol metabolic process	1	0	0.03	1	1
GO:0034314	Arp2/3 complex-mediated actin nucleation	4	0	0.12	1	1
GO:0034404	nucleobase-containing small molecule bio...	6	0	0.17	1	1
GO:0034470	ncRNA processing	21	0	0.6	1	1
GO:0034504	protein localization to nucleus	2	0	0.06	1	1
GO:0034599	cellular response to oxidative stress	1	0	0.03	1	1
GO:0034613	cellular protein localization	26	0	0.75	1	1
GO:0034614	cellular response to reactive oxygen spe...	1	0	0.03	1	1
GO:0034622	cellular protein-containing complex asse...	28	0	0.8	1	1
GO:0034629	cellular protein-containing complex loca...	1	0	0.03	1	1
GO:0034637	cellular carbohydrate biosynthetic proce...	2	0	0.06	1	1
GO:0034655	nucleobase-containing compound catabolic...	5	0	0.14	1	1
GO:0034656	nucleobase-containing small molecule cat...	1	0	0.03	1	1
GO:0034724	DNA replication-independent nucleosome o...	1	0	0.03	1	1
GO:0034728	nucleosome organization	5	0	0.14	1	1
GO:0034968	histone lysine methylation	3	0	0.09	1	1
GO:0034976	response to endoplasmic reticulum stress	1	0	0.03	1	1
GO:0035023	regulation of Rho protein signal transdu...	1	0	0.03	1	1
GO:0035383	thioester metabolic process	1	0	0.03	1	1
GO:0035384	thioester biosynthetic process	1	0	0.03	1	1
GO:0035444	nickel cation transmembrane transport	1	0	0.03	1	1
GO:0035510	DNA dealkylation	1	0	0.03	1	1
GO:0035511	oxidative DNA demethylation	1	0	0.03	1	1
GO:0035552	oxidative single-stranded DNA demethylat...	1	0	0.03	1	1
GO:0035556	intracellular signal transduction	11	0	0.32	1	1
GO:0035601	protein deacylation	1	0	0.03	1	1
GO:0035825	homologous recombination	2	0	0.06	1	1
GO:0036211	protein modification process	48	0	1.38	1	1
GO:0036260	RNA capping	1	0	0.03	1	1
GO:0036503	ERAD pathway	1	0	0.03	1	1
GO:0040029	regulation of gene expression, epigeneti...	2	0	0.06	1	1
GO:0042126	nitrate metabolic process	1	0	0.03	1	1
GO:0042128	nitrate assimilation	1	0	0.03	1	1
GO:0042133	neurotransmitter metabolic process	4	0	0.12	1	1
GO:0042136	neurotransmitter biosynthetic process	3	0	0.09	1	1
GO:0042147	retrograde transport, endosome to Golgi	2	0	0.06	1	1
GO:0042157	lipoprotein metabolic process	5	0	0.14	1	1
GO:0042158	lipoprotein biosynthetic process	5	0	0.14	1	1
GO:0042168	heme metabolic process	3	0	0.09	1	1
GO:0042180	cellular ketone metabolic process	2	0	0.06	1	1
GO:0042181	ketone biosynthetic process	2	0	0.06	1	1
GO:0042219	cellular modified amino acid catabolic p...	2	0	0.06	1	1
GO:0042221	response to chemical	6	0	0.17	1	1
GO:0042254	ribosome biogenesis	10	0	0.29	1	1
GO:0042255	ribosome assembly	1	0	0.03	1	1
GO:0042273	ribosomal large subunit biogenesis	1	0	0.03	1	1
GO:0042276	error-prone translesion synthesis	1	0	0.03	1	1
GO:0042278	purine nucleoside metabolic process	4	0	0.12	1	1
GO:0042325	regulation of phosphorylation	3	0	0.09	1	1
GO:0042327	positive regulation of phosphorylation	3	0	0.09	1	1
GO:0042364	water-soluble vitamin biosynthetic proce...	5	0	0.14	1	1
GO:0042398	cellular modified amino acid biosyntheti...	2	0	0.06	1	1
GO:0042401	cellular biogenic amine biosynthetic pro...	1	0	0.03	1	1
GO:0042402	cellular biogenic amine catabolic proces...	3	0	0.09	1	1
GO:0042430	indole-containing compound metabolic pro...	3	0	0.09	1	1
GO:0042436	indole-containing compound catabolic pro...	3	0	0.09	1	1
GO:0042440	pigment metabolic process	3	0	0.09	1	1
GO:0042451	purine nucleoside biosynthetic process	3	0	0.09	1	1
GO:0042454	ribonucleoside catabolic process	1	0	0.03	1	1
GO:0042455	ribonucleoside biosynthetic process	3	0	0.09	1	1
GO:0042493	response to drug	2	0	0.06	1	1
GO:0042546	cell wall biogenesis	1	0	0.03	1	1
GO:0042592	homeostatic process	14	0	0.4	1	1
GO:0042632	cholesterol homeostasis	1	0	0.03	1	1
GO:0042723	thiamine-containing compound metabolic p...	2	0	0.06	1	1
GO:0042724	thiamine-containing compound biosyntheti...	2	0	0.06	1	1
GO:0042726	flavin-containing compound metabolic pro...	1	0	0.03	1	1
GO:0042727	flavin-containing compound biosynthetic ...	1	0	0.03	1	1
GO:0042773	ATP synthesis coupled electron transport	1	0	0.03	1	1
GO:0042816	vitamin B6 metabolic process	2	0	0.06	1	1
GO:0042819	vitamin B6 biosynthetic process	2	0	0.06	1	1
GO:0042844	glycol metabolic process	1	0	0.03	1	1
GO:0042866	pyruvate biosynthetic process	3	0	0.09	1	1
GO:0042886	amide transport	29	0	0.83	1	1
GO:0043044	ATP-dependent chromatin remodeling	1	0	0.03	1	1
GO:0043085	positive regulation of catalytic activit...	2	0	0.06	1	1
GO:0043086	negative regulation of catalytic activit...	1	0	0.03	1	1
GO:0043094	cellular metabolic compound salvage	3	0	0.09	1	1
GO:0043101	purine-containing compound salvage	1	0	0.03	1	1
GO:0043102	amino acid salvage	2	0	0.06	1	1
GO:0043161	proteasome-mediated ubiquitin-dependent ...	1	0	0.03	1	1
GO:0043174	nucleoside salvage	1	0	0.03	1	1
GO:0043200	response to amino acid	1	0	0.03	1	1
GO:0043248	proteasome assembly	2	0	0.06	1	1
GO:0043254	regulation of protein complex assembly	6	0	0.17	1	1
GO:0043408	regulation of MAPK cascade	1	0	0.03	1	1
GO:0043410	positive regulation of MAPK cascade	1	0	0.03	1	1
GO:0043412	macromolecule modification	64	0	1.84	1	1
GO:0043413	macromolecule glycosylation	14	0	0.4	1	1
GO:0043414	macromolecule methylation	5	0	0.14	1	1
GO:0043461	proton-transporting ATP synthase complex...	1	0	0.03	1	1
GO:0043462	regulation of ATPase activity	1	0	0.03	1	1
GO:0043486	histone exchange	1	0	0.03	1	1
GO:0043543	protein acylation	4	0	0.12	1	1
GO:0043545	molybdopterin cofactor metabolic process	3	0	0.09	1	1
GO:0043549	regulation of kinase activity	2	0	0.06	1	1
GO:0043555	regulation of translation in response to...	1	0	0.03	1	1
GO:0043558	regulation of translational initiation i...	1	0	0.03	1	1
GO:0043574	peroxisomal transport	2	0	0.06	1	1
GO:0043618	regulation of transcription from RNA pol...	1	0	0.03	1	1
GO:0043620	regulation of DNA-templated transcriptio...	1	0	0.03	1	1
GO:0043624	cellular protein complex disassembly	1	0	0.03	1	1
GO:0043631	RNA polyadenylation	1	0	0.03	1	1
GO:0043632	modification-dependent macromolecule cat...	14	0	0.4	1	1
GO:0043649	dicarboxylic acid catabolic process	1	0	0.03	1	1
GO:0043933	protein-containing complex subunit organ...	31	0	0.89	1	1
GO:0043967	histone H4 acetylation	1	0	0.03	1	1
GO:0044036	cell wall macromolecule metabolic proces...	1	0	0.03	1	1
GO:0044042	glucan metabolic process	1	0	0.03	1	1
GO:0044085	cellular component biogenesis	42	0	1.21	1	1
GO:0044087	regulation of cellular component biogene...	6	0	0.17	1	1
GO:0044089	positive regulation of cellular componen...	4	0	0.12	1	1
GO:0044092	negative regulation of molecular functio...	1	0	0.03	1	1
GO:0044093	positive regulation of molecular functio...	2	0	0.06	1	1
GO:0044106	cellular amine metabolic process	4	0	0.12	1	1
GO:0044107	cellular alcohol metabolic process	2	0	0.06	1	1
GO:0044108	cellular alcohol biosynthetic process	2	0	0.06	1	1
GO:0044255	cellular lipid metabolic process	37	0	1.06	1	1
GO:0044257	cellular protein catabolic process	14	0	0.4	1	1
GO:0044262	cellular carbohydrate metabolic process	3	0	0.09	1	1
GO:0044264	cellular polysaccharide metabolic proces...	1	0	0.03	1	1
GO:0044265	cellular macromolecule catabolic process	15	0	0.43	1	1
GO:0044270	cellular nitrogen compound catabolic pro...	9	0	0.26	1	1
GO:0044272	sulfur compound biosynthetic process	9	0	0.26	1	1
GO:0044273	sulfur compound catabolic process	2	0	0.06	1	1
GO:0044275	cellular carbohydrate catabolic process	1	0	0.03	1	1
GO:0044283	small molecule biosynthetic process	53	0	1.52	1	1
GO:0044419	interspecies interaction between organis...	1	0	0.03	1	1
GO:0044728	DNA methylation or demethylation	1	0	0.03	1	1
GO:0044770	cell cycle phase transition	6	0	0.17	1	1
GO:0044772	mitotic cell cycle phase transition	5	0	0.14	1	1
GO:0044784	metaphase/anaphase transition of cell cy...	5	0	0.14	1	1
GO:0044786	cell cycle DNA replication	1	0	0.03	1	1
GO:0044839	cell cycle G2/M phase transition	1	0	0.03	1	1
GO:0045002	double-strand break repair via single-st...	1	0	0.03	1	1
GO:0045003	double-strand break repair via synthesis...	1	0	0.03	1	1
GO:0045005	DNA-dependent DNA replication maintenanc...	2	0	0.06	1	1
GO:0045010	actin nucleation	4	0	0.12	1	1
GO:0045017	glycerolipid biosynthetic process	8	0	0.23	1	1
GO:0045047	protein targeting to ER	3	0	0.09	1	1
GO:0045122	aflatoxin biosynthetic process	1	0	0.03	1	1
GO:0045184	establishment of protein localization	29	0	0.83	1	1
GO:0045185	maintenance of protein location	2	0	0.06	1	1
GO:0045292	mRNA cis splicing, via spliceosome	1	0	0.03	1	1
GO:0045329	carnitine biosynthetic process	1	0	0.03	1	1
GO:0045333	cellular respiration	7	0	0.2	1	1
GO:0045454	cell redox homeostasis	8	0	0.23	1	1
GO:0045491	xylan metabolic process	1	0	0.03	1	1
GO:0045493	xylan catabolic process	1	0	0.03	1	1
GO:0045727	positive regulation of translation	2	0	0.06	1	1
GO:0045737	positive regulation of cyclin-dependent ...	1	0	0.03	1	1
GO:0045786	negative regulation of cell cycle	3	0	0.09	1	1
GO:0045787	positive regulation of cell cycle	2	0	0.06	1	1
GO:0045814	negative regulation of gene expression, ...	2	0	0.06	1	1
GO:0045839	negative regulation of mitotic nuclear d...	2	0	0.06	1	1
GO:0045841	negative regulation of mitotic metaphase...	2	0	0.06	1	1
GO:0045859	regulation of protein kinase activity	1	0	0.03	1	1
GO:0045860	positive regulation of protein kinase ac...	1	0	0.03	1	1
GO:0045892	negative regulation of transcription, DN...	3	0	0.09	1	1
GO:0045893	positive regulation of transcription, DN...	1	0	0.03	1	1
GO:0045901	positive regulation of translational elo...	2	0	0.06	1	1
GO:0045930	negative regulation of mitotic cell cycl...	2	0	0.06	1	1
GO:0045934	negative regulation of nucleobase-contai...	4	0	0.12	1	1
GO:0045935	positive regulation of nucleobase-contai...	1	0	0.03	1	1
GO:0045937	positive regulation of phosphate metabol...	3	0	0.09	1	1
GO:0046031	ADP metabolic process	3	0	0.09	1	1
GO:0046034	ATP metabolic process	7	0	0.2	1	1
GO:0046037	GMP metabolic process	1	0	0.03	1	1
GO:0046039	GTP metabolic process	1	0	0.03	1	1
GO:0046051	UTP metabolic process	1	0	0.03	1	1
GO:0046102	inosine metabolic process	1	0	0.03	1	1
GO:0046103	inosine biosynthetic process	1	0	0.03	1	1
GO:0046112	nucleobase biosynthetic process	4	0	0.12	1	1
GO:0046128	purine ribonucleoside metabolic process	4	0	0.12	1	1
GO:0046129	purine ribonucleoside biosynthetic proce...	3	0	0.09	1	1
GO:0046130	purine ribonucleoside catabolic process	1	0	0.03	1	1
GO:0046131	pyrimidine ribonucleoside metabolic proc...	1	0	0.03	1	1
GO:0046132	pyrimidine ribonucleoside biosynthetic p...	1	0	0.03	1	1
GO:0046134	pyrimidine nucleoside biosynthetic proce...	1	0	0.03	1	1
GO:0046148	pigment biosynthetic process	2	0	0.06	1	1
GO:0046156	siroheme metabolic process	2	0	0.06	1	1
GO:0046164	alcohol catabolic process	1	0	0.03	1	1
GO:0046165	alcohol biosynthetic process	3	0	0.09	1	1
GO:0046173	polyol biosynthetic process	1	0	0.03	1	1
GO:0046174	polyol catabolic process	1	0	0.03	1	1
GO:0046185	aldehyde catabolic process	1	0	0.03	1	1
GO:0046218	indolalkylamine catabolic process	3	0	0.09	1	1
GO:0046222	aflatoxin metabolic process	1	0	0.03	1	1
GO:0046292	formaldehyde metabolic process	1	0	0.03	1	1
GO:0046294	formaldehyde catabolic process	1	0	0.03	1	1
GO:0046364	monosaccharide biosynthetic process	2	0	0.06	1	1
GO:0046365	monosaccharide catabolic process	1	0	0.03	1	1
GO:0046390	ribose phosphate biosynthetic process	9	0	0.26	1	1
GO:0046394	carboxylic acid biosynthetic process	38	0	1.09	1	1
GO:0046434	organophosphate catabolic process	3	0	0.09	1	1
GO:0046451	diaminopimelate metabolic process	1	0	0.03	1	1
GO:0046467	membrane lipid biosynthetic process	6	0	0.17	1	1
GO:0046473	phosphatidic acid metabolic process	3	0	0.09	1	1
GO:0046474	glycerophospholipid biosynthetic process	8	0	0.23	1	1
GO:0046486	glycerolipid metabolic process	11	0	0.32	1	1
GO:0046488	phosphatidylinositol metabolic process	8	0	0.23	1	1
GO:0046496	nicotinamide nucleotide metabolic proces...	11	0	0.32	1	1
GO:0046498	S-adenosylhomocysteine metabolic process	1	0	0.03	1	1
GO:0046578	regulation of Ras protein signal transdu...	1	0	0.03	1	1
GO:0046700	heterocycle catabolic process	9	0	0.26	1	1
GO:0046785	microtubule polymerization	4	0	0.12	1	1
GO:0046834	lipid phosphorylation	2	0	0.06	1	1
GO:0046839	phospholipid dephosphorylation	1	0	0.03	1	1
GO:0046854	phosphatidylinositol phosphorylation	2	0	0.06	1	1
GO:0046856	phosphatidylinositol dephosphorylation	1	0	0.03	1	1
GO:0046903	secretion	4	0	0.12	1	1
GO:0046907	intracellular transport	37	0	1.06	1	1
GO:0046916	cellular transition metal ion homeostasi...	1	0	0.03	1	1
GO:0046939	nucleotide phosphorylation	4	0	0.12	1	1
GO:0048193	Golgi vesicle transport	8	0	0.23	1	1
GO:0048194	Golgi vesicle budding	1	0	0.03	1	1
GO:0048199	vesicle targeting, to, from or within Go...	1	0	0.03	1	1
GO:0048207	vesicle targeting, rough ER to cis-Golgi	1	0	0.03	1	1
GO:0048208	COPII vesicle coating	1	0	0.03	1	1
GO:0048268	clathrin coat assembly	2	0	0.06	1	1
GO:0048278	vesicle docking	1	0	0.03	1	1
GO:0048285	organelle fission	10	0	0.29	1	1
GO:0048478	replication fork protection	1	0	0.03	1	1
GO:0048511	rhythmic process	1	0	0.03	1	1
GO:0048518	positive regulation of biological proces...	13	0	0.37	1	1
GO:0048519	negative regulation of biological proces...	8	0	0.23	1	1
GO:0048522	positive regulation of cellular process	13	0	0.37	1	1
GO:0048523	negative regulation of cellular process	7	0	0.2	1	1
GO:0048583	regulation of response to stimulus	4	0	0.12	1	1
GO:0048584	positive regulation of response to stimu...	1	0	0.03	1	1
GO:0048856	anatomical structure development	2	0	0.06	1	1
GO:0048869	cellular developmental process	2	0	0.06	1	1
GO:0048878	chemical homeostasis	6	0	0.17	1	1
GO:0050657	nucleic acid transport	1	0	0.03	1	1
GO:0050658	RNA transport	1	0	0.03	1	1
GO:0050790	regulation of catalytic activity	4	0	0.12	1	1
GO:0050801	ion homeostasis	5	0	0.14	1	1
GO:0051028	mRNA transport	1	0	0.03	1	1
GO:0051052	regulation of DNA metabolic process	2	0	0.06	1	1
GO:0051053	negative regulation of DNA metabolic pro...	1	0	0.03	1	1
GO:0051056	regulation of small GTPase mediated sign...	1	0	0.03	1	1
GO:0051128	regulation of cellular component organiz...	11	0	0.32	1	1
GO:0051129	negative regulation of cellular componen...	2	0	0.06	1	1
GO:0051130	positive regulation of cellular componen...	4	0	0.12	1	1
GO:0051156	glucose 6-phosphate metabolic process	3	0	0.09	1	1
GO:0051169	nuclear transport	3	0	0.09	1	1
GO:0051170	import into nucleus	2	0	0.06	1	1
GO:0051172	negative regulation of nitrogen compound...	4	0	0.12	1	1
GO:0051173	positive regulation of nitrogen compound...	5	0	0.14	1	1
GO:0051174	regulation of phosphorus metabolic proce...	3	0	0.09	1	1
GO:0051180	vitamin transport	2	0	0.06	1	1
GO:0051186	cofactor metabolic process	30	0	0.86	1	1
GO:0051187	cofactor catabolic process	2	0	0.06	1	1
GO:0051188	cofactor biosynthetic process	20	0	0.58	1	1
GO:0051189	prosthetic group metabolic process	3	0	0.09	1	1
GO:0051235	maintenance of location	3	0	0.09	1	1
GO:0051236	establishment of RNA localization	1	0	0.03	1	1
GO:0051246	regulation of protein metabolic process	8	0	0.23	1	1
GO:0051247	positive regulation of protein metabolic...	4	0	0.12	1	1
GO:0051253	negative regulation of RNA metabolic pro...	3	0	0.09	1	1
GO:0051254	positive regulation of RNA metabolic pro...	1	0	0.03	1	1
GO:0051258	protein polymerization	10	0	0.29	1	1
GO:0051273	beta-glucan metabolic process	1	0	0.03	1	1
GO:0051274	beta-glucan biosynthetic process	1	0	0.03	1	1
GO:0051276	chromosome organization	36	0	1.04	1	1
GO:0051301	cell division	1	0	0.03	1	1
GO:0051304	chromosome separation	5	0	0.14	1	1
GO:0051306	mitotic sister chromatid separation	5	0	0.14	1	1
GO:0051321	meiotic cell cycle	2	0	0.06	1	1
GO:0051336	regulation of hydrolase activity	2	0	0.06	1	1
GO:0051338	regulation of transferase activity	2	0	0.06	1	1
GO:0051346	negative regulation of hydrolase activit...	1	0	0.03	1	1
GO:0051347	positive regulation of transferase activ...	2	0	0.06	1	1
GO:0051403	stress-activated MAPK cascade	1	0	0.03	1	1
GO:0051493	regulation of cytoskeleton organization	6	0	0.17	1	1
GO:0051495	positive regulation of cytoskeleton orga...	4	0	0.12	1	1
GO:0051603	proteolysis involved in cellular protein...	14	0	0.4	1	1
GO:0051604	protein maturation	4	0	0.12	1	1
GO:0051606	detection of stimulus	2	0	0.06	1	1
GO:0051640	organelle localization	2	0	0.06	1	1
GO:0051641	cellular localization	41	0	1.18	1	1
GO:0051648	vesicle localization	1	0	0.03	1	1
GO:0051649	establishment of localization in cell	37	0	1.06	1	1
GO:0051650	establishment of vesicle localization	1	0	0.03	1	1
GO:0051651	maintenance of location in cell	2	0	0.06	1	1
GO:0051656	establishment of organelle localization	1	0	0.03	1	1
GO:0051704	multi-organism process	1	0	0.03	1	1
GO:0051726	regulation of cell cycle	9	0	0.26	1	1
GO:0051783	regulation of nuclear division	5	0	0.14	1	1
GO:0051784	negative regulation of nuclear division	2	0	0.06	1	1
GO:0051983	regulation of chromosome segregation	5	0	0.14	1	1
GO:0051985	negative regulation of chromosome segreg...	2	0	0.06	1	1
GO:0052646	alditol phosphate metabolic process	2	0	0.06	1	1
GO:0052803	imidazole-containing compound metabolic ...	1	0	0.03	1	1
GO:0055065	metal ion homeostasis	3	0	0.09	1	1
GO:0055067	monovalent inorganic cation homeostasis	4	0	0.12	1	1
GO:0055070	copper ion homeostasis	1	0	0.03	1	1
GO:0055075	potassium ion homeostasis	2	0	0.06	1	1
GO:0055076	transition metal ion homeostasis	1	0	0.03	1	1
GO:0055080	cation homeostasis	5	0	0.14	1	1
GO:0055082	cellular chemical homeostasis	4	0	0.12	1	1
GO:0055086	nucleobase-containing small molecule met...	34	0	0.98	1	1
GO:0055088	lipid homeostasis	1	0	0.03	1	1
GO:0055092	sterol homeostasis	1	0	0.03	1	1
GO:0061024	membrane organization	2	0	0.06	1	1
GO:0061919	process utilizing autophagic mechanism	6	0	0.17	1	1
GO:0061982	meiosis I cell cycle process	2	0	0.06	1	1
GO:0065003	protein-containing complex assembly	29	0	0.83	1	1
GO:0065004	protein-DNA complex assembly	6	0	0.17	1	1
GO:0065008	regulation of biological quality	28	0	0.8	1	1
GO:0065009	regulation of molecular function	4	0	0.12	1	1
GO:0070070	proton-transporting V-type ATPase comple...	3	0	0.09	1	1
GO:0070071	proton-transporting two-sector ATPase co...	4	0	0.12	1	1
GO:0070072	vacuolar proton-transporting V-type ATPa...	3	0	0.09	1	1
GO:0070085	glycosylation	14	0	0.4	1	1
GO:0070588	calcium ion transmembrane transport	3	0	0.09	1	1
GO:0070647	protein modification by small protein co...	2	0	0.06	1	1
GO:0070727	cellular macromolecule localization	26	0	0.75	1	1
GO:0070838	divalent metal ion transport	8	0	0.23	1	1
GO:0070887	cellular response to chemical stimulus	3	0	0.09	1	1
GO:0070897	transcription preinitiation complex asse...	1	0	0.03	1	1
GO:0070925	organelle assembly	1	0	0.03	1	1
GO:0070966	nuclear-transcribed mRNA catabolic proce...	1	0	0.03	1	1
GO:0070972	protein localization to endoplasmic reti...	3	0	0.09	1	1
GO:0070988	demethylation	1	0	0.03	1	1
GO:0070989	oxidative demethylation	1	0	0.03	1	1
GO:0071103	DNA conformation change	5	0	0.14	1	1
GO:0071173	spindle assembly checkpoint	2	0	0.06	1	1
GO:0071174	mitotic spindle checkpoint	2	0	0.06	1	1
GO:0071229	cellular response to acid chemical	1	0	0.03	1	1
GO:0071230	cellular response to amino acid stimulus	1	0	0.03	1	1
GO:0071265	L-methionine biosynthetic process	2	0	0.06	1	1
GO:0071267	L-methionine salvage	2	0	0.06	1	1
GO:0071310	cellular response to organic substance	1	0	0.03	1	1
GO:0071417	cellular response to organonitrogen comp...	1	0	0.03	1	1
GO:0071450	cellular response to oxygen radical	1	0	0.03	1	1
GO:0071451	cellular response to superoxide	1	0	0.03	1	1
GO:0071495	cellular response to endogenous stimulus	1	0	0.03	1	1
GO:0071554	cell wall organization or biogenesis	2	0	0.06	1	1
GO:0071616	acyl-CoA biosynthetic process	1	0	0.03	1	1
GO:0071702	organic substance transport	41	0	1.18	1	1
GO:0071705	nitrogen compound transport	38	0	1.09	1	1
GO:0071804	cellular potassium ion transport	2	0	0.06	1	1
GO:0071805	potassium ion transmembrane transport	2	0	0.06	1	1
GO:0071824	protein-DNA complex subunit organization	7	0	0.2	1	1
GO:0071826	ribonucleoprotein complex subunit organi...	3	0	0.09	1	1
GO:0071840	cellular component organization or bioge...	90	0	2.59	1	1
GO:0071897	DNA biosynthetic process	1	0	0.03	1	1
GO:0071900	regulation of protein serine/threonine k...	1	0	0.03	1	1
GO:0071902	positive regulation of protein serine/th...	1	0	0.03	1	1
GO:0071941	nitrogen cycle metabolic process	1	0	0.03	1	1
GO:0072330	monocarboxylic acid biosynthetic process	11	0	0.32	1	1
GO:0072348	sulfur compound transport	6	0	0.17	1	1
GO:0072350	tricarboxylic acid metabolic process	5	0	0.14	1	1
GO:0072511	divalent inorganic cation transport	8	0	0.23	1	1
GO:0072521	purine-containing compound metabolic pro...	14	0	0.4	1	1
GO:0072522	purine-containing compound biosynthetic ...	11	0	0.32	1	1
GO:0072523	purine-containing compound catabolic pro...	1	0	0.03	1	1
GO:0072524	pyridine-containing compound metabolic p...	13	0	0.37	1	1
GO:0072525	pyridine-containing compound biosyntheti...	10	0	0.29	1	1
GO:0072527	pyrimidine-containing compound metabolic...	7	0	0.2	1	1
GO:0072528	pyrimidine-containing compound biosynthe...	7	0	0.2	1	1
GO:0072593	reactive oxygen species metabolic proces...	4	0	0.12	1	1
GO:0072594	establishment of protein localization to...	7	0	0.2	1	1
GO:0072599	establishment of protein localization to...	3	0	0.09	1	1
GO:0072657	protein localization to membrane	3	0	0.09	1	1
GO:0072662	protein localization to peroxisome	2	0	0.06	1	1
GO:0072663	establishment of protein localization to...	2	0	0.06	1	1
GO:0080111	DNA demethylation	1	0	0.03	1	1
GO:0080171	lytic vacuole organization	1	0	0.03	1	1
GO:0090066	regulation of anatomical structure size	6	0	0.17	1	1
GO:0090068	positive regulation of cell cycle proces...	1	0	0.03	1	1
GO:0090114	COPII-coated vesicle budding	1	0	0.03	1	1
GO:0090150	establishment of protein localization to...	3	0	0.09	1	1
GO:0090305	nucleic acid phosphodiester bond hydroly...	2	0	0.06	1	1
GO:0090329	regulation of DNA-dependent DNA replicat...	1	0	0.03	1	1
GO:0090407	organophosphate biosynthetic process	32	0	0.92	1	1
GO:0090501	RNA phosphodiester bond hydrolysis	2	0	0.06	1	1
GO:0090662	ATP hydrolysis coupled transmembrane tra...	9	0	0.26	1	1
GO:0090735	DNA repair complex assembly	1	0	0.03	1	1
GO:0097164	ammonium ion metabolic process	2	0	0.06	1	1
GO:0097237	cellular response to toxic substance	2	0	0.06	1	1
GO:0097354	prenylation	1	0	0.03	1	1
GO:0097384	cellular lipid biosynthetic process	2	0	0.06	1	1
GO:0097435	supramolecular fiber organization	11	0	0.32	1	1
GO:0098655	cation transmembrane transport	18	0	0.52	1	1
GO:0098660	inorganic ion transmembrane transport	18	0	0.52	1	1
GO:0098662	inorganic cation transmembrane transport	18	0	0.52	1	1
GO:0098732	macromolecule deacylation	1	0	0.03	1	1
GO:0098754	detoxification	2	0	0.06	1	1
GO:0098771	inorganic ion homeostasis	5	0	0.14	1	1
GO:0098813	nuclear chromosome segregation	10	0	0.29	1	1
GO:0098869	cellular oxidant detoxification	1	0	0.03	1	1
GO:0099131	ATP hydrolysis coupled ion transmembrane...	9	0	0.26	1	1
GO:0099132	ATP hydrolysis coupled cation transmembr...	9	0	0.26	1	1
GO:0110053	regulation of actin filament organizatio...	6	0	0.17	1	1
GO:0110095	cellular detoxification of aldehyde	1	0	0.03	1	1
GO:0110096	cellular response to aldehyde	1	0	0.03	1	1
GO:0120009	intermembrane lipid transfer	1	0	0.03	1	1
GO:0140013	meiotic nuclear division	2	0	0.06	1	1
GO:0140014	mitotic nuclear division	7	0	0.2	1	1
GO:0140029	exocytic process	1	0	0.03	1	1
GO:0140056	organelle localization by membrane tethe...	1	0	0.03	1	1
GO:1900247	regulation of cytoplasmic translational ...	2	0	0.06	1	1
GO:1901068	guanosine-containing compound metabolic ...	2	0	0.06	1	1
GO:1901070	guanosine-containing compound biosynthet...	2	0	0.06	1	1
GO:1901071	glucosamine-containing compound metaboli...	1	0	0.03	1	1
GO:1901135	carbohydrate derivative metabolic proces...	43	0	1.24	1	1
GO:1901136	carbohydrate derivative catabolic proces...	1	0	0.03	1	1
GO:1901137	carbohydrate derivative biosynthetic pro...	30	0	0.86	1	1
GO:1901292	nucleoside phosphate catabolic process	3	0	0.09	1	1
GO:1901293	nucleoside phosphate biosynthetic proces...	20	0	0.58	1	1
GO:1901376	organic heteropentacyclic compound metab...	1	0	0.03	1	1
GO:1901378	organic heteropentacyclic compound biosy...	1	0	0.03	1	1
GO:1901607	alpha-amino acid biosynthetic process	23	0	0.66	1	1
GO:1901615	organic hydroxy compound metabolic proce...	9	0	0.26	1	1
GO:1901616	organic hydroxy compound catabolic proce...	1	0	0.03	1	1
GO:1901617	organic hydroxy compound biosynthetic pr...	4	0	0.12	1	1
GO:1901657	glycosyl compound metabolic process	8	0	0.23	1	1
GO:1901658	glycosyl compound catabolic process	1	0	0.03	1	1
GO:1901659	glycosyl compound biosynthetic process	3	0	0.09	1	1
GO:1901661	quinone metabolic process	2	0	0.06	1	1
GO:1901663	quinone biosynthetic process	2	0	0.06	1	1
GO:1901698	response to nitrogen compound	2	0	0.06	1	1
GO:1901699	cellular response to nitrogen compound	1	0	0.03	1	1
GO:1901700	response to oxygen-containing compound	3	0	0.09	1	1
GO:1901701	cellular response to oxygen-containing c...	3	0	0.09	1	1
GO:1901987	regulation of cell cycle phase transitio...	6	0	0.17	1	1
GO:1901988	negative regulation of cell cycle phase ...	2	0	0.06	1	1
GO:1901989	positive regulation of cell cycle phase ...	1	0	0.03	1	1
GO:1901990	regulation of mitotic cell cycle phase t...	5	0	0.14	1	1
GO:1901991	negative regulation of mitotic cell cycl...	2	0	0.06	1	1
GO:1902099	regulation of metaphase/anaphase transit...	5	0	0.14	1	1
GO:1902100	negative regulation of metaphase/anaphas...	2	0	0.06	1	1
GO:1902223	erythrose 4-phosphate/phosphoenolpyruvat...	1	0	0.03	1	1
GO:1902294	cell cycle DNA replication termination	1	0	0.03	1	1
GO:1902317	nuclear DNA replication termination	1	0	0.03	1	1
GO:1902531	regulation of intracellular signal trans...	2	0	0.06	1	1
GO:1902533	positive regulation of intracellular sig...	1	0	0.03	1	1
GO:1902600	proton transmembrane transport	12	0	0.34	1	1
GO:1902652	secondary alcohol metabolic process	3	0	0.09	1	1
GO:1902653	secondary alcohol biosynthetic process	2	0	0.06	1	1
GO:1902679	negative regulation of RNA biosynthetic ...	3	0	0.09	1	1
GO:1902680	positive regulation of RNA biosynthetic ...	1	0	0.03	1	1
GO:1902749	regulation of cell cycle G2/M phase tran...	1	0	0.03	1	1
GO:1902751	positive regulation of cell cycle G2/M p...	1	0	0.03	1	1
GO:1902903	regulation of supramolecular fiber organ...	6	0	0.17	1	1
GO:1902905	positive regulation of supramolecular fi...	4	0	0.12	1	1
GO:1902969	mitotic DNA replication	1	0	0.03	1	1
GO:1902979	mitotic DNA replication termination	1	0	0.03	1	1
GO:1903046	meiotic cell cycle process	2	0	0.06	1	1
GO:1903047	mitotic cell cycle process	8	0	0.23	1	1
GO:1903507	negative regulation of nucleic acid-temp...	3	0	0.09	1	1
GO:1903508	positive regulation of nucleic acid-temp...	1	0	0.03	1	1
GO:1903509	liposaccharide metabolic process	5	0	0.14	1	1
GO:1904029	regulation of cyclin-dependent protein k...	1	0	0.03	1	1
GO:1904031	positive regulation of cyclin-dependent ...	1	0	0.03	1	1
GO:1905818	regulation of chromosome separation	5	0	0.14	1	1
GO:1905819	negative regulation of chromosome separa...	2	0	0.06	1	1
GO:1990748	cellular detoxification	2	0	0.06	1	1
GO:2000104	negative regulation of DNA-dependent DNA...	1	0	0.03	1	1
GO:2000113	negative regulation of cellular macromol...	4	0	0.12	1	1
GO:2000574	regulation of microtubule motor activity	1	0	0.03	1	1
GO:2000765	regulation of cytoplasmic translation	2	0	0.06	1	1
GO:2000816	negative regulation of mitotic sister ch...	2	0	0.06	1	1
GO:2001057	reactive nitrogen species metabolic proc...	1	0	0.03	1	1
GO:2001251	negative regulation of chromosome organi...	2	0	0.06	1	1

## Sheet: LOF
Biological Process											Molecular Function
GO.ID	Term	Annotated	Significant	Expected	classicFisher	FDR Adjusted P					GO.ID	Term	Annotated	Significant	Expected	classicFisher	FDR Adjusted P
GO:0055114	oxidation-reduction process	249	51	32.21	0.00017	0.20944					GO:0048037	cofactor binding	438	107	73.7	8.3e-06	0.0047808
GO:0008152	metabolic process	1187	167	153.57	0.01232	1					GO:0050660	flavin adenine dinucleotide binding	188	50	31.63	0.00034	0.0504
GO:0000165	MAPK cascade	2	2	0.26	0.01667	1					GO:0020037	heme binding	174	47	29.28	0.00035	0.0504
GO:0010243	response to organonitrogen compound	2	2	0.26	0.01667	1					GO:0046906	tetrapyrrole binding	174	47	29.28	0.00035	0.0504
GO:0023014	signal transduction by protein phosphory...	2	2	0.26	0.01667	1					GO:0016705	oxidoreductase activity, acting on paire...	154	42	25.91	0.00058	0.066816
GO:1901698	response to nitrogen compound	2	2	0.26	0.01667	1					GO:0005506	iron ion binding	47	17	7.91	0.00103	0.09888
GO:0010604	positive regulation of macromolecule met...	5	3	0.65	0.01749	1					GO:0008061	chitin binding	22	10	3.7	0.00158	0.130011
GO:0051173	positive regulation of nitrogen compound...	5	3	0.65	0.01749	1					GO:0070011	peptidase activity, acting on L-amino ac...	38	14	6.39	0.00232	0.16704
GO:0006098	pentose-phosphate shunt	3	2	0.39	0.04573	1					GO:0008237	metallopeptidase activity	25	10	4.21	0.00493	0.29136
GO:0009891	positive regulation of biosynthetic proc...	3	2	0.39	0.04573	1					GO:0050662	coenzyme binding	238	55	40.05	0.006	0.29136
GO:0010033	response to organic substance	3	2	0.39	0.04573	1					GO:0097159	organic cyclic compound binding	1103	212	185.59	0.00607	0.29136
GO:0010557	positive regulation of macromolecule bio...	3	2	0.39	0.04573	1					GO:1901363	heterocyclic compound binding	1103	212	185.59	0.00607	0.29136
GO:0010628	positive regulation of gene expression	3	2	0.39	0.04573	1					GO:0008233	peptidase activity	42	14	7.07	0.0066	0.292431
GO:0019682	glyceraldehyde-3-phosphate metabolic pro...	3	2	0.39	0.04573	1					GO:0043168	anion binding	594	121	99.94	0.00741	0.304869
GO:0031328	positive regulation of cellular biosynth...	3	2	0.39	0.04573	1					GO:0050661	NADP binding	37	12	6.23	0.01459	0.560256
GO:0051156	glucose 6-phosphate metabolic process	3	2	0.39	0.04573	1					GO:0000166	nucleotide binding	599	119	100.79	0.01787	0.58976
GO:0009893	positive regulation of metabolic process	8	3	1.03	0.07289	1					GO:1901265	nucleoside phosphate binding	599	119	100.79	0.01787	0.58976
GO:0031325	positive regulation of cellular metaboli...	8	3	1.03	0.07289	1					GO:0008144	drug binding	358	75	60.24	0.01843	0.58976
GO:0006310	DNA recombination	13	4	1.68	0.07572	1					GO:0005488	binding	2292	407	385.64	0.02189	0.663613
GO:0048518	positive regulation of biological proces...	13	4	1.68	0.07572	1					GO:0036094	small molecule binding	613	120	103.14	0.02709	0.707979
GO:0048522	positive regulation of cellular process	13	4	1.68	0.07572	1					GO:0003909	DNA ligase activity	2	2	0.34	0.02827	0.707979
GO:0006468	protein phosphorylation	4	2	0.52	0.08372	1					GO:0003910	DNA ligase (ATP) activity	2	2	0.34	0.02827	0.707979
GO:0032270	positive regulation of cellular protein ...	4	2	0.52	0.08372	1					GO:0016886	ligase activity, forming phosphoric este...	2	2	0.34	0.02827	0.707979
GO:0051247	positive regulation of protein metabolic...	4	2	0.52	0.08372	1					GO:0140096	catalytic activity, acting on a protein	60	16	10.1	0.03528	0.84672
GO:0000730	DNA recombinase assembly	1	1	0.13	0.12937	1					GO:0048038	quinone binding	9	4	1.51	0.0493	1
GO:0001101	response to acid chemical	1	1	0.13	0.12937	1					GO:0004175	endopeptidase activity	6	3	1.01	0.06367	1
GO:0006022	aminoglycan metabolic process	1	1	0.13	0.12937	1					GO:0043167	ion binding	1021	187	171.79	0.07202	1
GO:0006030	chitin metabolic process	1	1	0.13	0.12937	1					GO:0003968	RNA-directed 5'-3' RNA polymerase activi...	3	2	0.5	0.07532	1
GO:0006040	amino sugar metabolic process	1	1	0.13	0.12937	1					GO:0004222	metalloendopeptidase activity	3	2	0.5	0.07532	1
GO:0006285	base-excision repair, AP site formation	1	1	0.13	0.12937	1					GO:0070403	NAD+ binding	3	2	0.5	0.07532	1
GO:0006354	DNA-templated transcription, elongation	1	1	0.13	0.12937	1					GO:0005524	ATP binding	331	65	55.69	0.08848	1
GO:0007033	vacuole organization	1	1	0.13	0.12937	1					GO:0016787	hydrolase activity	298	59	50.14	0.08962	1
GO:0007040	lysosome organization	1	1	0.13	0.12937	1					GO:0008131	primary amine oxidase activity	7	3	1.18	0.09782	1
GO:0009719	response to endogenous stimulus	1	1	0.13	0.12937	1					GO:0008239	dipeptidyl-peptidase activity	7	3	1.18	0.09782	1
GO:0009967	positive regulation of signal transducti...	1	1	0.13	0.12937	1					GO:0016641	oxidoreductase activity, acting on the C...	7	3	1.18	0.09782	1
GO:0010498	proteasomal protein catabolic process	1	1	0.13	0.12937	1					GO:0005515	protein binding	667	124	112.23	0.09789	1
GO:0010647	positive regulation of cell communicatio...	1	1	0.13	0.12937	1					GO:0003993	acid phosphatase activity	11	4	1.85	0.09797	1
GO:0023056	positive regulation of signaling	1	1	0.13	0.12937	1					GO:0030554	adenyl nucleotide binding	334	65	56.2	0.10207	1
GO:0030433	ubiquitin-dependent ERAD pathway	1	1	0.13	0.12937	1					GO:0032559	adenyl ribonucleotide binding	334	65	56.2	0.10207	1
GO:0031098	stress-activated protein kinase signalin...	1	1	0.13	0.12937	1					GO:0097367	carbohydrate derivative binding	398	76	66.97	0.11308	1
GO:0031929	TOR signaling	1	1	0.13	0.12937	1					GO:0016810	hydrolase activity, acting on carbon-nit...	26	7	4.37	0.13318	1
GO:0032006	regulation of TOR signaling	1	1	0.13	0.12937	1					GO:0071949	FAD binding	51	12	8.58	0.13657	1
GO:0032008	positive regulation of TOR signaling	1	1	0.13	0.12937	1					GO:0004177	aminopeptidase activity	8	3	1.35	0.13762	1
GO:0032784	regulation of DNA-templated transcriptio...	1	1	0.13	0.12937	1					GO:0016638	oxidoreductase activity, acting on the C...	8	3	1.35	0.13762	1
GO:0032786	positive regulation of DNA-templated tra...	1	1	0.13	0.12937	1					GO:0016791	phosphatase activity	17	5	2.86	0.14342	1
GO:0034976	response to endoplasmic reticulum stress	1	1	0.13	0.12937	1					GO:0004339	glucan 1,4-alpha-glucosidase activity	1	1	0.17	0.16826	1
GO:0036503	ERAD pathway	1	1	0.13	0.12937	1					GO:0004857	enzyme inhibitor activity	1	1	0.17	0.16826	1
GO:0042632	cholesterol homeostasis	1	1	0.13	0.12937	1					GO:0008073	ornithine decarboxylase inhibitor activi...	1	1	0.17	0.16826	1
GO:0043161	proteasome-mediated ubiquitin-dependent ...	1	1	0.13	0.12937	1					GO:0009039	urease activity	1	1	0.17	0.16826	1
GO:0043200	response to amino acid	1	1	0.13	0.12937	1					GO:0016992	lipoate synthase activity	1	1	0.17	0.16826	1
GO:0043408	regulation of MAPK cascade	1	1	0.13	0.12937	1					GO:0030515	snoRNA binding	1	1	0.17	0.16826	1
GO:0043410	positive regulation of MAPK cascade	1	1	0.13	0.12937	1					GO:0042979	ornithine decarboxylase regulator activi...	1	1	0.17	0.16826	1
GO:0045002	double-strand break repair via single-st...	1	1	0.13	0.12937	1					GO:0050504	mannosyl-3-phosphoglycerate synthase act...	1	1	0.17	0.16826	1
GO:0045003	double-strand break repair via synthesis...	1	1	0.13	0.12937	1					GO:0042578	phosphoric ester hydrolase activity	23	6	3.87	0.17739	1
GO:0045893	positive regulation of transcription, DN...	1	1	0.13	0.12937	1					GO:0008238	exopeptidase activity	9	3	1.51	0.18178	1
GO:0045935	positive regulation of nucleobase-contai...	1	1	0.13	0.12937	1					GO:0016811	hydrolase activity, acting on carbon-nit...	19	5	3.2	0.20399	1
GO:0048584	positive regulation of response to stimu...	1	1	0.13	0.12937	1					GO:0016491	oxidoreductase activity	488	88	82.11	0.23915	1
GO:0051254	positive regulation of RNA metabolic pro...	1	1	0.13	0.12937	1					GO:0004040	amidase activity	16	4	2.69	0.27666	1
GO:0051403	stress-activated MAPK cascade	1	1	0.13	0.12937	1					GO:0003746	translation elongation factor activity	2	1	0.34	0.30824	1
GO:0055088	lipid homeostasis	1	1	0.13	0.12937	1					GO:0003877	ATP adenylyltransferase activity	2	1	0.34	0.30824	1
GO:0055092	sterol homeostasis	1	1	0.13	0.12937	1					GO:0004045	aminoacyl-tRNA hydrolase activity	2	1	0.34	0.30824	1
GO:0071229	cellular response to acid chemical	1	1	0.13	0.12937	1					GO:0004129	cytochrome-c oxidase activity	2	1	0.34	0.30824	1
GO:0071230	cellular response to amino acid stimulus	1	1	0.13	0.12937	1					GO:0004252	serine-type endopeptidase activity	2	1	0.34	0.30824	1
GO:0071310	cellular response to organic substance	1	1	0.13	0.12937	1					GO:0004822	isoleucine-tRNA ligase activity	2	1	0.34	0.30824	1
GO:0071417	cellular response to organonitrogen comp...	1	1	0.13	0.12937	1					GO:0004832	valine-tRNA ligase activity	2	1	0.34	0.30824	1
GO:0071495	cellular response to endogenous stimulus	1	1	0.13	0.12937	1					GO:0015002	heme-copper terminal oxidase activity	2	1	0.34	0.30824	1
GO:0080171	lytic vacuole organization	1	1	0.13	0.12937	1					GO:0016675	oxidoreductase activity, acting on a hem...	2	1	0.34	0.30824	1
GO:0090735	DNA repair complex assembly	1	1	0.13	0.12937	1					GO:0016676	oxidoreductase activity, acting on a hem...	2	1	0.34	0.30824	1
GO:1901071	glucosamine-containing compound metaboli...	1	1	0.13	0.12937	1					GO:0016708	oxidoreductase activity, acting on paire...	2	1	0.34	0.30824	1
GO:1901699	cellular response to nitrogen compound	1	1	0.13	0.12937	1					GO:0019789	SUMO transferase activity	2	1	0.34	0.30824	1
GO:1902533	positive regulation of intracellular sig...	1	1	0.13	0.12937	1					GO:0030276	clathrin binding	2	1	0.34	0.30824	1
GO:1902680	positive regulation of RNA biosynthetic ...	1	1	0.13	0.12937	1					GO:0052736	beta-glucanase activity	2	1	0.34	0.30824	1
GO:1903508	positive regulation of nucleic acid-temp...	1	1	0.13	0.12937	1					GO:0052861	glucan endo-1,3-beta-glucanase activity,...	2	1	0.34	0.30824	1
GO:0006259	DNA metabolic process	88	15	11.38	0.1542	1					GO:0061630	ubiquitin protein ligase activity	2	1	0.34	0.30824	1
GO:0009308	amine metabolic process	11	3	1.42	0.16089	1					GO:0061659	ubiquitin-like protein ligase activity	2	1	0.34	0.30824	1
GO:0006081	cellular aldehyde metabolic process	6	2	0.78	0.17596	1					GO:0070566	adenylyltransferase activity	2	1	0.34	0.30824	1
GO:0006739	NADP metabolic process	6	2	0.78	0.17596	1					GO:0046873	metal ion transmembrane transporter acti...	28	6	4.71	0.32778	1
GO:0042221	response to chemical	6	2	0.78	0.17596	1					GO:0004553	hydrolase activity, hydrolyzing O-glycos...	12	3	2.02	0.32815	1
GO:0048878	chemical homeostasis	6	2	0.78	0.17596	1					GO:0009055	electron transfer activity	7	2	1.18	0.33468	1
GO:0033554	cellular response to stress	72	12	9.31	0.21149	1					GO:0035639	purine ribonucleoside triphosphate bindi...	369	65	62.09	0.35703	1
GO:0000003	reproduction	2	1	0.26	0.24208	1					GO:0032553	ribonucleotide binding	376	66	63.26	0.36782	1
GO:0000724	double-strand break repair via homologou...	2	1	0.26	0.24208	1					GO:0015399	primary active transmembrane transporter...	35	7	5.89	0.37344	1
GO:0000725	recombinational repair	2	1	0.26	0.24208	1					GO:0015405	P-P-bond-hydrolysis-driven transmembrane...	35	7	5.89	0.37344	1
GO:0001932	regulation of protein phosphorylation	2	1	0.26	0.24208	1					GO:0042626	ATPase activity, coupled to transmembran...	35	7	5.89	0.37344	1
GO:0001934	positive regulation of protein phosphory...	2	1	0.26	0.24208	1					GO:0016798	hydrolase activity, acting on glycosyl b...	13	3	2.19	0.37805	1
GO:0006275	regulation of DNA replication	2	1	0.26	0.24208	1					GO:0016788	hydrolase activity, acting on ester bond...	58	11	9.76	0.38308	1
GO:0006284	base-excision repair	2	1	0.26	0.24208	1					GO:0032555	purine ribonucleotide binding	372	65	62.59	0.38527	1
GO:0006636	unsaturated fatty acid biosynthetic proc...	2	1	0.26	0.24208	1					GO:0017076	purine nucleotide binding	373	65	62.76	0.3948	1
GO:0006813	potassium ion transport	2	1	0.26	0.24208	1					GO:0016887	ATPase activity	53	10	8.92	0.40003	1
GO:0006836	neurotransmitter transport	2	1	0.26	0.24208	1					GO:0022890	inorganic cation transmembrane transport...	42	8	7.07	0.41168	1
GO:0007127	meiosis I	2	1	0.26	0.24208	1					GO:0046914	transition metal ion binding	352	61	59.23	0.41911	1
GO:0007131	reciprocal meiotic recombination	2	1	0.26	0.24208	1					GO:0008324	cation transmembrane transporter activit...	54	10	9.09	0.42453	1
GO:0007155	cell adhesion	2	1	0.26	0.24208	1					GO:0003916	DNA topoisomerase activity	3	1	0.5	0.4247	1
GO:0007166	cell surface receptor signaling pathway	2	1	0.26	0.24208	1					GO:0003950	NAD+ ADP-ribosyltransferase activity	3	1	0.5	0.4247	1
GO:0016567	protein ubiquitination	2	1	0.26	0.24208	1					GO:0004497	monooxygenase activity	3	1	0.5	0.4247	1
GO:0022414	reproductive process	2	1	0.26	0.24208	1					GO:0008199	ferric iron binding	3	1	0.5	0.4247	1
GO:0022610	biological adhesion	2	1	0.26	0.24208	1					GO:0008236	serine-type peptidase activity	3	1	0.5	0.4247	1
GO:0030007	cellular potassium ion homeostasis	2	1	0.26	0.24208	1					GO:0015079	potassium ion transmembrane transporter ...	3	1	0.5	0.4247	1
GO:0031399	regulation of protein modification proce...	2	1	0.26	0.24208	1					GO:0015926	glucosidase activity	3	1	0.5	0.4247	1
GO:0031401	positive regulation of protein modificat...	2	1	0.26	0.24208	1					GO:0017048	Rho GTPase binding	3	1	0.5	0.4247	1
GO:0032065	cortical protein anchoring	2	1	0.26	0.24208	1					GO:0017171	serine hydrolase activity	3	1	0.5	0.4247	1
GO:0032446	protein modification by small protein co...	2	1	0.26	0.24208	1					GO:0030599	pectinesterase activity	3	1	0.5	0.4247	1
GO:0032507	maintenance of protein location in cell	2	1	0.26	0.24208	1					GO:0022857	transmembrane transporter activity	149	26	25.07	0.45278	1
GO:0033559	unsaturated fatty acid metabolic process	2	1	0.26	0.24208	1					GO:0003735	structural constituent of ribosome	9	2	1.51	0.46282	1
GO:0034250	positive regulation of cellular amide me...	2	1	0.26	0.24208	1					GO:0019787	ubiquitin-like protein transferase activ...	9	2	1.51	0.46282	1
GO:0035825	homologous recombination	2	1	0.26	0.24208	1					GO:0052689	carboxylic ester hydrolase activity	9	2	1.51	0.46282	1
GO:0045185	maintenance of protein location	2	1	0.26	0.24208	1					GO:0004601	peroxidase activity	15	3	2.52	0.47474	1
GO:0045727	positive regulation of translation	2	1	0.26	0.24208	1					GO:0016209	antioxidant activity	15	3	2.52	0.47474	1
GO:0045901	positive regulation of translational elo...	2	1	0.26	0.24208	1					GO:0016684	oxidoreductase activity, acting on perox...	15	3	2.52	0.47474	1
GO:0048268	clathrin coat assembly	2	1	0.26	0.24208	1					GO:0043492	ATPase activity, coupled to movement of ...	39	7	6.56	0.49167	1
GO:0051052	regulation of DNA metabolic process	2	1	0.26	0.24208	1					GO:0042623	ATPase activity, coupled	51	9	8.58	0.49577	1
GO:0051321	meiotic cell cycle	2	1	0.26	0.24208	1					GO:0005215	transporter activity	165	28	27.76	0.51377	1
GO:0051651	maintenance of location in cell	2	1	0.26	0.24208	1					GO:0005198	structural molecule activity	10	2	1.68	0.52127	1
GO:0055075	potassium ion homeostasis	2	1	0.26	0.24208	1					GO:0008198	ferrous iron binding	4	1	0.67	0.52159	1
GO:0061982	meiosis I cell cycle process	2	1	0.26	0.24208	1					GO:0010181	FMN binding	4	1	0.67	0.52159	1
GO:0070647	protein modification by small protein co...	2	1	0.26	0.24208	1					GO:0016782	transferase activity, transferring sulfu...	4	1	0.67	0.52159	1
GO:0071804	cellular potassium ion transport	2	1	0.26	0.24208	1					GO:0016783	sulfurtransferase activity	4	1	0.67	0.52159	1
GO:0071805	potassium ion transmembrane transport	2	1	0.26	0.24208	1					GO:0017016	Ras GTPase binding	4	1	0.67	0.52159	1
GO:0140013	meiotic nuclear division	2	1	0.26	0.24208	1					GO:0031267	small GTPase binding	4	1	0.67	0.52159	1
GO:1902531	regulation of intracellular signal trans...	2	1	0.26	0.24208	1					GO:0051020	GTPase binding	4	1	0.67	0.52159	1
GO:1903046	meiotic cell cycle process	2	1	0.26	0.24208	1					GO:0015318	inorganic molecular entity transmembrane...	83	14	13.97	0.54258	1
GO:0006631	fatty acid metabolic process	14	3	1.81	0.26788	1					GO:0015075	ion transmembrane transporter activity	96	16	16.15	0.56043	1
GO:0006644	phospholipid metabolic process	14	3	1.81	0.26788	1					GO:0016758	transferase activity, transferring hexos...	17	3	2.86	0.56391	1
GO:0032268	regulation of cellular protein metabolic...	8	2	1.03	0.27738	1					GO:0022804	active transmembrane transporter activit...	48	8	8.08	0.57249	1
GO:0051246	regulation of protein metabolic process	8	2	1.03	0.27738	1					GO:0008026	ATP-dependent helicase activity	5	1	0.84	0.60217	1
GO:0009403	toxin biosynthetic process	22	4	2.85	0.31506	1					GO:0016628	oxidoreductase activity, acting on the C...	5	1	0.84	0.60217	1
GO:0009404	toxin metabolic process	22	4	2.85	0.31506	1					GO:0019239	deaminase activity	5	1	0.84	0.60217	1
GO:0019748	secondary metabolic process	22	4	2.85	0.31506	1					GO:0043022	ribosome binding	5	1	0.84	0.60217	1
GO:0043385	mycotoxin metabolic process	22	4	2.85	0.31506	1					GO:0070035	purine NTP-dependent helicase activity	5	1	0.84	0.60217	1
GO:0043386	mycotoxin biosynthetic process	22	4	2.85	0.31506	1					GO:0016817	hydrolase activity, acting on acid anhyd...	75	12	12.62	0.62523	1
GO:0044550	secondary metabolite biosynthetic proces...	22	4	2.85	0.31506	1					GO:0017111	nucleoside-triphosphatase activity	69	11	11.61	0.62912	1
GO:0006281	DNA repair	65	10	8.41	0.32752	1					GO:0015077	monovalent inorganic cation transmembran...	19	3	3.2	0.64321	1
GO:0008654	phospholipid biosynthetic process	9	2	1.16	0.32828	1					GO:0140097	catalytic activity, acting on DNA	26	4	4.37	0.65937	1
GO:0043648	dicarboxylic acid metabolic process	9	2	1.16	0.32828	1					GO:0005342	organic acid transmembrane transporter a...	39	6	6.56	0.66196	1
GO:0000726	non-recombinational repair	3	1	0.39	0.34026	1					GO:0008514	organic anion transmembrane transporter ...	39	6	6.56	0.66196	1
GO:0002097	tRNA wobble base modification	3	1	0.39	0.34026	1					GO:0015171	amino acid transmembrane transporter act...	39	6	6.56	0.66196	1
GO:0002098	tRNA wobble uridine modification	3	1	0.39	0.34026	1					GO:0046943	carboxylic acid transmembrane transporte...	39	6	6.56	0.66196	1
GO:0006654	phosphatidic acid biosynthetic process	3	1	0.39	0.34026	1					GO:0016763	transferase activity, transferring pento...	6	1	1.01	0.66921	1
GO:0006777	Mo-molybdopterin cofactor biosynthetic p...	3	1	0.39	0.34026	1					GO:0043021	ribonucleoprotein complex binding	6	1	1.01	0.66921	1
GO:0006875	cellular metal ion homeostasis	3	1	0.39	0.34026	1					GO:0051537	2 iron, 2 sulfur cluster binding	6	1	1.01	0.66921	1
GO:0010562	positive regulation of phosphorus metabo...	3	1	0.39	0.34026	1					GO:0005543	phospholipid binding	13	2	2.19	0.66957	1
GO:0019220	regulation of phosphate metabolic proces...	3	1	0.39	0.34026	1					GO:0016462	pyrophosphatase activity	73	11	12.28	0.70534	1
GO:0019720	Mo-molybdopterin cofactor metabolic proc...	3	1	0.39	0.34026	1					GO:0008017	microtubule binding	14	2	2.36	0.70998	1
GO:0030004	cellular monovalent inorganic cation hom...	3	1	0.39	0.34026	1					GO:0015631	tubulin binding	14	2	2.36	0.70998	1
GO:0033609	oxalate metabolic process	3	1	0.39	0.34026	1					GO:0008509	anion transmembrane transporter activity	41	6	6.9	0.7107	1
GO:0042325	regulation of phosphorylation	3	1	0.39	0.34026	1					GO:0016818	hydrolase activity, acting on acid anhyd...	74	11	12.45	0.72278	1
GO:0042327	positive regulation of phosphorylation	3	1	0.39	0.34026	1					GO:0003682	chromatin binding	7	1	1.18	0.72496	1
GO:0043545	molybdopterin cofactor metabolic process	3	1	0.39	0.34026	1					GO:0004842	ubiquitin-protein transferase activity	7	1	1.18	0.72496	1
GO:0045937	positive regulation of phosphate metabol...	3	1	0.39	0.34026	1					GO:0015298	solute:cation antiporter activity	7	1	1.18	0.72496	1
GO:0046473	phosphatidic acid metabolic process	3	1	0.39	0.34026	1					GO:0015299	solute:proton antiporter activity	7	1	1.18	0.72496	1
GO:0051174	regulation of phosphorus metabolic proce...	3	1	0.39	0.34026	1					GO:0019899	enzyme binding	7	1	1.18	0.72496	1
GO:0051189	prosthetic group metabolic process	3	1	0.39	0.34026	1					GO:0031418	L-ascorbic acid binding	7	1	1.18	0.72496	1
GO:0051235	maintenance of location	3	1	0.39	0.34026	1					GO:0044877	protein-containing complex binding	7	1	1.18	0.72496	1
GO:0055065	metal ion homeostasis	3	1	0.39	0.34026	1					GO:0051213	dioxygenase activity	7	1	1.18	0.72496	1
GO:0070887	cellular response to chemical stimulus	3	1	0.39	0.34026	1					GO:0008080	N-acetyltransferase activity	49	7	8.24	0.74113	1
GO:1901700	response to oxygen-containing compound	3	1	0.39	0.34026	1					GO:0004386	helicase activity	15	2	2.52	0.74617	1
GO:1901701	cellular response to oxygen-containing c...	3	1	0.39	0.34026	1					GO:0016410	N-acyltransferase activity	50	7	8.41	0.76058	1
GO:0030001	metal ion transport	37	6	4.79	0.34298	1					GO:0031406	carboxylic acid binding	8	1	1.35	0.77133	1
GO:0044255	cellular lipid metabolic process	37	6	4.79	0.34298	1					GO:0043177	organic acid binding	8	1	1.35	0.77133	1
GO:0006974	cellular response to DNA damage stimulus	66	10	8.54	0.34578	1					GO:0008289	lipid binding	16	2	2.69	0.77842	1
GO:0006298	mismatch repair	10	2	1.29	0.37817	1					GO:0015078	proton transmembrane transporter activit...	16	2	2.69	0.77842	1
GO:0006418	tRNA aminoacylation for protein translat...	10	2	1.29	0.37817	1					GO:0016407	acetyltransferase activity	51	7	8.58	0.77895	1
GO:0043038	amino acid activation	10	2	1.29	0.37817	1					GO:0046872	metal ion binding	429	67	72.18	0.78203	1
GO:0043039	tRNA aminoacylation	10	2	1.29	0.37817	1					GO:0016779	nucleotidyltransferase activity	31	4	5.22	0.79108	1
GO:0006732	coenzyme metabolic process	17	3	2.2	0.38067	1					GO:0051287	NAD binding	24	3	4.04	0.79491	1
GO:0006793	phosphorus metabolic process	54	8	6.99	0.39844	1					GO:0004518	nuclease activity	17	2	2.86	0.80702	1
GO:0006796	phosphate-containing compound metabolic ...	54	8	6.99	0.39844	1					GO:0043169	cation binding	433	67	72.86	0.8079	1
GO:0006950	response to stress	99	14	12.81	0.40293	1					GO:0003678	DNA helicase activity	9	1	1.51	0.8099	1
GO:0006508	proteolysis	40	6	5.17	0.41674	1					GO:0008094	DNA-dependent ATPase activity	9	1	1.51	0.8099	1
GO:0006448	regulation of translational elongation	4	1	0.52	0.42577	1					GO:0016757	transferase activity, transferring glyco...	32	4	5.38	0.81184	1
GO:0006473	protein acetylation	4	1	0.52	0.42577	1					GO:0008270	zinc ion binding	291	44	48.96	0.81369	1
GO:0006475	internal protein amino acid acetylation	4	1	0.52	0.42577	1					GO:0016627	oxidoreductase activity, acting on the C...	33	4	5.55	0.83087	1
GO:0006536	glutamate metabolic process	4	1	0.52	0.42577	1					GO:0034062	5'-3' RNA polymerase activity	18	2	3.03	0.83229	1
GO:0006560	proline metabolic process	4	1	0.52	0.42577	1					GO:0097747	RNA polymerase activity	18	2	3.03	0.83229	1
GO:0006561	proline biosynthetic process	4	1	0.52	0.42577	1					GO:0030234	enzyme regulator activity	19	2	3.2	0.85453	1
GO:0006873	cellular ion homeostasis	4	1	0.52	0.42577	1					GO:0008047	enzyme activator activity	11	1	1.85	0.86863	1
GO:0009966	regulation of signal transduction	4	1	0.52	0.42577	1					GO:0015297	antiporter activity	11	1	1.85	0.86863	1
GO:0010638	positive regulation of organelle organiz...	4	1	0.52	0.42577	1					GO:0035091	phosphatidylinositol binding	11	1	1.85	0.86863	1
GO:0010646	regulation of cell communication	4	1	0.52	0.42577	1					GO:0008168	methyltransferase activity	50	6	8.41	0.86929	1
GO:0016573	histone acetylation	4	1	0.52	0.42577	1					GO:0003824	catalytic activity	1289	205	216.88	0.878	1
GO:0018393	internal peptidyl-lysine acetylation	4	1	0.52	0.42577	1					GO:0016741	transferase activity, transferring one-c...	51	6	8.58	0.88134	1
GO:0018394	peptidyl-lysine acetylation	4	1	0.52	0.42577	1					GO:0016874	ligase activity	51	6	8.58	0.88134	1
GO:0023051	regulation of signaling	4	1	0.52	0.42577	1					GO:0016747	transferase activity, transferring acyl ...	66	8	11.1	0.88839	1
GO:0030003	cellular cation homeostasis	4	1	0.52	0.42577	1					GO:0048029	monosaccharide binding	12	1	2.02	0.89081	1
GO:0030838	positive regulation of actin filament po...	4	1	0.52	0.42577	1					GO:0008092	cytoskeletal protein binding	21	2	3.53	0.89114	1
GO:0031334	positive regulation of protein complex a...	4	1	0.52	0.42577	1					GO:0098772	molecular function regulator	21	2	3.53	0.89114	1
GO:0032273	positive regulation of protein polymeriz...	4	1	0.52	0.42577	1					GO:0008135	translation factor activity, RNA binding	13	1	2.19	0.90924	1
GO:0034314	Arp2/3 complex-mediated actin nucleation	4	1	0.52	0.42577	1					GO:0015291	secondary active transmembrane transport...	13	1	2.19	0.90924	1
GO:0043543	protein acylation	4	1	0.52	0.42577	1					GO:0019842	vitamin binding	13	1	2.19	0.90924	1
GO:0044089	positive regulation of cellular componen...	4	1	0.52	0.42577	1					GO:0016746	transferase activity, transferring acyl ...	69	8	11.61	0.91482	1
GO:0045010	actin nucleation	4	1	0.52	0.42577	1					GO:0140101	catalytic activity, acting on a tRNA	47	5	7.91	0.9168	1
GO:0048583	regulation of response to stimulus	4	1	0.52	0.42577	1					GO:0030246	carbohydrate binding	14	1	2.36	0.92457	1
GO:0051130	positive regulation of cellular componen...	4	1	0.52	0.42577	1					GO:0051536	iron-sulfur cluster binding	14	1	2.36	0.92457	1
GO:0051495	positive regulation of cytoskeleton orga...	4	1	0.52	0.42577	1					GO:0051540	metal cluster binding	14	1	2.36	0.92457	1
GO:0055067	monovalent inorganic cation homeostasis	4	1	0.52	0.42577	1					GO:0004812	aminoacyl-tRNA ligase activity	41	4	6.9	0.93241	1
GO:0055082	cellular chemical homeostasis	4	1	0.52	0.42577	1					GO:0016875	ligase activity, forming carbon-oxygen b...	41	4	6.9	0.93241	1
GO:1902905	positive regulation of supramolecular fi...	4	1	0.52	0.42577	1					GO:0003676	nucleic acid binding	328	46	55.19	0.93607	1
GO:0019362	pyridine nucleotide metabolic process	11	2	1.42	0.42645	1					GO:0016853	isomerase activity	15	1	2.52	0.93731	1
GO:0035556	intracellular signal transduction	11	2	1.42	0.42645	1					GO:0140098	catalytic activity, acting on RNA	74	7	12.45	0.97623	1
GO:0046496	nicotinamide nucleotide metabolic proces...	11	2	1.42	0.42645	1					GO:0016772	transferase activity, transferring phosp...	56	4	9.42	0.99035	1
GO:0006629	lipid metabolic process	79	11	10.22	0.44661	1					GO:0003723	RNA binding	48	3	8.08	0.9921	1
GO:0051716	cellular response to stimulus	112	15	14.49	0.48635	1					GO:0016740	transferase activity	228	25	38.36	0.99606	1
GO:0032787	monocarboxylic acid metabolic process	20	3	2.59	0.48943	1					GO:0016614	oxidoreductase activity, acting on CH-OH...	32	1	5.38	0.99733	1
GO:0055085	transmembrane transport	97	13	12.55	0.49247	1					GO:0016616	oxidoreductase activity, acting on the C...	32	1	5.38	0.99733	1
GO:0065008	regulation of biological quality	28	4	3.62	0.49967	1					GO:0005509	calcium ion binding	33	1	5.55	0.99778	1
GO:0006099	tricarboxylic acid cycle	5	1	0.65	0.50025	1					GO:0003677	DNA binding	75	4	12.62	0.99938	1
GO:0006101	citrate metabolic process	5	1	0.65	0.50025	1					GO:0003674	molecular_function	3459	582	582	1	1
GO:0006338	chromatin remodeling	5	1	0.65	0.50025	1					GO:0000030	mannosyltransferase activity	1	0	0.17	1	1
GO:0009060	aerobic respiration	5	1	0.65	0.50025	1					GO:0000049	tRNA binding	1	0	0.17	1	1
GO:0050801	ion homeostasis	5	1	0.65	0.50025	1					GO:0000062	fatty-acyl-CoA binding	2	0	0.34	1	1
GO:0055080	cation homeostasis	5	1	0.65	0.50025	1					GO:0000107	imidazoleglycerol-phosphate synthase act...	1	0	0.17	1	1
GO:0072350	tricarboxylic acid metabolic process	5	1	0.65	0.50025	1					GO:0000149	SNARE binding	1	0	0.17	1	1
GO:0098771	inorganic ion homeostasis	5	1	0.65	0.50025	1					GO:0000175	3'-5'-exoribonuclease activity	2	0	0.34	1	1
GO:0006351	transcription, DNA-templated	314	41	40.62	0.50362	1					GO:0000179	rRNA (adenine-N6,N6-)-dimethyltransferas...	1	0	0.17	1	1
GO:0032774	RNA biosynthetic process	314	41	40.62	0.50362	1					GO:0000287	magnesium ion binding	5	0	0.84	1	1
GO:0097659	nucleic acid-templated transcription	314	41	40.62	0.50362	1					GO:0000772	mating pheromone activity	1	0	0.17	1	1
GO:0019637	organophosphate metabolic process	44	6	5.69	0.51324	1					GO:0000976	transcription regulatory region sequence...	1	0	0.17	1	1
GO:0006733	oxidoreduction coenzyme metabolic proces...	13	2	1.68	0.51666	1					GO:0000987	proximal promoter sequence-specific DNA ...	1	0	0.17	1	1
GO:0006928	movement of cell or subcellular componen...	13	2	1.68	0.51666	1					GO:0001067	regulatory region nucleic acid binding	1	0	0.17	1	1
GO:0007018	microtubule-based movement	13	2	1.68	0.51666	1					GO:0001882	nucleoside binding	38	0	6.39	1	1
GO:0009064	glutamine family amino acid metabolic pr...	13	2	1.68	0.51666	1					GO:0001883	purine nucleoside binding	38	0	6.39	1	1
GO:0016310	phosphorylation	13	2	1.68	0.51666	1					GO:0003684	damaged DNA binding	2	0	0.34	1	1
GO:0019693	ribose phosphate metabolic process	13	2	1.68	0.51666	1					GO:0003688	DNA replication origin binding	1	0	0.17	1	1
GO:0072524	pyridine-containing compound metabolic p...	13	2	1.68	0.51666	1					GO:0003689	DNA clamp loader activity	1	0	0.17	1	1
GO:0042592	homeostatic process	14	2	1.81	0.55812	1					GO:0003690	double-stranded DNA binding	4	0	0.67	1	1
GO:0006812	cation transport	54	7	6.99	0.56089	1					GO:0003697	single-stranded DNA binding	4	0	0.67	1	1
GO:0006302	double-strand break repair	6	1	0.78	0.56511	1					GO:0003700	DNA-binding transcription factor activit...	2	0	0.34	1	1
GO:0006417	regulation of translation	6	1	0.78	0.56511	1					GO:0003712	transcription coregulator activity	2	0	0.34	1	1
GO:0006559	L-phenylalanine catabolic process	6	1	0.78	0.56511	1					GO:0003713	transcription coactivator activity	1	0	0.17	1	1
GO:0006694	steroid biosynthetic process	6	1	0.78	0.56511	1					GO:0003714	transcription corepressor activity	1	0	0.17	1	1
GO:0006914	autophagy	6	1	0.78	0.56511	1					GO:0003724	RNA helicase activity	3	0	0.5	1	1
GO:0008064	regulation of actin polymerization or de...	6	1	0.78	0.56511	1					GO:0003725	double-stranded RNA binding	1	0	0.17	1	1
GO:0008154	actin polymerization or depolymerization	6	1	0.78	0.56511	1					GO:0003743	translation initiation factor activity	10	0	1.68	1	1
GO:0010608	posttranscriptional regulation of gene e...	6	1	0.78	0.56511	1					GO:0003747	translation release factor activity	1	0	0.17	1	1
GO:0030041	actin filament polymerization	6	1	0.78	0.56511	1					GO:0003755	peptidyl-prolyl cis-trans isomerase acti...	1	0	0.17	1	1
GO:0030832	regulation of actin filament length	6	1	0.78	0.56511	1					GO:0003779	actin binding	6	0	1.01	1	1
GO:0030833	regulation of actin filament polymerizat...	6	1	0.78	0.56511	1					GO:0003839	gamma-glutamylcyclotransferase activity	3	0	0.5	1	1
GO:0032271	regulation of protein polymerization	6	1	0.78	0.56511	1					GO:0003843	1,3-beta-D-glucan synthase activity	1	0	0.17	1	1
GO:0032535	regulation of cellular component size	6	1	0.78	0.56511	1					GO:0003847	1-alkyl-2-acetylglycerophosphocholine es...	2	0	0.34	1	1
GO:0032956	regulation of actin cytoskeleton organiz...	6	1	0.78	0.56511	1					GO:0003855	3-dehydroquinate dehydratase activity	1	0	0.17	1	1
GO:0032970	regulation of actin filament-based proce...	6	1	0.78	0.56511	1					GO:0003856	3-dehydroquinate synthase activity	1	0	0.17	1	1
GO:0034248	regulation of cellular amide metabolic p...	6	1	0.78	0.56511	1					GO:0003863	3-methyl-2-oxobutanoate dehydrogenase (2...	1	0	0.17	1	1
GO:0042737	drug catabolic process	6	1	0.78	0.56511	1					GO:0003866	3-phosphoshikimate 1-carboxyvinyltransfe...	1	0	0.17	1	1
GO:0043254	regulation of protein complex assembly	6	1	0.78	0.56511	1					GO:0003879	ATP phosphoribosyltransferase activity	1	0	0.17	1	1
GO:0044087	regulation of cellular component biogene...	6	1	0.78	0.56511	1					GO:0003887	DNA-directed DNA polymerase activity	6	0	1.01	1	1
GO:0051493	regulation of cytoskeleton organization	6	1	0.78	0.56511	1					GO:0003899	DNA-directed 5'-3' RNA polymerase activi...	15	0	2.52	1	1
GO:0061919	process utilizing autophagic mechanism	6	1	0.78	0.56511	1					GO:0003906	DNA-(apurinic or apyrimidinic site) endo...	1	0	0.17	1	1
GO:0065004	protein-DNA complex assembly	6	1	0.78	0.56511	1					GO:0003917	DNA topoisomerase type I activity	1	0	0.17	1	1
GO:0090066	regulation of anatomical structure size	6	1	0.78	0.56511	1					GO:0003918	DNA topoisomerase type II (ATP-hydrolyzi...	1	0	0.17	1	1
GO:0110053	regulation of actin filament organizatio...	6	1	0.78	0.56511	1					GO:0003924	GTPase activity	6	0	1.01	1	1
GO:1902222	erythrose 4-phosphate/phosphoenolpyruvat...	6	1	0.78	0.56511	1					GO:0003958	NADPH-hemoprotein reductase activity	1	0	0.17	1	1
GO:1902903	regulation of supramolecular fiber organ...	6	1	0.78	0.56511	1					GO:0003984	acetolactate synthase activity	2	0	0.34	1	1
GO:0006399	tRNA metabolic process	23	3	2.98	0.58814	1					GO:0003991	acetylglutamate kinase activity	1	0	0.17	1	1
GO:0015672	monovalent inorganic cation transport	15	2	1.94	0.597	1					GO:0003998	acylphosphatase activity	1	0	0.17	1	1
GO:0006139	nucleobase-containing compound metabolic...	503	64	65.08	0.59708	1					GO:0004000	adenosine deaminase activity	1	0	0.17	1	1
GO:0006725	cellular aromatic compound metabolic pro...	529	67	68.44	0.61828	1					GO:0004003	ATP-dependent DNA helicase activity	3	0	0.5	1	1
GO:0005975	carbohydrate metabolic process	65	8	8.41	0.61929	1					GO:0004004	ATP-dependent RNA helicase activity	1	0	0.17	1	1
GO:0006270	DNA replication initiation	7	1	0.91	0.62158	1					GO:0004012	phospholipid-translocating ATPase activi...	4	0	0.67	1	1
GO:0006558	L-phenylalanine metabolic process	7	1	0.91	0.62158	1					GO:0004016	adenylate cyclase activity	1	0	0.17	1	1
GO:0006888	ER to Golgi vesicle-mediated transport	7	1	0.91	0.62158	1					GO:0004020	adenylylsulfate kinase activity	2	0	0.34	1	1
GO:0007015	actin filament organization	7	1	0.91	0.62158	1					GO:0004042	acetyl-CoA:L-glutamate N-acetyltransfera...	1	0	0.17	1	1
GO:0015980	energy derivation by oxidation of organi...	7	1	0.91	0.62158	1					GO:0004100	chitin synthase activity	3	0	0.5	1	1
GO:0016999	antibiotic metabolic process	7	1	0.91	0.62158	1					GO:0004104	cholinesterase activity	1	0	0.17	1	1
GO:0045333	cellular respiration	7	1	0.91	0.62158	1					GO:0004112	cyclic-nucleotide phosphodiesterase acti...	1	0	0.17	1	1
GO:0071824	protein-DNA complex subunit organization	7	1	0.91	0.62158	1					GO:0004133	glycogen debranching enzyme activity	1	0	0.17	1	1
GO:1902221	erythrose 4-phosphate/phosphoenolpyruvat...	7	1	0.91	0.62158	1					GO:0004135	amylo-alpha-1,6-glucosidase activity	1	0	0.17	1	1
GO:0090304	nucleic acid metabolic process	460	58	59.51	0.6268	1					GO:0004180	carboxypeptidase activity	1	0	0.17	1	1
GO:0046483	heterocycle metabolic process	523	66	67.66	0.63209	1					GO:0004181	metallocarboxypeptidase activity	1	0	0.17	1	1
GO:0030163	protein catabolic process	16	2	2.07	0.63327	1					GO:0004190	aspartic-type endopeptidase activity	1	0	0.17	1	1
GO:1901360	organic cyclic compound metabolic proces...	542	68	70.12	0.65807	1					GO:0004311	farnesyltranstransferase activity	1	0	0.17	1	1
GO:0019439	aromatic compound catabolic process	17	2	2.2	0.66695	1					GO:0004364	glutathione transferase activity	2	0	0.34	1	1
GO:0006400	tRNA modification	8	1	1.03	0.67076	1					GO:0004379	glycylpeptide N-tetradecanoyltransferase...	1	0	0.17	1	1
GO:0006414	translational elongation	8	1	1.03	0.67076	1					GO:0004396	hexokinase activity	5	0	0.84	1	1
GO:0006633	fatty acid biosynthetic process	8	1	1.03	0.67076	1					GO:0004399	histidinol dehydrogenase activity	2	0	0.34	1	1
GO:0009084	glutamine family amino acid biosynthetic...	8	1	1.03	0.67076	1					GO:0004402	histone acetyltransferase activity	2	0	0.34	1	1
GO:0009116	nucleoside metabolic process	8	1	1.03	0.67076	1					GO:0004425	indole-3-glycerol-phosphate synthase act...	1	0	0.17	1	1
GO:0018205	peptidyl-lysine modification	8	1	1.03	0.67076	1					GO:0004427	inorganic diphosphatase activity	2	0	0.34	1	1
GO:0045017	glycerolipid biosynthetic process	8	1	1.03	0.67076	1					GO:0004488	methylenetetrahydrofolate dehydrogenase ...	1	0	0.17	1	1
GO:0046474	glycerophospholipid biosynthetic process	8	1	1.03	0.67076	1					GO:0004519	endonuclease activity	9	0	1.51	1	1
GO:0048193	Golgi vesicle transport	8	1	1.03	0.67076	1					GO:0004520	endodeoxyribonuclease activity	3	0	0.5	1	1
GO:1901657	glycosyl compound metabolic process	8	1	1.03	0.67076	1					GO:0004521	endoribonuclease activity	1	0	0.17	1	1
GO:0008610	lipid biosynthetic process	35	4	4.53	0.6829	1					GO:0004527	exonuclease activity	3	0	0.5	1	1
GO:0050896	response to stimulus	143	17	18.5	0.69233	1					GO:0004529	exodeoxyribonuclease activity	1	0	0.17	1	1
GO:0009057	macromolecule catabolic process	18	2	2.33	0.6981	1					GO:0004532	exoribonuclease activity	2	0	0.34	1	1
GO:0034220	ion transmembrane transport	18	2	2.33	0.6981	1					GO:0004535	poly(A)-specific ribonuclease activity	1	0	0.17	1	1
GO:0098655	cation transmembrane transport	18	2	2.33	0.6981	1					GO:0004536	deoxyribonuclease activity	4	0	0.67	1	1
GO:0098660	inorganic ion transmembrane transport	18	2	2.33	0.6981	1					GO:0004540	ribonuclease activity	4	0	0.67	1	1
GO:0098662	inorganic cation transmembrane transport	18	2	2.33	0.6981	1					GO:0004588	orotate phosphoribosyltransferase activi...	1	0	0.17	1	1
GO:0034654	nucleobase-containing compound biosynthe...	336	41	43.47	0.70322	1					GO:0004605	phosphatidate cytidylyltransferase activ...	1	0	0.17	1	1
GO:0019752	carboxylic acid metabolic process	95	11	12.29	0.7054	1					GO:0004631	phosphomevalonate kinase activity	1	0	0.17	1	1
GO:0000280	nuclear division	9	1	1.16	0.71357	1					GO:0004634	phosphopyruvate hydratase activity	1	0	0.17	1	1
GO:0008202	steroid metabolic process	9	1	1.16	0.71357	1					GO:0004635	phosphoribosyl-AMP cyclohydrolase activi...	1	0	0.17	1	1
GO:0009074	aromatic amino acid family catabolic pro...	9	1	1.16	0.71357	1					GO:0004636	phosphoribosyl-ATP diphosphatase activit...	1	0	0.17	1	1
GO:0015988	energy coupled proton transmembrane tran...	9	1	1.16	0.71357	1					GO:0004643	phosphoribosylaminoimidazolecarboxamide ...	1	0	0.17	1	1
GO:0015991	ATP hydrolysis coupled proton transport	9	1	1.16	0.71357	1					GO:0004651	polynucleotide 5'-phosphatase activity	1	0	0.17	1	1
GO:0090662	ATP hydrolysis coupled transmembrane tra...	9	1	1.16	0.71357	1					GO:0004659	prenyltransferase activity	1	0	0.17	1	1
GO:0099131	ATP hydrolysis coupled ion transmembrane...	9	1	1.16	0.71357	1					GO:0004664	prephenate dehydratase activity	1	0	0.17	1	1
GO:0099132	ATP hydrolysis coupled cation transmembr...	9	1	1.16	0.71357	1					GO:0004672	protein kinase activity	3	0	0.5	1	1
GO:0006082	organic acid metabolic process	96	11	12.42	0.71889	1					GO:0004674	protein serine/threonine kinase activity	3	0	0.5	1	1
GO:0043436	oxoacid metabolic process	96	11	12.42	0.71889	1					GO:0004694	eukaryotic translation initiation factor...	1	0	0.17	1	1
GO:0034622	cellular protein-containing complex asse...	28	3	3.62	0.72326	1					GO:0004743	pyruvate kinase activity	1	0	0.17	1	1
GO:0051171	regulation of nitrogen compound metaboli...	179	21	23.16	0.7304	1					GO:0004749	ribose phosphate diphosphokinase activit...	3	0	0.5	1	1
GO:0080090	regulation of primary metabolic process	179	21	23.16	0.7304	1					GO:0004751	ribose-5-phosphate isomerase activity	1	0	0.17	1	1
GO:0009056	catabolic process	46	5	5.95	0.73054	1					GO:0004764	shikimate 3-dehydrogenase (NADP+) activi...	1	0	0.17	1	1
GO:0060255	regulation of macromolecule metabolic pr...	180	21	23.29	0.74019	1					GO:0004765	shikimate kinase activity	1	0	0.17	1	1
GO:0051179	localization	269	32	34.8	0.74156	1					GO:0004792	thiosulfate sulfurtransferase activity	1	0	0.17	1	1
GO:0018130	heterocycle biosynthetic process	357	43	46.19	0.74297	1					GO:0004809	tRNA (guanine-N2-)-methyltransferase act...	1	0	0.17	1	1
GO:0065003	protein-containing complex assembly	29	3	3.75	0.74571	1					GO:0004813	alanine-tRNA ligase activity	2	0	0.34	1	1
GO:1901362	organic cyclic compound biosynthetic pro...	366	44	47.35	0.75063	1					GO:0004814	arginine-tRNA ligase activity	2	0	0.34	1	1
GO:0006091	generation of precursor metabolites and ...	10	1	1.29	0.75083	1					GO:0004815	aspartate-tRNA ligase activity	2	0	0.34	1	1
GO:0030029	actin filament-based process	10	1	1.29	0.75083	1					GO:0004816	asparagine-tRNA ligase activity	2	0	0.34	1	1
GO:0030036	actin cytoskeleton organization	10	1	1.29	0.75083	1					GO:0004820	glycine-tRNA ligase activity	2	0	0.34	1	1
GO:0048285	organelle fission	10	1	1.29	0.75083	1					GO:0004823	leucine-tRNA ligase activity	1	0	0.17	1	1
GO:0051258	protein polymerization	10	1	1.29	0.75083	1					GO:0004824	lysine-tRNA ligase activity	2	0	0.34	1	1
GO:0006260	DNA replication	20	2	2.59	0.75319	1					GO:0004825	methionine-tRNA ligase activity	2	0	0.34	1	1
GO:0006357	regulation of transcription by RNA polym...	20	2	2.59	0.75319	1					GO:0004826	phenylalanine-tRNA ligase activity	3	0	0.5	1	1
GO:0006979	response to oxidative stress	20	2	2.59	0.75319	1					GO:0004827	proline-tRNA ligase activity	1	0	0.17	1	1
GO:0007017	microtubule-based process	20	2	2.59	0.75319	1					GO:0004828	serine-tRNA ligase activity	2	0	0.34	1	1
GO:0031323	regulation of cellular metabolic process	182	21	23.55	0.75911	1					GO:0004830	tryptophan-tRNA ligase activity	2	0	0.34	1	1
GO:0006464	cellular protein modification process	48	5	6.21	0.76514	1					GO:0004831	tyrosine-tRNA ligase activity	2	0	0.34	1	1
GO:0036211	protein modification process	48	5	6.21	0.76514	1					GO:0004843	thiol-dependent ubiquitin-specific prote...	1	0	0.17	1	1
GO:0051186	cofactor metabolic process	30	3	3.88	0.7667	1					GO:0004855	xanthine oxidase activity	1	0	0.17	1	1
GO:1901565	organonitrogen compound catabolic proces...	30	3	3.88	0.7667	1					GO:0005047	signal recognition particle binding	1	0	0.17	1	1
GO:0019222	regulation of metabolic process	183	21	23.68	0.76824	1					GO:0005048	signal sequence binding	1	0	0.17	1	1
GO:0006810	transport	265	31	34.28	0.77371	1					GO:0005085	guanyl-nucleotide exchange factor activi...	2	0	0.34	1	1
GO:0051234	establishment of localization	265	31	34.28	0.77371	1					GO:0005088	Ras guanyl-nucleotide exchange factor ac...	2	0	0.34	1	1
GO:0007154	cell communication	40	4	5.17	0.78169	1					GO:0005089	Rho guanyl-nucleotide exchange factor ac...	1	0	0.17	1	1
GO:0007165	signal transduction	40	4	5.17	0.78169	1					GO:0005096	GTPase activator activity	7	0	1.18	1	1
GO:0023052	signaling	40	4	5.17	0.78169	1					GO:0005102	signaling receptor binding	1	0	0.17	1	1
GO:0006650	glycerophospholipid metabolic process	11	1	1.42	0.78327	1					GO:0005186	pheromone activity	1	0	0.17	1	1
GO:0033043	regulation of organelle organization	11	1	1.42	0.78327	1					GO:0005216	ion channel activity	1	0	0.17	1	1
GO:0046486	glycerolipid metabolic process	11	1	1.42	0.78327	1					GO:0005244	voltage-gated ion channel activity	1	0	0.17	1	1
GO:0051128	regulation of cellular component organiz...	11	1	1.42	0.78327	1					GO:0005253	anion channel activity	1	0	0.17	1	1
GO:0072330	monocarboxylic acid biosynthetic process	11	1	1.42	0.78327	1					GO:0005319	lipid transporter activity	4	0	0.67	1	1
GO:0097435	supramolecular fiber organization	11	1	1.42	0.78327	1					GO:0005351	carbohydrate:proton symporter activity	2	0	0.34	1	1
GO:1901606	alpha-amino acid catabolic process	11	1	1.42	0.78327	1					GO:0005402	carbohydrate:cation symporter activity	2	0	0.34	1	1
GO:0034660	ncRNA metabolic process	31	3	4.01	0.78626	1					GO:0005451	monovalent cation:proton antiporter acti...	2	0	0.34	1	1
GO:0043933	protein-containing complex subunit organ...	31	3	4.01	0.78626	1					GO:0005507	copper ion binding	3	0	0.5	1	1
GO:0009889	regulation of biosynthetic process	177	20	22.9	0.78793	1					GO:0005525	GTP binding	38	0	6.39	1	1
GO:0010556	regulation of macromolecule biosynthetic...	177	20	22.9	0.78793	1					GO:0005527	macrolide binding	1	0	0.17	1	1
GO:0031326	regulation of cellular biosynthetic proc...	177	20	22.9	0.78793	1					GO:0005528	FK506 binding	1	0	0.17	1	1
GO:2000112	regulation of cellular macromolecule bio...	177	20	22.9	0.78793	1					GO:0005536	glucose binding	5	0	0.84	1	1
GO:0019438	aromatic compound biosynthetic process	348	41	45.02	0.7917	1					GO:0005548	phospholipid transporter activity	4	0	0.67	1	1
GO:0022607	cellular component assembly	32	3	4.14	0.80445	1					GO:0008022	protein C-terminus binding	1	0	0.17	1	1
GO:0090407	organophosphate biosynthetic process	32	3	4.14	0.80445	1					GO:0008079	translation termination factor activity	1	0	0.17	1	1
GO:0019219	regulation of nucleobase-containing comp...	171	19	22.12	0.80735	1					GO:0008081	phosphoric diester hydrolase activity	2	0	0.34	1	1
GO:0006261	DNA-dependent DNA replication	12	1	1.55	0.81151	1					GO:0008119	thiopurine S-methyltransferase activity	1	0	0.17	1	1
GO:0006289	nucleotide-excision repair	12	1	1.55	0.81151	1					GO:0008121	ubiquinol-cytochrome-c reductase activit...	1	0	0.17	1	1
GO:0018193	peptidyl-amino acid modification	12	1	1.55	0.81151	1					GO:0008170	N-methyltransferase activity	7	0	1.18	1	1
GO:0019725	cellular homeostasis	12	1	1.55	0.81151	1					GO:0008171	O-methyltransferase activity	1	0	0.17	1	1
GO:1902600	proton transmembrane transport	12	1	1.55	0.81151	1					GO:0008172	S-methyltransferase activity	1	0	0.17	1	1
GO:0044248	cellular catabolic process	42	4	5.43	0.81373	1					GO:0008173	RNA methyltransferase activity	3	0	0.5	1	1
GO:0016070	RNA metabolic process	376	44	48.64	0.81642	1					GO:0008175	tRNA methyltransferase activity	1	0	0.17	1	1
GO:0009117	nucleotide metabolic process	23	2	2.98	0.81954	1					GO:0008186	RNA-dependent ATPase activity	1	0	0.17	1	1
GO:1901135	carbohydrate derivative metabolic proces...	43	4	5.56	0.82826	1					GO:0008194	UDP-glycosyltransferase activity	5	0	0.84	1	1
GO:0008033	tRNA processing	13	1	1.68	0.83608	1					GO:0008234	cysteine-type peptidase activity	1	0	0.17	1	1
GO:0009063	cellular amino acid catabolic process	13	1	1.68	0.83608	1					GO:0008235	metalloexopeptidase activity	1	0	0.17	1	1
GO:0016054	organic acid catabolic process	13	1	1.68	0.83608	1					GO:0008252	nucleotidase activity	1	0	0.17	1	1
GO:0016569	covalent chromatin modification	13	1	1.68	0.83608	1					GO:0008253	5'-nucleotidase activity	1	0	0.17	1	1
GO:0016570	histone modification	13	1	1.68	0.83608	1					GO:0008276	protein methyltransferase activity	5	0	0.84	1	1
GO:0046395	carboxylic acid catabolic process	13	1	1.68	0.83608	1					GO:0008297	single-stranded DNA exodeoxyribonuclease...	1	0	0.17	1	1
GO:0017144	drug metabolic process	34	3	4.4	0.83696	1					GO:0008308	voltage-gated anion channel activity	1	0	0.17	1	1
GO:0055086	nucleobase-containing small molecule met...	34	3	4.4	0.83696	1					GO:0008312	7S RNA binding	5	0	0.84	1	1
GO:0006325	chromatin organization	24	2	3.1	0.83785	1					GO:0008374	O-acyltransferase activity	2	0	0.34	1	1
GO:0010468	regulation of gene expression	176	19	22.77	0.8457	1					GO:0008375	acetylglucosaminyltransferase activity	4	0	0.67	1	1
GO:0006366	transcription by RNA polymerase II	25	2	3.23	0.85446	1					GO:0008408	3'-5' exonuclease activity	2	0	0.34	1	1
GO:0006753	nucleoside phosphate metabolic process	25	2	3.23	0.85446	1					GO:0008409	5'-3' exonuclease activity	1	0	0.17	1	1
GO:0006355	regulation of transcription, DNA-templat...	169	18	21.86	0.85581	1					GO:0008440	inositol-1,4,5-trisphosphate 3-kinase ac...	2	0	0.34	1	1
GO:0051252	regulation of RNA metabolic process	169	18	21.86	0.85581	1					GO:0008495	protoheme IX farnesyltransferase activit...	1	0	0.17	1	1
GO:1903506	regulation of nucleic acid-templated tra...	169	18	21.86	0.85581	1					GO:0008565	protein transporter activity	3	0	0.5	1	1
GO:2001141	regulation of RNA biosynthetic process	169	18	21.86	0.85581	1					GO:0008641	ubiquitin-like modifier activating enzym...	3	0	0.5	1	1
GO:0043412	macromolecule modification	64	6	8.28	0.85666	1					GO:0008649	rRNA methyltransferase activity	2	0	0.34	1	1
GO:0006511	ubiquitin-dependent protein catabolic pr...	14	1	1.81	0.85746	1					GO:0008677	2-dehydropantoate 2-reductase activity	4	0	0.67	1	1
GO:0007010	cytoskeleton organization	14	1	1.81	0.85746	1					GO:0008757	S-adenosylmethionine-dependent methyltra...	11	0	1.85	1	1
GO:0009072	aromatic amino acid family metabolic pro...	14	1	1.81	0.85746	1					GO:0008977	prephenate dehydrogenase (NAD+) activity	1	0	0.17	1	1
GO:0009108	coenzyme biosynthetic process	14	1	1.81	0.85746	1					GO:0009008	DNA-methyltransferase activity	1	0	0.17	1	1
GO:0019941	modification-dependent protein catabolic...	14	1	1.81	0.85746	1					GO:0009041	uridylate kinase activity	1	0	0.17	1	1
GO:0043632	modification-dependent macromolecule cat...	14	1	1.81	0.85746	1					GO:0009975	cyclase activity	2	0	0.34	1	1
GO:0044257	cellular protein catabolic process	14	1	1.81	0.85746	1					GO:0009976	tocopherol cyclase activity	1	0	0.17	1	1
GO:0051603	proteolysis involved in cellular protein...	14	1	1.81	0.85746	1					GO:0009982	pseudouridine synthase activity	7	0	1.18	1	1
GO:0044260	cellular macromolecule metabolic process	575	68	74.39	0.85783	1					GO:0010484	H3 histone acetyltransferase activity	1	0	0.17	1	1
GO:0034613	cellular protein localization	26	2	3.36	0.86951	1					GO:0015035	protein disulfide oxidoreductase activit...	12	0	2.02	1	1
GO:0070727	cellular macromolecule localization	26	2	3.36	0.86951	1					GO:0015036	disulfide oxidoreductase activity	12	0	2.02	1	1
GO:0009451	RNA modification	15	1	1.94	0.87606	1					GO:0015081	sodium ion transmembrane transporter act...	2	0	0.34	1	1
GO:0022402	cell cycle process	15	1	1.94	0.87606	1					GO:0015103	inorganic anion transmembrane transporte...	2	0	0.34	1	1
GO:0044265	cellular macromolecule catabolic process	15	1	1.94	0.87606	1					GO:0015113	nitrite transmembrane transporter activi...	1	0	0.17	1	1
GO:1901361	organic cyclic compound catabolic proces...	15	1	1.94	0.87606	1					GO:0015144	carbohydrate transmembrane transporter a...	2	0	0.34	1	1
GO:0016192	vesicle-mediated transport	27	2	3.49	0.88313	1					GO:0015238	drug transmembrane transporter activity	3	0	0.5	1	1
GO:0044281	small molecule metabolic process	139	14	17.98	0.8848	1					GO:0015267	channel activity	1	0	0.17	1	1
GO:1901575	organic substance catabolic process	38	3	4.92	0.88826	1					GO:0015293	symporter activity	2	0	0.34	1	1
GO:0044282	small molecule catabolic process	16	1	2.07	0.89225	1					GO:0015294	solute:cation symporter activity	2	0	0.34	1	1
GO:0043170	macromolecule metabolic process	649	76	83.96	0.9009	1					GO:0015295	solute:proton symporter activity	2	0	0.34	1	1
GO:0016043	cellular component organization	80	7	10.35	0.9119	1					GO:0015385	sodium:proton antiporter activity	2	0	0.34	1	1
GO:0006996	organelle organization	61	5	7.89	0.91383	1					GO:0015491	cation:cation antiporter activity	2	0	0.34	1	1
GO:0051641	cellular localization	41	3	5.3	0.91676	1					GO:0015667	site-specific DNA-methyltransferase (cyt...	1	0	0.17	1	1
GO:0071704	organic substance metabolic process	918	110	118.77	0.91828	1					GO:0015930	glutamate synthase activity	1	0	0.17	1	1
GO:0006457	protein folding	18	1	2.33	0.91858	1					GO:0016208	AMP binding	1	0	0.17	1	1
GO:0006520	cellular amino acid metabolic process	62	5	8.02	0.92078	1					GO:0016273	arginine N-methyltransferase activity	2	0	0.34	1	1
GO:0065007	biological regulation	258	27	33.38	0.92097	1					GO:0016274	protein-arginine N-methyltransferase act...	2	0	0.34	1	1
GO:0050794	regulation of cellular process	242	25	31.31	0.92455	1					GO:0016278	lysine N-methyltransferase activity	3	0	0.5	1	1
GO:0044085	cellular component biogenesis	42	3	5.43	0.92469	1					GO:0016279	protein-lysine N-methyltransferase activ...	3	0	0.5	1	1
GO:0050789	regulation of biological process	243	25	31.44	0.92816	1					GO:0016301	kinase activity	19	0	3.2	1	1
GO:0006811	ion transport	83	7	10.74	0.92971	1					GO:0016423	tRNA (guanine) methyltransferase activit...	1	0	0.17	1	1
GO:0044238	primary metabolic process	877	104	113.46	0.93181	1					GO:0016433	rRNA (adenine) methyltransferase activit...	2	0	0.34	1	1
GO:0008104	protein localization	32	2	4.14	0.93356	1					GO:0016530	metallochaperone activity	1	0	0.17	1	1
GO:0051188	cofactor biosynthetic process	20	1	2.59	0.9385	1					GO:0016531	copper chaperone activity	1	0	0.17	1	1
GO:1901605	alpha-amino acid metabolic process	44	3	5.69	0.93851	1					GO:0016538	cyclin-dependent protein serine/threonin...	1	0	0.17	1	1
GO:0007049	cell cycle	21	1	2.72	0.94656	1					GO:0016597	amino acid binding	1	0	0.17	1	1
GO:0034470	ncRNA processing	21	1	2.72	0.94656	1					GO:0016620	oxidoreductase activity, acting on the a...	1	0	0.17	1	1
GO:0006807	nitrogen compound metabolic process	763	88	98.71	0.95301	1					GO:0016624	oxidoreductase activity, acting on the a...	1	0	0.17	1	1
GO:0019538	protein metabolic process	200	19	25.87	0.95589	1					GO:0016645	oxidoreductase activity, acting on the C...	1	0	0.17	1	1
GO:0051276	chromosome organization	36	2	4.66	0.9583	1					GO:0016646	oxidoreductase activity, acting on the C...	1	0	0.17	1	1
GO:0071840	cellular component organization or bioge...	90	7	11.64	0.95959	1					GO:0016651	oxidoreductase activity, acting on NAD(P...	4	0	0.67	1	1
GO:0006886	intracellular protein transport	23	1	2.98	0.95965	1					GO:0016653	oxidoreductase activity, acting on NAD(P...	1	0	0.17	1	1
GO:1901607	alpha-amino acid biosynthetic process	23	1	2.98	0.95965	1					GO:0016667	oxidoreductase activity, acting on a sul...	14	0	2.36	1	1
GO:0046907	intracellular transport	37	2	4.79	0.96294	1					GO:0016671	oxidoreductase activity, acting on a sul...	2	0	0.34	1	1
GO:0051649	establishment of localization in cell	37	2	4.79	0.96294	1					GO:0016679	oxidoreductase activity, acting on diphe...	1	0	0.17	1	1
GO:0009059	macromolecule biosynthetic process	466	50	60.29	0.96321	1					GO:0016681	oxidoreductase activity, acting on diphe...	1	0	0.17	1	1
GO:0034645	cellular macromolecule biosynthetic proc...	466	50	60.29	0.96321	1					GO:0016701	oxidoreductase activity, acting on singl...	6	0	1.01	1	1
GO:0016053	organic acid biosynthetic process	38	2	4.92	0.96709	1					GO:0016702	oxidoreductase activity, acting on singl...	4	0	0.67	1	1
GO:0046394	carboxylic acid biosynthetic process	38	2	4.92	0.96709	1					GO:0016709	oxidoreductase activity, acting on paire...	1	0	0.17	1	1
GO:0034641	cellular nitrogen compound metabolic pro...	624	69	80.73	0.96994	1					GO:0016725	oxidoreductase activity, acting on CH or...	1	0	0.17	1	1
GO:0008652	cellular amino acid biosynthetic process	27	1	3.49	0.97703	1					GO:0016727	oxidoreductase activity, acting on CH or...	1	0	0.17	1	1
GO:0033036	macromolecule localization	41	2	5.3	0.97703	1					GO:0016742	hydroxymethyl-, formyl- and related tran...	1	0	0.17	1	1
GO:0044271	cellular nitrogen compound biosynthetic ...	463	48	59.9	0.98068	1					GO:0016744	transferase activity, transferring aldeh...	2	0	0.34	1	1
GO:0044237	cellular metabolic process	838	95	108.42	0.981	1					GO:0016765	transferase activity, transferring alkyl...	6	0	1.01	1	1
GO:1901564	organonitrogen compound metabolic proces...	303	29	39.2	0.98161	1					GO:0016773	phosphotransferase activity, alcohol gro...	16	0	2.69	1	1
GO:0010467	gene expression	473	49	61.19	0.98229	1					GO:0016774	phosphotransferase activity, carboxyl gr...	1	0	0.17	1	1
GO:0015031	protein transport	29	1	3.75	0.98268	1					GO:0016776	phosphotransferase activity, phosphate g...	2	0	0.34	1	1
GO:0015833	peptide transport	29	1	3.75	0.98268	1					GO:0016778	diphosphotransferase activity	3	0	0.5	1	1
GO:0042886	amide transport	29	1	3.75	0.98268	1					GO:0016796	exonuclease activity, active with either...	3	0	0.5	1	1
GO:0045184	establishment of protein localization	29	1	3.75	0.98268	1					GO:0016801	hydrolase activity, acting on ether bond...	1	0	0.17	1	1
GO:0009058	biosynthetic process	599	62	77.5	0.99364	1					GO:0016803	ether hydrolase activity	1	0	0.17	1	1
GO:0006412	translation	111	7	14.36	0.99366	1					GO:0016814	hydrolase activity, acting on carbon-nit...	2	0	0.34	1	1
GO:0043043	peptide biosynthetic process	112	7	14.49	0.99423	1					GO:0016829	lyase activity	16	0	2.69	1	1
GO:0044267	cellular protein metabolic process	174	13	22.51	0.99442	1					GO:0016830	carbon-carbon lyase activity	3	0	0.5	1	1
GO:0044249	cellular biosynthetic process	577	59	74.65	0.99445	1					GO:0016831	carboxy-lyase activity	2	0	0.34	1	1
GO:0043604	amide biosynthetic process	113	7	14.62	0.99475	1					GO:0016833	oxo-acid-lyase activity	1	0	0.17	1	1
GO:0044283	small molecule biosynthetic process	53	2	6.86	0.99479	1					GO:0016835	carbon-oxygen lyase activity	6	0	1.01	1	1
GO:0071705	nitrogen compound transport	38	1	4.92	0.99516	1					GO:0016836	hydro-lyase activity	5	0	0.84	1	1
GO:0006518	peptide metabolic process	116	7	15.01	0.99607	1					GO:0016838	carbon-oxygen lyase activity, acting on ...	1	0	0.17	1	1
GO:0043603	cellular amide metabolic process	117	7	15.14	0.99643	1					GO:0016840	carbon-nitrogen lyase activity	3	0	0.5	1	1
GO:0071702	organic substance transport	41	1	5.3	0.99684	1					GO:0016842	amidine-lyase activity	3	0	0.5	1	1
GO:0006396	RNA processing	43	1	5.56	0.99763	1					GO:0016849	phosphorus-oxygen lyase activity	1	0	0.17	1	1
GO:1901576	organic substance biosynthetic process	567	56	73.36	0.99765	1					GO:0016859	cis-trans isomerase activity	1	0	0.17	1	1
GO:0009987	cellular process	986	104	127.56	0.99987	1					GO:0016860	intramolecular oxidoreductase activity	1	0	0.17	1	1
GO:1901566	organonitrogen compound biosynthetic pro...	194	9	25.1	0.99999	1					GO:0016861	intramolecular oxidoreductase activity, ...	1	0	0.17	1	1
GO:0008150	biological_process	1600	207	207	1	1					GO:0016866	intramolecular transferase activity	8	0	1.35	1	1
GO:0000027	ribosomal large subunit assembly	1	0	0.13	1	1					GO:0016872	intramolecular lyase activity	1	0	0.17	1	1
GO:0000041	transition metal ion transport	3	0	0.39	1	1					GO:0016877	ligase activity, forming carbon-sulfur b...	3	0	0.5	1	1
GO:0000070	mitotic sister chromatid segregation	7	0	0.91	1	1					GO:0016879	ligase activity, forming carbon-nitrogen...	2	0	0.34	1	1
GO:0000075	cell cycle checkpoint	3	0	0.39	1	1					GO:0016881	acid-amino acid ligase activity	1	0	0.17	1	1
GO:0000077	DNA damage checkpoint	1	0	0.13	1	1					GO:0016884	carbon-nitrogen ligase activity, with gl...	1	0	0.17	1	1
GO:0000079	regulation of cyclin-dependent protein s...	1	0	0.13	1	1					GO:0016888	endodeoxyribonuclease activity, producin...	2	0	0.34	1	1
GO:0000096	sulfur amino acid metabolic process	7	0	0.91	1	1					GO:0016893	endonuclease activity, active with eithe...	2	0	0.34	1	1
GO:0000097	sulfur amino acid biosynthetic process	5	0	0.65	1	1					GO:0016895	exodeoxyribonuclease activity, producing...	1	0	0.17	1	1
GO:0000098	sulfur amino acid catabolic process	1	0	0.13	1	1					GO:0016896	exoribonuclease activity, producing 5'-p...	2	0	0.34	1	1
GO:0000103	sulfate assimilation	1	0	0.13	1	1					GO:0016903	oxidoreductase activity, acting on the a...	2	0	0.34	1	1
GO:0000105	histidine biosynthetic process	1	0	0.13	1	1					GO:0017022	myosin binding	1	0	0.17	1	1
GO:0000160	phosphorelay signal transduction system	2	0	0.26	1	1					GO:0017056	structural constituent of nuclear pore	1	0	0.17	1	1
GO:0000226	microtubule cytoskeleton organization	4	0	0.52	1	1					GO:0017108	5'-flap endonuclease activity	2	0	0.34	1	1
GO:0000266	mitochondrial fission	1	0	0.13	1	1					GO:0017112	Rab guanyl-nucleotide exchange factor ac...	1	0	0.17	1	1
GO:0000271	polysaccharide biosynthetic process	1	0	0.13	1	1					GO:0017137	Rab GTPase binding	1	0	0.17	1	1
GO:0000272	polysaccharide catabolic process	1	0	0.13	1	1					GO:0017150	tRNA dihydrouridine synthase activity	3	0	0.5	1	1
GO:0000278	mitotic cell cycle	8	0	1.03	1	1					GO:0017176	phosphatidylinositol N-acetylglucosaminy...	1	0	0.17	1	1
GO:0000302	response to reactive oxygen species	1	0	0.13	1	1					GO:0018024	histone-lysine N-methyltransferase activ...	3	0	0.5	1	1
GO:0000303	response to superoxide	1	0	0.13	1	1					GO:0019001	guanyl nucleotide binding	39	0	6.56	1	1
GO:0000305	response to oxygen radical	1	0	0.13	1	1					GO:0019107	myristoyltransferase activity	1	0	0.17	1	1
GO:0000350	generation of catalytic spliceosome for ...	1	0	0.13	1	1					GO:0019187	beta-1,4-mannosyltransferase activity	1	0	0.17	1	1
GO:0000375	RNA splicing, via transesterification re...	8	0	1.03	1	1					GO:0019200	carbohydrate kinase activity	5	0	0.84	1	1
GO:0000377	RNA splicing, via transesterification re...	8	0	1.03	1	1					GO:0019205	nucleobase-containing compound kinase ac...	1	0	0.17	1	1
GO:0000387	spliceosomal snRNP assembly	1	0	0.13	1	1					GO:0019207	kinase regulator activity	2	0	0.34	1	1
GO:0000393	spliceosomal conformational changes to g...	1	0	0.13	1	1					GO:0019208	phosphatase regulator activity	2	0	0.34	1	1
GO:0000394	RNA splicing, via endonucleolytic cleava...	1	0	0.13	1	1					GO:0019209	kinase activator activity	1	0	0.17	1	1
GO:0000398	mRNA splicing, via spliceosome	8	0	1.03	1	1					GO:0019211	phosphatase activator activity	2	0	0.34	1	1
GO:0000469	cleavage involved in rRNA processing	1	0	0.13	1	1					GO:0019237	centromeric DNA binding	1	0	0.17	1	1
GO:0000731	DNA synthesis involved in DNA repair	1	0	0.13	1	1					GO:0019238	cyclohydrolase activity	1	0	0.17	1	1
GO:0000819	sister chromatid segregation	8	0	1.03	1	1					GO:0019783	ubiquitin-like protein-specific protease...	1	0	0.17	1	1
GO:0000902	cell morphogenesis	2	0	0.26	1	1					GO:0019843	rRNA binding	1	0	0.17	1	1
GO:0000910	cytokinesis	1	0	0.13	1	1					GO:0019887	protein kinase regulator activity	2	0	0.34	1	1
GO:0000956	nuclear-transcribed mRNA catabolic proce...	1	0	0.13	1	1					GO:0019900	kinase binding	3	0	0.5	1	1
GO:0001188	RNA polymerase I preinitiation complex a...	1	0	0.13	1	1					GO:0019901	protein kinase binding	3	0	0.5	1	1
GO:0001505	regulation of neurotransmitter levels	4	0	0.52	1	1					GO:0019904	protein domain specific binding	3	0	0.5	1	1
GO:0001510	RNA methylation	2	0	0.26	1	1					GO:0019905	syntaxin binding	1	0	0.17	1	1
GO:0002181	cytoplasmic translation	2	0	0.26	1	1					GO:0022803	passive transmembrane transporter activi...	1	0	0.17	1	1
GO:0002182	cytoplasmic translational elongation	2	0	0.26	1	1					GO:0022832	voltage-gated channel activity	1	0	0.17	1	1
GO:0002790	peptide secretion	1	0	0.13	1	1					GO:0022836	gated channel activity	1	0	0.17	1	1
GO:0005976	polysaccharide metabolic process	2	0	0.26	1	1					GO:0022838	substrate-specific channel activity	1	0	0.17	1	1
GO:0005996	monosaccharide metabolic process	4	0	0.52	1	1					GO:0022839	ion gated channel activity	1	0	0.17	1	1
GO:0006006	glucose metabolic process	4	0	0.52	1	1					GO:0030145	manganese ion binding	2	0	0.34	1	1
GO:0006007	glucose catabolic process	1	0	0.13	1	1					GO:0030151	molybdenum ion binding	9	0	1.51	1	1
GO:0006020	inositol metabolic process	2	0	0.26	1	1					GO:0030170	pyridoxal phosphate binding	3	0	0.5	1	1
GO:0006021	inositol biosynthetic process	1	0	0.13	1	1					GO:0030295	protein kinase activator activity	1	0	0.17	1	1
GO:0006066	alcohol metabolic process	5	0	0.65	1	1					GO:0030366	molybdopterin synthase activity	1	0	0.17	1	1
GO:0006072	glycerol-3-phosphate metabolic process	2	0	0.26	1	1					GO:0030600	feruloyl esterase activity	1	0	0.17	1	1
GO:0006073	cellular glucan metabolic process	1	0	0.13	1	1					GO:0030674	protein binding, bridging	1	0	0.17	1	1
GO:0006074	(1->3)-beta-D-glucan metabolic process	1	0	0.13	1	1					GO:0030695	GTPase regulator activity	7	0	1.18	1	1
GO:0006075	(1->3)-beta-D-glucan biosynthetic proces...	1	0	0.13	1	1					GO:0030798	trans-aconitate 2-methyltransferase acti...	1	0	0.17	1	1
GO:0006084	acetyl-CoA metabolic process	1	0	0.13	1	1					GO:0030942	endoplasmic reticulum signal peptide bin...	1	0	0.17	1	1
GO:0006085	acetyl-CoA biosynthetic process	1	0	0.13	1	1					GO:0030955	potassium ion binding	1	0	0.17	1	1
GO:0006086	acetyl-CoA biosynthetic process from pyr...	1	0	0.13	1	1					GO:0030976	thiamine pyrophosphate binding	3	0	0.5	1	1
GO:0006090	pyruvate metabolic process	6	0	0.78	1	1					GO:0031071	cysteine desulfurase activity	1	0	0.17	1	1
GO:0006094	gluconeogenesis	2	0	0.26	1	1					GO:0031420	alkali metal ion binding	1	0	0.17	1	1
GO:0006096	glycolytic process	3	0	0.39	1	1					GO:0031491	nucleosome binding	1	0	0.17	1	1
GO:0006103	2-oxoglutarate metabolic process	1	0	0.13	1	1					GO:0031493	nucleosomal histone binding	1	0	0.17	1	1
GO:0006106	fumarate metabolic process	2	0	0.26	1	1					GO:0032051	clathrin light chain binding	1	0	0.17	1	1
GO:0006119	oxidative phosphorylation	1	0	0.13	1	1					GO:0032182	ubiquitin-like protein binding	1	0	0.17	1	1
GO:0006144	purine nucleobase metabolic process	1	0	0.13	1	1					GO:0032549	ribonucleoside binding	38	0	6.39	1	1
GO:0006152	purine nucleoside catabolic process	1	0	0.13	1	1					GO:0032550	purine ribonucleoside binding	38	0	6.39	1	1
GO:0006163	purine nucleotide metabolic process	11	0	1.42	1	1					GO:0032561	guanyl ribonucleotide binding	38	0	6.39	1	1
GO:0006164	purine nucleotide biosynthetic process	10	0	1.29	1	1					GO:0033170	protein-DNA loading ATPase activity	1	0	0.17	1	1
GO:0006165	nucleoside diphosphate phosphorylation	4	0	0.52	1	1					GO:0033218	amide binding	3	0	0.5	1	1
GO:0006166	purine ribonucleoside salvage	1	0	0.13	1	1					GO:0033961	cis-stilbene-oxide hydrolase activity	1	0	0.17	1	1
GO:0006177	GMP biosynthetic process	1	0	0.13	1	1					GO:0034061	DNA polymerase activity	6	0	1.01	1	1
GO:0006183	GTP biosynthetic process	1	0	0.13	1	1					GO:0034212	peptide N-acetyltransferase activity	2	0	0.34	1	1
GO:0006190	inosine salvage	1	0	0.13	1	1					GO:0034450	ubiquitin-ubiquitin ligase activity	1	0	0.17	1	1
GO:0006206	pyrimidine nucleobase metabolic process	4	0	0.52	1	1					GO:0035251	UDP-glucosyltransferase activity	1	0	0.17	1	1
GO:0006207	'de novo' pyrimidine nucleobase biosynth...	4	0	0.52	1	1					GO:0035312	5'-3' exodeoxyribonuclease activity	1	0	0.17	1	1
GO:0006213	pyrimidine nucleoside metabolic process	1	0	0.13	1	1					GO:0036055	protein-succinyllysine desuccinylase act...	1	0	0.17	1	1
GO:0006220	pyrimidine nucleotide metabolic process	2	0	0.26	1	1					GO:0036459	thiol-dependent ubiquitinyl hydrolase ac...	1	0	0.17	1	1
GO:0006221	pyrimidine nucleotide biosynthetic proce...	2	0	0.26	1	1					GO:0042054	histone methyltransferase activity	3	0	0.5	1	1
GO:0006228	UTP biosynthetic process	1	0	0.13	1	1					GO:0042162	telomeric DNA binding	3	0	0.5	1	1
GO:0006265	DNA topological change	1	0	0.13	1	1					GO:0042277	peptide binding	1	0	0.17	1	1
GO:0006271	DNA strand elongation involved in DNA re...	1	0	0.13	1	1					GO:0042393	histone binding	2	0	0.34	1	1
GO:0006273	lagging strand elongation	1	0	0.13	1	1					GO:0042802	identical protein binding	2	0	0.34	1	1
GO:0006274	DNA replication termination	1	0	0.13	1	1					GO:0042803	protein homodimerization activity	1	0	0.17	1	1
GO:0006301	postreplication repair	1	0	0.13	1	1					GO:0043047	single-stranded telomeric DNA binding	1	0	0.17	1	1
GO:0006303	double-strand break repair via nonhomolo...	2	0	0.26	1	1					GO:0043115	precorrin-2 dehydrogenase activity	2	0	0.34	1	1
GO:0006304	DNA modification	1	0	0.13	1	1					GO:0043130	ubiquitin binding	1	0	0.17	1	1
GO:0006307	DNA dealkylation involved in DNA repair	1	0	0.13	1	1					GO:0043565	sequence-specific DNA binding	15	0	2.52	1	1
GO:0006323	DNA packaging	4	0	0.52	1	1					GO:0044212	transcription regulatory region DNA bind...	1	0	0.17	1	1
GO:0006333	chromatin assembly or disassembly	4	0	0.52	1	1					GO:0045145	single-stranded DNA 5'-3' exodeoxyribonu...	1	0	0.17	1	1
GO:0006334	nucleosome assembly	4	0	0.52	1	1					GO:0045182	translation regulator activity	1	0	0.17	1	1
GO:0006336	DNA replication-independent nucleosome a...	1	0	0.13	1	1					GO:0045735	nutrient reservoir activity	3	0	0.5	1	1
GO:0006342	chromatin silencing	2	0	0.26	1	1					GO:0046527	glucosyltransferase activity	1	0	0.17	1	1
GO:0006348	chromatin silencing at telomere	2	0	0.26	1	1					GO:0046912	transferase activity, transferring acyl ...	1	0	0.17	1	1
GO:0006352	DNA-templated transcription, initiation	4	0	0.52	1	1					GO:0046982	protein heterodimerization activity	5	0	0.84	1	1
GO:0006359	regulation of transcription by RNA polym...	1	0	0.13	1	1					GO:0046983	protein dimerization activity	15	0	2.52	1	1
GO:0006360	transcription by RNA polymerase I	1	0	0.13	1	1					GO:0047429	nucleoside-triphosphate diphosphatase ac...	1	0	0.17	1	1
GO:0006361	transcription initiation from RNA polyme...	1	0	0.13	1	1					GO:0047547	2-methylcitrate dehydratase activity	1	0	0.17	1	1
GO:0006364	rRNA processing	8	0	1.03	1	1					GO:0048256	flap endonuclease activity	2	0	0.34	1	1
GO:0006367	transcription initiation from RNA polyme...	2	0	0.26	1	1					GO:0050113	inositol oxygenase activity	1	0	0.17	1	1
GO:0006370	7-methylguanosine mRNA capping	1	0	0.13	1	1					GO:0050145	nucleoside monophosphate kinase activity	1	0	0.17	1	1
GO:0006378	mRNA polyadenylation	1	0	0.13	1	1					GO:0050483	IMP 5'-nucleotidase activity	1	0	0.17	1	1
GO:0006379	mRNA cleavage	1	0	0.13	1	1					GO:0051082	unfolded protein binding	5	0	0.84	1	1
GO:0006383	transcription by RNA polymerase III	2	0	0.26	1	1					GO:0051087	chaperone binding	2	0	0.34	1	1
GO:0006388	tRNA splicing, via endonucleolytic cleav...	1	0	0.13	1	1					GO:0051539	4 iron, 4 sulfur cluster binding	4	0	0.67	1	1
GO:0006397	mRNA processing	15	0	1.94	1	1					GO:0051766	inositol trisphosphate kinase activity	2	0	0.34	1	1
GO:0006401	RNA catabolic process	1	0	0.13	1	1					GO:0051903	S-(hydroxymethyl)glutathione dehydrogena...	1	0	0.17	1	1
GO:0006402	mRNA catabolic process	1	0	0.13	1	1					GO:0052855	ADP-dependent NAD(P)H-hydrate dehydratas...	1	0	0.17	1	1
GO:0006403	RNA localization	1	0	0.13	1	1					GO:0055106	ubiquitin-protein transferase regulator ...	3	0	0.5	1	1
GO:0006413	translational initiation	8	0	1.03	1	1					GO:0060090	molecular adaptor activity	1	0	0.17	1	1
GO:0006415	translational termination	1	0	0.13	1	1					GO:0060589	nucleoside-triphosphatase regulator acti...	7	0	1.18	1	1
GO:0006419	alanyl-tRNA aminoacylation	1	0	0.13	1	1					GO:0061505	DNA topoisomerase II activity	1	0	0.17	1	1
GO:0006446	regulation of translational initiation	2	0	0.26	1	1					GO:0061575	cyclin-dependent protein serine/threonin...	1	0	0.17	1	1
GO:0006450	regulation of translational fidelity	1	0	0.13	1	1					GO:0061733	peptide-lysine-N-acetyltransferase activ...	2	0	0.34	1	1
GO:0006452	translational frameshifting	1	0	0.13	1	1					GO:0070001	aspartic-type peptidase activity	1	0	0.17	1	1
GO:0006465	signal peptide processing	3	0	0.39	1	1					GO:0070273	phosphatidylinositol-4-phosphate binding	1	0	0.17	1	1
GO:0006470	protein dephosphorylation	2	0	0.26	1	1					GO:0070279	vitamin B6 binding	3	0	0.5	1	1
GO:0006476	protein deacetylation	1	0	0.13	1	1					GO:0070567	cytidylyltransferase activity	1	0	0.17	1	1
GO:0006479	protein methylation	3	0	0.39	1	1					GO:0070577	lysine-acetylated histone binding	1	0	0.17	1	1
GO:0006486	protein glycosylation	14	0	1.81	1	1					GO:0090599	alpha-glucosidase activity	1	0	0.17	1	1
GO:0006487	protein N-linked glycosylation	4	0	0.52	1	1					GO:0097027	ubiquitin-protein transferase activator ...	3	0	0.5	1	1
GO:0006488	dolichol-linked oligosaccharide biosynth...	1	0	0.13	1	1					GO:0098518	polynucleotide phosphatase activity	1	0	0.17	1	1
GO:0006490	oligosaccharide-lipid intermediate biosy...	1	0	0.13	1	1					GO:0098847	sequence-specific single stranded DNA bi...	1	0	0.17	1	1
GO:0006491	N-glycan processing	1	0	0.13	1	1					GO:0099516	ion antiporter activity	2	0	0.34	1	1
GO:0006493	protein O-linked glycosylation	3	0	0.39	1	1					GO:0101005	ubiquitinyl hydrolase activity	1	0	0.17	1	1
GO:0006497	protein lipidation	5	0	0.65	1	1					GO:0140030	modification-dependent protein binding	1	0	0.17	1	1
GO:0006505	GPI anchor metabolic process	5	0	0.65	1	1					GO:0140033	acetylation-dependent protein binding	1	0	0.17	1	1
GO:0006506	GPI anchor biosynthetic process	5	0	0.65	1	1					GO:0140102	catalytic activity, acting on a rRNA	2	0	0.34	1	1
GO:0006525	arginine metabolic process	2	0	0.26	1	1					GO:0140104	molecular carrier activity	1	0	0.17	1	1
GO:0006526	arginine biosynthetic process	1	0	0.13	1	1					GO:0140110	transcription regulator activity	4	0	0.67	1	1
GO:0006531	aspartate metabolic process	1	0	0.13	1	1					GO:1901567	fatty acid derivative binding	2	0	0.34	1	1
GO:0006534	cysteine metabolic process	2	0	0.26	1	1					GO:1901681	sulfur compound binding	5	0	0.84	1	1
GO:0006535	cysteine biosynthetic process from serin...	2	0	0.26	1	1					GO:1901981	phosphatidylinositol phosphate binding	1	0	0.17	1	1
GO:0006538	glutamate catabolic process	1	0	0.13	1	1					GO:1990837	sequence-specific double-stranded DNA bi...	3	0	0.5	1	1
GO:0006541	glutamine metabolic process	3	0	0.39	1	1
GO:0006542	glutamine biosynthetic process	3	0	0.39	1	1
GO:0006544	glycine metabolic process	4	0	0.52	1	1
GO:0006545	glycine biosynthetic process	3	0	0.39	1	1
GO:0006547	histidine metabolic process	1	0	0.13	1	1
GO:0006549	isoleucine metabolic process	1	0	0.13	1	1
GO:0006551	leucine metabolic process	2	0	0.26	1	1
GO:0006553	lysine metabolic process	3	0	0.39	1	1
GO:0006555	methionine metabolic process	4	0	0.52	1	1
GO:0006563	L-serine metabolic process	2	0	0.26	1	1
GO:0006566	threonine metabolic process	1	0	0.13	1	1
GO:0006568	tryptophan metabolic process	3	0	0.39	1	1
GO:0006569	tryptophan catabolic process	3	0	0.39	1	1
GO:0006570	tyrosine metabolic process	4	0	0.52	1	1
GO:0006571	tyrosine biosynthetic process	1	0	0.13	1	1
GO:0006575	cellular modified amino acid metabolic p...	5	0	0.65	1	1
GO:0006576	cellular biogenic amine metabolic proces...	4	0	0.52	1	1
GO:0006577	amino-acid betaine metabolic process	1	0	0.13	1	1
GO:0006578	amino-acid betaine biosynthetic process	1	0	0.13	1	1
GO:0006586	indolalkylamine metabolic process	3	0	0.39	1	1
GO:0006595	polyamine metabolic process	1	0	0.13	1	1
GO:0006596	polyamine biosynthetic process	1	0	0.13	1	1
GO:0006597	spermine biosynthetic process	1	0	0.13	1	1
GO:0006605	protein targeting	6	0	0.78	1	1
GO:0006606	protein import into nucleus	2	0	0.26	1	1
GO:0006612	protein targeting to membrane	3	0	0.39	1	1
GO:0006613	cotranslational protein targeting to mem...	3	0	0.39	1	1
GO:0006614	SRP-dependent cotranslational protein ta...	3	0	0.39	1	1
GO:0006625	protein targeting to peroxisome	2	0	0.26	1	1
GO:0006637	acyl-CoA metabolic process	1	0	0.13	1	1
GO:0006643	membrane lipid metabolic process	6	0	0.78	1	1
GO:0006661	phosphatidylinositol biosynthetic proces...	5	0	0.65	1	1
GO:0006664	glycolipid metabolic process	5	0	0.65	1	1
GO:0006665	sphingolipid metabolic process	1	0	0.13	1	1
GO:0006696	ergosterol biosynthetic process	2	0	0.26	1	1
GO:0006720	isoprenoid metabolic process	5	0	0.65	1	1
GO:0006730	one-carbon metabolic process	1	0	0.13	1	1
GO:0006741	NADP biosynthetic process	3	0	0.39	1	1
GO:0006743	ubiquinone metabolic process	2	0	0.26	1	1
GO:0006744	ubiquinone biosynthetic process	2	0	0.26	1	1
GO:0006749	glutathione metabolic process	2	0	0.26	1	1
GO:0006750	glutathione biosynthetic process	1	0	0.13	1	1
GO:0006754	ATP biosynthetic process	6	0	0.78	1	1
GO:0006757	ATP generation from ADP	3	0	0.39	1	1
GO:0006766	vitamin metabolic process	5	0	0.65	1	1
GO:0006767	water-soluble vitamin metabolic process	5	0	0.65	1	1
GO:0006771	riboflavin metabolic process	1	0	0.13	1	1
GO:0006772	thiamine metabolic process	2	0	0.26	1	1
GO:0006778	porphyrin-containing compound metabolic ...	5	0	0.65	1	1
GO:0006779	porphyrin-containing compound biosynthet...	4	0	0.52	1	1
GO:0006783	heme biosynthetic process	2	0	0.26	1	1
GO:0006787	porphyrin-containing compound catabolic ...	1	0	0.13	1	1
GO:0006788	heme oxidation	1	0	0.13	1	1
GO:0006790	sulfur compound metabolic process	17	0	2.2	1	1
GO:0006801	superoxide metabolic process	4	0	0.52	1	1
GO:0006814	sodium ion transport	1	0	0.13	1	1
GO:0006816	calcium ion transport	4	0	0.52	1	1
GO:0006817	phosphate ion transport	4	0	0.52	1	1
GO:0006820	anion transport	23	0	2.98	1	1
GO:0006821	chloride transport	4	0	0.52	1	1
GO:0006825	copper ion transport	2	0	0.26	1	1
GO:0006869	lipid transport	7	0	0.91	1	1
GO:0006878	cellular copper ion homeostasis	1	0	0.13	1	1
GO:0006885	regulation of pH	1	0	0.13	1	1
GO:0006887	exocytosis	3	0	0.39	1	1
GO:0006890	retrograde vesicle-mediated transport, G...	1	0	0.13	1	1
GO:0006900	vesicle budding from membrane	1	0	0.13	1	1
GO:0006901	vesicle coating	1	0	0.13	1	1
GO:0006903	vesicle targeting	1	0	0.13	1	1
GO:0006904	vesicle docking involved in exocytosis	1	0	0.13	1	1
GO:0006913	nucleocytoplasmic transport	3	0	0.39	1	1
GO:0007005	mitochondrion organization	3	0	0.39	1	1
GO:0007020	microtubule nucleation	4	0	0.52	1	1
GO:0007023	post-chaperonin tubulin folding pathway	2	0	0.26	1	1
GO:0007031	peroxisome organization	3	0	0.39	1	1
GO:0007034	vacuolar transport	5	0	0.65	1	1
GO:0007059	chromosome segregation	11	0	1.42	1	1
GO:0007062	sister chromatid cohesion	3	0	0.39	1	1
GO:0007064	mitotic sister chromatid cohesion	2	0	0.26	1	1
GO:0007088	regulation of mitotic nuclear division	5	0	0.65	1	1
GO:0007091	metaphase/anaphase transition of mitotic...	5	0	0.65	1	1
GO:0007093	mitotic cell cycle checkpoint	2	0	0.26	1	1
GO:0007094	mitotic spindle assembly checkpoint	2	0	0.26	1	1
GO:0007186	G protein-coupled receptor signaling pat...	3	0	0.39	1	1
GO:0007264	small GTPase mediated signal transductio...	1	0	0.13	1	1
GO:0007265	Ras protein signal transduction	1	0	0.13	1	1
GO:0007266	Rho protein signal transduction	1	0	0.13	1	1
GO:0007346	regulation of mitotic cell cycle	5	0	0.65	1	1
GO:0007623	circadian rhythm	1	0	0.13	1	1
GO:0008156	negative regulation of DNA replication	1	0	0.13	1	1
GO:0008204	ergosterol metabolic process	2	0	0.26	1	1
GO:0008213	protein alkylation	3	0	0.39	1	1
GO:0008215	spermine metabolic process	1	0	0.13	1	1
GO:0008272	sulfate transport	6	0	0.78	1	1
GO:0008299	isoprenoid biosynthetic process	5	0	0.65	1	1
GO:0008380	RNA splicing	10	0	1.29	1	1
GO:0008608	attachment of spindle microtubules to ki...	2	0	0.26	1	1
GO:0008612	peptidyl-lysine modification to peptidyl...	1	0	0.13	1	1
GO:0008614	pyridoxine metabolic process	1	0	0.13	1	1
GO:0008615	pyridoxine biosynthetic process	1	0	0.13	1	1
GO:0008643	carbohydrate transport	2	0	0.26	1	1
GO:0009065	glutamine family amino acid catabolic pr...	1	0	0.13	1	1
GO:0009066	aspartate family amino acid metabolic pr...	6	0	0.78	1	1
GO:0009067	aspartate family amino acid biosynthetic...	5	0	0.65	1	1
GO:0009069	serine family amino acid metabolic proce...	6	0	0.78	1	1
GO:0009070	serine family amino acid biosynthetic pr...	5	0	0.65	1	1
GO:0009073	aromatic amino acid family biosynthetic ...	4	0	0.52	1	1
GO:0009081	branched-chain amino acid metabolic proc...	5	0	0.65	1	1
GO:0009082	branched-chain amino acid biosynthetic p...	5	0	0.65	1	1
GO:0009085	lysine biosynthetic process	3	0	0.39	1	1
GO:0009086	methionine biosynthetic process	3	0	0.39	1	1
GO:0009088	threonine biosynthetic process	1	0	0.13	1	1
GO:0009089	lysine biosynthetic process via diaminop...	1	0	0.13	1	1
GO:0009094	L-phenylalanine biosynthetic process	1	0	0.13	1	1
GO:0009095	aromatic amino acid family biosynthetic ...	2	0	0.26	1	1
GO:0009097	isoleucine biosynthetic process	1	0	0.13	1	1
GO:0009098	leucine biosynthetic process	2	0	0.26	1	1
GO:0009100	glycoprotein metabolic process	15	0	1.94	1	1
GO:0009101	glycoprotein biosynthetic process	14	0	1.81	1	1
GO:0009110	vitamin biosynthetic process	5	0	0.65	1	1
GO:0009112	nucleobase metabolic process	5	0	0.65	1	1
GO:0009119	ribonucleoside metabolic process	4	0	0.52	1	1
GO:0009123	nucleoside monophosphate metabolic proce...	10	0	1.29	1	1
GO:0009124	nucleoside monophosphate biosynthetic pr...	9	0	1.16	1	1
GO:0009126	purine nucleoside monophosphate metaboli...	8	0	1.03	1	1
GO:0009127	purine nucleoside monophosphate biosynth...	7	0	0.91	1	1
GO:0009132	nucleoside diphosphate metabolic process	4	0	0.52	1	1
GO:0009135	purine nucleoside diphosphate metabolic ...	3	0	0.39	1	1
GO:0009141	nucleoside triphosphate metabolic proces...	8	0	1.03	1	1
GO:0009142	nucleoside triphosphate biosynthetic pro...	7	0	0.91	1	1
GO:0009144	purine nucleoside triphosphate metabolic...	8	0	1.03	1	1
GO:0009145	purine nucleoside triphosphate biosynthe...	7	0	0.91	1	1
GO:0009147	pyrimidine nucleoside triphosphate metab...	1	0	0.13	1	1
GO:0009148	pyrimidine nucleoside triphosphate biosy...	1	0	0.13	1	1
GO:0009150	purine ribonucleotide metabolic process	10	0	1.29	1	1
GO:0009152	purine ribonucleotide biosynthetic proce...	9	0	1.16	1	1
GO:0009156	ribonucleoside monophosphate biosyntheti...	9	0	1.16	1	1
GO:0009161	ribonucleoside monophosphate metabolic p...	10	0	1.29	1	1
GO:0009163	nucleoside biosynthetic process	3	0	0.39	1	1
GO:0009164	nucleoside catabolic process	1	0	0.13	1	1
GO:0009165	nucleotide biosynthetic process	18	0	2.33	1	1
GO:0009166	nucleotide catabolic process	3	0	0.39	1	1
GO:0009167	purine ribonucleoside monophosphate meta...	8	0	1.03	1	1
GO:0009168	purine ribonucleoside monophosphate bios...	7	0	0.91	1	1
GO:0009179	purine ribonucleoside diphosphate metabo...	3	0	0.39	1	1
GO:0009185	ribonucleoside diphosphate metabolic pro...	3	0	0.39	1	1
GO:0009199	ribonucleoside triphosphate metabolic pr...	8	0	1.03	1	1
GO:0009201	ribonucleoside triphosphate biosynthetic...	7	0	0.91	1	1
GO:0009205	purine ribonucleoside triphosphate metab...	8	0	1.03	1	1
GO:0009206	purine ribonucleoside triphosphate biosy...	7	0	0.91	1	1
GO:0009208	pyrimidine ribonucleoside triphosphate m...	1	0	0.13	1	1
GO:0009209	pyrimidine ribonucleoside triphosphate b...	1	0	0.13	1	1
GO:0009218	pyrimidine ribonucleotide metabolic proc...	1	0	0.13	1	1
GO:0009220	pyrimidine ribonucleotide biosynthetic p...	1	0	0.13	1	1
GO:0009228	thiamine biosynthetic process	2	0	0.26	1	1
GO:0009231	riboflavin biosynthetic process	1	0	0.13	1	1
GO:0009247	glycolipid biosynthetic process	5	0	0.65	1	1
GO:0009250	glucan biosynthetic process	1	0	0.13	1	1
GO:0009259	ribonucleotide metabolic process	10	0	1.29	1	1
GO:0009260	ribonucleotide biosynthetic process	9	0	1.16	1	1
GO:0009262	deoxyribonucleotide metabolic process	1	0	0.13	1	1
GO:0009263	deoxyribonucleotide biosynthetic process	1	0	0.13	1	1
GO:0009266	response to temperature stimulus	3	0	0.39	1	1
GO:0009306	protein secretion	1	0	0.13	1	1
GO:0009309	amine biosynthetic process	1	0	0.13	1	1
GO:0009310	amine catabolic process	3	0	0.39	1	1
GO:0009314	response to radiation	2	0	0.26	1	1
GO:0009405	pathogenesis	1	0	0.13	1	1
GO:0009408	response to heat	3	0	0.39	1	1
GO:0009416	response to light stimulus	2	0	0.26	1	1
GO:0009435	NAD biosynthetic process	2	0	0.26	1	1
GO:0009437	carnitine metabolic process	1	0	0.13	1	1
GO:0009452	7-methylguanosine RNA capping	1	0	0.13	1	1
GO:0009581	detection of external stimulus	2	0	0.26	1	1
GO:0009582	detection of abiotic stimulus	2	0	0.26	1	1
GO:0009583	detection of light stimulus	2	0	0.26	1	1
GO:0009584	detection of visible light	2	0	0.26	1	1
GO:0009605	response to external stimulus	2	0	0.26	1	1
GO:0009628	response to abiotic stimulus	5	0	0.65	1	1
GO:0009636	response to toxic substance	2	0	0.26	1	1
GO:0009653	anatomical structure morphogenesis	2	0	0.26	1	1
GO:0009890	negative regulation of biosynthetic proc...	4	0	0.52	1	1
GO:0009892	negative regulation of metabolic process	5	0	0.65	1	1
GO:0009894	regulation of catabolic process	2	0	0.26	1	1
GO:0009896	positive regulation of catabolic process	2	0	0.26	1	1
GO:0010035	response to inorganic substance	1	0	0.13	1	1
GO:0010257	NADH dehydrogenase complex assembly	1	0	0.13	1	1
GO:0010383	cell wall polysaccharide metabolic proce...	1	0	0.13	1	1
GO:0010410	hemicellulose metabolic process	1	0	0.13	1	1
GO:0010506	regulation of autophagy	2	0	0.26	1	1
GO:0010508	positive regulation of autophagy	2	0	0.26	1	1
GO:0010558	negative regulation of macromolecule bio...	4	0	0.52	1	1
GO:0010564	regulation of cell cycle process	6	0	0.78	1	1
GO:0010605	negative regulation of macromolecule met...	5	0	0.65	1	1
GO:0010629	negative regulation of gene expression	4	0	0.52	1	1
GO:0010639	negative regulation of organelle organiz...	2	0	0.26	1	1
GO:0010876	lipid localization	8	0	1.03	1	1
GO:0010948	negative regulation of cell cycle proces...	2	0	0.26	1	1
GO:0010965	regulation of mitotic sister chromatid s...	5	0	0.65	1	1
GO:0010998	regulation of translational initiation b...	1	0	0.13	1	1
GO:0015675	nickel cation transport	1	0	0.13	1	1
GO:0015689	molybdate ion transport	1	0	0.13	1	1
GO:0015693	magnesium ion transport	4	0	0.52	1	1
GO:0015696	ammonium transport	5	0	0.65	1	1
GO:0015698	inorganic anion transport	17	0	2.2	1	1
[truncated: 451 more rows]

## Sheet: Div_pop1
Biological Process									Molecular Function
[truncated: 1,233 more rows]

[truncated: 1 more sheets: Div_pop2]
