# Supplementary material for: Local adaptation drives the diversification of effectors in the fungal wheat pathogen Parastagonospora nodorum in the United States
Source: PLoS Genet. 2019 Oct 18;15(10):e1008223. doi: 10.1371/journal.pgen.1008223 (PMC6821140; doi:10.1371/journal.pgen.1008223)
Supplement: S2 File — (XLSX) [file pgen.1008223.s005.xlsx]

## Sheet: Sheet1
	TAM105							Jerry							Massey							F/G95195							Alsen							ITMI38
Isolate	Rep1	Rep 2	Rep 3	Rep 4	Average	Standard Deviation		Rep1	Rep 2	Rep 3	Rep 4	Average	Standard Deviation		Rep1	Rep 2	Rep 3	Rep 4	Average	Standard Deviation		Rep1	Rep 2	Rep 3	Rep 4	Average	Standard Deviation		Rep1	Rep 2	Rep 3	Rep 4	Average	Standard Deviation		Rep1	Rep2	Rep3	Average	Standard Deviation
Sn2000	5	3	4	4	4	0.816497		5	3	4	3	3.75	0.957427		1.5	0	0	0	0.375	0.75		0.5	0	0	0.5	0.25	0.288675		3	2	4.5	3.5	3.25	1.04083		0.5	0	1	0.5	0.5
Sn50	3.5	4	3	3	3.375	0.478714		4	4	2.5	3.5	3.5	0.707107		1	0	1	0	0.5	0.57735		3	1	2	1.5	1.875	0.853913		5	4	4	3.5	4.125	0.629153		0	0	0.5	0.166667	0.288675
Sn6	2.5	2	2	2.5	2.25	0.288675		3	4	1.5	3	2.875	1.03078		1	1	0.5	1	0.875	0.25		1.5	1.5	1.5	1.5	1.5	0		3	4	2.5	2.5	3	0.707107		2	2	3	2.33333	0.57735
FgoG10Sn-1	2.5	3.5	2.5	2.5	2.75	0.5		3.5	4.5	2.5	2.5	3.25	0.957427		0	0	0	0	0	0		2	0.5	0	0.5	0.75	0.866025		3	3.5	2.5	3	3	0.408248		2	0	1.5	1.16667	1.04083
FgoN10Sn-2	5	4	3.5	3.5	4	0.707107		4	4	3	4	3.75	0.5		2	1.5	0.5	1	1.25	0.645497		2	2	2	2.5	2.125	0.25		3.5	4	3.5	3.5	3.625	0.25		2	2.5	3	2.5	0.5
FgoN10Sn-3	3.5	4	3.5	3.5	3.625	0.25		4	4	3.5	4	3.875	0.25		2	1.5	0	0.5	1	0.912871		3.5	1.5	1.5	2.5	2.25	0.957427		3	4.5	3	4	3.625	0.75		3	2.5	3	2.83333	0.288675
FgoN10Sn-4	4.5	3.5	1.5	4	3.375	1.31498		4.5	3	2	4.5	3.5	1.22474		2.5	1.5	0.5	2	1.625	0.853913		3.5	2	1.5	3	2.5	0.912871		4	4	2.5	3.5	3.5	0.707107		2	1.5	2	1.83333	0.288675
LDN03Sn-1	3.5	3.5	2.5	3.5	3.25	0.5		3	4	2.5	4.5	3.5	0.912871		0.5	0	0.5	0	0.25	0.288675		1	1	0	1.5	0.875	0.629153		3	4	3.5	3.5	3.5	0.408248		0.5	0.5	1.5	0.833333	0.57735
LDN03Sn-2	3.5	4	3	2.5	3.25	0.645497		4	4	2.5	3.5	3.5	0.707107		0	0	0	0	0	0		1	1.5	0	1	0.875	0.629153		3	4	2.5	3	3.125	0.629153		1	0	1	0.666667	0.57735
LDN03Sn-3	4	2.5	3.5	3.5	3.375	0.629153		4	2	3	4	3.25	0.957427		2	0.5	1	1	1.125	0.629153		2	2	2.5	1.5	2	0.408248		3	4	3	3	3.25	0.5		2	3	3	2.66667	0.57735
LDN03Sn-4	4.5	2.5	2.5	2.5	3	1		5	2.5	1.5	2.5	2.875	1.49304		2	0.5	1.5	0.5	1.125	0.75		2.5	2.5	1	1.5	1.875	0.75		3.5	3.5	2.5	2.5	3	0.57735		3	3	3	3	0
LDN03Sn-5	4	3.5	4	4	3.875	0.25		3.5	4	4	4	3.875	0.25		1	0.5	2	1.5	1.25	0.645497		1.5	2	2	3	2.125	0.629153		3.5	4	4.5	3.5	3.875	0.478714		2	3	2.5	2.5	0.5
LDN03Sn-6	3.5	4	3	2.5	3.25	0.645497		3.5	4	3	4	3.625	0.478714		1	1.5	0.5	0.5	0.875	0.478714		1.5	2.5	2	1	1.75	0.645497		3.5	4	3.5	3	3.5	0.408248		3.5	2.5	3	3	0.5
LDN03Sn-7	4	4	4	3.5	3.875	0.25		4	4	4	3	3.75	0.5		0	0	0	0	0	0		0	0	0	0	0	0		4	4	4	3.5	3.875	0.25		0.5	1.5	2	1.33333	0.763763
LDN03Sn-8	4	2.5	3	3	3.125	0.629153		4	4	3	2.5	3.375	0.75		1.5	1.5	0.5	0.5	1	0.57735		4	2.5	1.5	1.5	2.375	1.18145		4.5	3.5	2.5	3	3.375	0.853913		2	2.5	0	1.5	1.32288
LDN03Sn-9	4	4	3	2.5	3.375	0.75		4.5	3.5	3	2.5	3.375	0.853913		3	1.5	1	1	1.625	0.946485		3.5	2	1	1.5	2	1.08012		4	4.5	3	3.5	3.75	0.645497		2.5	2	2	2.16667	0.288675
LDN03Sn-10	3	4	2.5	3.5	3.25	0.645497		3.5	4	2.5	2.5	3.125	0.75		0.5	0	0	0	0.125	0.25		1.5	0.5	0	1.5	0.875	0.75		2.5	4	2.5	4	3.25	0.866025		1.5	0.5	0.5	0.833333	0.57735
LDN03Sn-11	4.5	4	3.5	3.5	3.875	0.478714		4.5	4	4	4.5	4.25	0.288675		0	0	0	0	0	0		0.5	0	0	0	0.125	0.25		4.5	4	4	3.5	4	0.408248		0	0.5	0	0.166667	0.288675
LDN05Sn-2	4.5	4	3	4	3.875	0.629153		4.5	4	2.5	4	3.75	0.866025		0.5	0	0	0	0.125	0.25		1.5	1	0.5	0	0.75	0.645497		4.5	3.5	3.5	3	3.625	0.629153		1	1	2	1.33333	0.57735
LDN05Sn-4	4.5	2.5	2.5	3	3.125	0.946485		4.5	2	2.5	3	3	1.08012		0.5	0.5	0.5	0.5	0.5	0		4	2.5	1.5	1.5	2.375	1.18145		4	3.5	4	3	3.625	0.478714		2.5	2	1.5	2	0.5
LDN05Sn-5	4.5	2.5	4	3	3.5	0.912871		4.5	4	4	2.5	3.75	0.866025		0.5	0	0	0	0.125	0.25		0.5	1	1	0	0.625	0.478714		4.5	4	4	2.5	3.75	0.866025		0	0.5	3	1.16667	1.60728
LDN07Sn-1	4	4	3	3	3.5	0.57735		4.5	4	2.5	2.5	3.375	1.03078		0	0	0	0	0	0		1.5	1.5	0	1	1	0.707107		4	4	3.5	4	3.875	0.25		0.5	2.5	0.5	1.16667	1.1547
LDN07Sn-2	4.5	3.5	2.5	3.5	3.5	0.816497		4	4	2.5	4	3.625	0.75		1	0	0	0	0.25	0.5		0.5	0.5	0.5	0.5	0.5	0		4.5	4	3	3.5	3.75	0.645497		1	0	3	1.33333	1.52753
LDN07Sn-3	3.5	2.5	3	4	3.25	0.645497		3.5	2.5	3	3.5	3.125	0.478714		1.5	0.5	1	1	1	0.408248		3.5	1.5	1.5	2	2.125	0.946485		4	4	3	4	3.75	0.5		2.5	2.5	1.5	2.16667	0.57735
LDN07Sn-4	1.5	2.5	2.5	2.5	2.25	0.5		3.5	3	2.5	4	3.25	0.645497		0	0.5	0	0	0.125	0.25		0	0	0	0	0	0		2	3.5	3	3	2.875	0.629153		0	1.5	1.5	1	0.866025
LDN07Sn-5	4	3.5	4	4	3.875	0.25		3.5	4	4	4.5	4	0.408248		1	1.5	1.5	0.5	1.125	0.478714		1.5	1	2.5	2	1.75	0.645497		4	4	4	4	4	0		2	2.5	2.5	2.33333	0.288675
LDN08Sn-1	2.5	4	4	4	3.625	0.75		4	4	3.5	4	3.875	0.25		0.5	1	1	0.5	0.75	0.288675		1.5	1.5	2.5	2	1.875	0.478714		2	4	3.5	4	3.375	0.946485		2	0.5	3	1.83333	1.25831
LDN08Sn-2	4.5	3	2	4	3.375	1.10868		4.5	3	1	4.5	3.25	1.65831		0	0	0.5	0	0.125	0.25		1.5	1.5	0	0.5	0.875	0.75		4.5	4	3	3.5	3.75	0.645497		1.5	0	1.5	1	0.866025
LDN08Sn-3	3.5	2.5	2	3	2.75	0.645497		4	2	3	3	3	0.816497		1	0	0	0	0.25	0.5		1	0	0	1.5	0.625	0.75		4	2.5	2.5	3	3	0.707107		1.5	0.5	2	1.33333	0.763763
LDN08Sn-4	3.5	4	2	3.5	3.25	0.866025		4.5	4	2.5	4	3.75	0.866025		1	1	0	1	0.75	0.5		2.5	2	0.5	1	1.5	0.912871		4.5	4	2.5	3.5	3.625	0.853913		2	3	2.5	2.5	0.5
LDN08Sn-5	4.5	2.5	2.5	3	3.125	0.946485		4.5	4	2	4	3.625	1.10868		2.5	0	1	0.5	1	1.08012		3	1.5	1	1.5	1.75	0.866025		4.5	3.5	3	4	3.75	0.645497		2	3	1.5	2.16667	0.763763
BBC03Sn-1	4.5	2	4	3	3.375	1.10868		4.5	2	3	2.5	3	1.08012		1.5	0.5	0	0.5	0.625	0.629153		2	1.5	1.5	0.5	1.375	0.629153		4.5	3.5	4	2.5	3.625	0.853913		2.5	1.5	2	2	0.5
BBC03Sn-3	4	2	2.5	4	3.125	1.03078		4.5	4	2.5	4	3.75	0.866025		2	0.5	0.5	0	0.75	0.866025		2	0.5	1.5	1.5	1.375	0.629153		4.5	3.5	3	3.5	3.625	0.629153		2	2.5	1.5	2	0.5
BBC03Sn-5	4	2.5	4	4	3.625	0.75		4.5	2	4	4.5	3.75	1.19024		2	1	0.5	1	1.125	0.629153		2	2	1.5	2.5	2	0.408248		4	4	4	4	4	0		3	2.5	2	2.5	0.5
BBC04Sn-1	3.5	2	4.5	4	3.5	1.08012		4	1.5	4.5	4	3.5	1.35401		2	0.5	1.5	1	1.25	0.645497		2.5	0.5	2.5	2.5	2	1		5	3.5	4.5	3	4	0.912871		2.5	2.5	2	2.33333	0.288675
BBC04Sn-2	3	4	3	3	3.25	0.5		3.5	4	3	3.5	3.5	0.408248		2	0.5	1	0.5	1	0.707107		1.5	3.5	1.5	3	2.375	1.03078		-	4	4	3	3.66667	0.57735		1	2.5	_	1.75	1.06066
BBC04Sn-5	4	1.5	2.5	2.5	2.625	1.03078		3.5	2	2.5	3	2.75	0.645497		0	0.5	0.5	1	0.5	0.408248		4	0	1.5	2.5	2	1.68325		4	2	2.5	3.5	3	0.912871		2.5	2	2	2.16667	0.288675
BBC04Sn-6	4	3.5	3	3	3.375	0.478714		4.5	4	2.5	2.5	3.375	1.03078		0	0	0	0	0	0		1	1	0	0.5	0.625	0.478714		4.5	4	3.5	3.5	3.875	0.478714		2	0	2	1.33333	1.1547
98-13025-2	3	2	2.5	3	2.625	0.478714		3.5	2	2.5	2.5	2.625	0.629153		1.5	0	0.5	0	0.5	0.707107		2	1	1.5	2	1.625	0.478714		2.5	2	2.5	2	2.25	0.288675		1.5	1.5	2	1.66667	0.288675
98-13042-1	4	3.5	2.5	4	3.5	0.707107		3	4	2.5	3	3.125	0.629153		1	1.5	0	0	0.625	0.75		0	0	0	0	0	0		3.5	4	4	3	3.625	0.478714		0.5	0	0.5	0.333333	0.288675
98-13050-1	3.5	3.5	2.5	2.5	3	0.57735		3.5	4	4	2.5	3.5	0.707107		1.5	1	1	1	1.125	0.25		2	1.5	2.5	2.5	2.125	0.478714		2.5	4	4	3	3.375	0.75		2	1.5	1.5	1.66667	0.288675
98-13063-1	2.5	2	2.5	2	2.25	0.288675		3.5	1	4.5	2.5	2.875	1.49304		0	0	0.5	0	0.125	0.25		0	0.5	0	0	0.125	0.25		1.5	2	4	2.5	2.5	1.08012		2	0	0.5	0.833333	1.04083
98-13066	4	4	2.5	3.5	3.5	0.707107		3	3	2.5	3.5	3	0.408248		0	0	0	0	0	0		0	0	0	0	0	0		3	4	2.5	2.5	3	0.707107		0	0	0.5	0.166667	0.288675
98-13082	3	4	4	4.5	3.875	0.629153		3.5	4	4	3.5	3.75	0.288675		1.5	0.5	1.5	1	1.125	0.478714		1	1	1.5	1.5	1.25	0.288675		3	4	4	3	3.5	0.57735		2.5	2.5	2.5	2.5	0
98-13091-2	4.5	3.5	4	4.5	4.125	0.478714		4.5	4	3	4	3.875	0.629153		2	1.5	1.5	1	1.5	0.408248		2	4	1.5	2	2.375	1.10868		4	4	4	4	4	0		2	3.5	3	2.83333	0.763763
SnOre11-1	2.5	1.5	1.5	2	1.875	0.478714		2	1	2	2.5	1.875	0.629153		0	0	0	0	0	0		1.5	1	0.5	0.5	0.875	0.478714		2	2	2.5	2	2.125	0.25		0.5	0.5	0	0.333333	0.288675
SnOre11-2	2.5	0.5	1.5	1	1.375	0.853913		2	1.5	2	1.5	1.75	0.288675		0	0	0	0	0	0		0	1	1	0.5	0.625	0.478714		2.5	2	2	1.5	2	0.408248		0.5	1.5	1.5	1.16667	0.57735
SnOre11-3	2	1.5	1.5	1.5	1.625	0.25		3.5	1.5	2.5	2	2.375	0.853913		0	0	0	0.5	0.125	0.25		0.5	0.5	1	0.5	0.625	0.25		2.5	2	2.5	2	2.25	0.288675		0	0.5	0	0.166667	0.288675
SnOre11-4	2	3	1	1	1.75	0.957427		2.5	2.5	1	1.5	1.875	0.75		0	0	0.5	0	0.125	0.25		0	2	1	0	0.75	0.957427		1.5	3.5	2	2	2.25	0.866025		0.5	0	0	0.166667	0.288675
SnOre11-5	2.5	1.5	0.5	1.5	1.5	0.816497		3	2	1	2	2	0.816497		0	0	0	0	0	0		0	1.5	0	0.5	0.5	0.707107		3	2.5	2.5	2	2.5	0.408248		1	0	1	0.666667	0.57735
SnOre11-6	1.5	1	1	1	1.125	0.25		3.5	3	1.5	1.5	2.375	1.03078		1	0.5	0	0	0.375	0.478714		2	0.5	0.5	0.5	0.875	0.75		2.5	2	2.5	2.5	2.375	0.25		0.5	0	1	0.5	0.5
SnOre11-7	3	1.5	1	1.5	1.75	0.866025		3.5	1.5	1	1.5	1.875	1.10868		0	0	0	0	0	0		0.5	0	0	1	0.375	0.478714		3.5	2.5	2	1.5	2.375	0.853913		1	0	0.5	0.5	0.5
SnOre11-8	3	1.5	1.5	1.5	1.875	0.75		4	2	1.5	1.5	2.25	1.19024		0.5	0	0	0	0.125	0.25		1	0.5	0	1	0.625	0.478714		3	2.5	2.5	2	2.5	0.408248		1.5	0	2.5	1.33333	1.25831
MN-2	3.5	4	3.5	3.5	3.625	0.25		4.5	4	2.5	3.5	3.625	0.853913		1.5	1	0.5	1	1	0.408248		2	2	1.5	1.5	1.75	0.288675		3.5	4	4.5	3.5	3.875	0.478714		0	2	3	1.66667	1.52753
MN-3	3.5	4	4	3	3.625	0.478714		4.5	3.5	4	3.5	3.875	0.478714		1.5	1	1.5	0	1	0.707107		2	1.5	2	1	1.625	0.478714		4	4	4	3	3.75	0.5		1.5	2	_	1.75	0.353553
MN-4	4	2.5	2.5	2.5	2.875	0.75		4	2	2	2	2.5	1		2	1.5	0.5	0.5	1.125	0.75		2	2.5	1	1	1.625	0.75		4	4	3	2.5	3.375	0.75		1.5	2.5	2.5	2.16667	0.57735
MN-5	3.5	4	3	3	3.375	0.478714		3.5	4	4	4.5	4	0.408248		1	1.5	0	0.5	0.75	0.645497		1.5	2	0.5	1.5	1.375	0.629153		3	4	3	3	3.25	0.5		1.5	2.5	2	2	0.5
MN-6	3.5	3.5	2	4.5	3.375	1.03078		5	2	2	2.5	2.875	1.43614		1.5	1	1	0.5	1	0.408248		1.5	1.5	1	2.5	1.625	0.629153		3.5	3.5	2.5	4	3.375	0.629153		1.5	2.5	2	2	0.5
MN-7	4.5	2.5	3	3.5	3.375	0.853913		4.5	2.5	3.5	2.5	3.25	0.957427		1.5	1	1	0.5	1	0.408248		4	1	1.5	2	2.125	1.31498		4.5	4	3.5	4	4	0.408248		1	1.5	2.5	1.66667	0.763763
MN-8	4.5	3.5	3.5	3.5	3.75	0.5		4	4	4	4	4	0		1	2.5	1.5	0.5	1.375	0.853913		3	2.5	1.5	2	2.25	0.645497		4.5	4	3	4	3.875	0.629153		1	1.5	2	1.5	0.5
AR1-1	2	1.5	1	1.5	1.5	0.408248		1.5	2.5	1.5	1.5	1.75	0.5		0	0	0	0	0	0		1	1	0.5	0	0.625	0.478714		2.5	1.5	2.5	2	2.125	0.478714		0.5	0.5	0.5	0.5	0
AR2-1	2.5	1.5	1.5	1.5	1.75	0.5		3	1.5	-	2	2.16667	0.763763		0	0.5	0	0	0.125	0.25		1.5	1	0.5	0.5	0.875	0.478714		3.5	3.5	2.5	2	2.875	0.75		0.5	0	1	0.5	0.5
AR3-1	2.5	1.5	1.5	1.5	1.75	0.5		1.5	2	2.5	2.5	2.125	0.478714		1	1.5	0.5	0.5	0.875	0.478714		1.5	1.5	3	2	2	0.707107		1.5	3	4	2.5	2.75	1.04083		3	2	3	2.66667	0.57735
AR4-1	1.5	1.5	2	2	1.75	0.288675		1.5	4	3	2.5	2.75	1.04083		2.5	1.5	1.5	2	1.875	0.478714		2	1.5	1.5	2.5	1.875	0.478714		1.5	2	2.5	2.5	2.125	0.478714		3	3.5	2	2.83333	0.763763
AR5-1	2	1.5	1.5	1.5	1.625	0.25		1.5	1.5	1.5	1.5	1.5	0		2	1	2	0.5	1.375	0.75		4	4	3.5	3.5	3.75	0.288675		2	2	2.5	2	2.125	0.25		3.5	1	2	2.16667	1.25831
AR6-1	1.5	1.5	1.5	1	1.375	0.25		1.5	1	1.5	1	1.25	0.288675		0	0	0	0.5	0.125	0.25		1	1	0.5	0.5	0.75	0.288675		2.5	2.5	2	1.5	2.125	0.478714		0	1	-	0.5	0.707107
GA9-1	1.5	1.5	1.5	1.5	1.5	0		2.5	1.5	1.5	2	1.875	0.478714		1	0	0	0	0.25	0.5		2	0.5	0	0.5	0.75	0.866025		3	2.5	2	2	2.375	0.478714		0	0	0	0	0
GA9-2	2	3	2	2.5	2.375	0.478714		4	3.5	3.5	2.5	3.375	0.629153		2.5	1.5	1.5	1.5	1.75	0.5		2	3.5	2.5	2.5	2.625	0.629153		2.5	3.5	2.5	3	2.875	0.478714		2	1.5	2	1.83333	0.288675
GA9-3	1.5	3	1	2	1.875	0.853913		2.5	3.5	1	2.5	2.375	1.03078		1	0.5	0	0	0.375	0.478714		1	1.5	0.5	0.5	0.875	0.478714		2.5	3.5	2	2.5	2.625	0.629153		0	0	1.5	0.5	0.866025
GA9-4	1	1	1.5	1	1.125	0.25		1.5	1	2	1.5	1.5	0.408248		0	0	0	0	0	0		0	0	0	0.5	0.125	0.25		2.5	2	2	2.5	2.25	0.288675		0.5	0	1	0.5	0.5
GA9-5	2	1.5	1	1.5	1.5	0.408248		2.5	2	1	2	1.875	0.629153		1.5	1.5	0.5	0.5	1	0.57735		3	3	1	1	2	1.1547		3	2.5	2	2	2.375	0.478714		1	3	2.5	2.16667	1.04083
MD4-1	1.5	1.5	1.5	1.5	1.5	0		1	0.5	2.5	1.5	1.375	0.853913		0	0	0.5	0	0.125	0.25		0	0	1	1	0.5	0.57735		2	2	2	2	2	0		0.5	0	0	0.166667	0.288675
MD4-2	3	1	1.5	0.5	1.5	1.08012		2.5	0	1.5	2.5	1.625	1.18145		1.5	0	0	0	0.375	0.75		0.5	0.5	0.5	0	0.375	0.25		2.5	2	2.5	2	2.25	0.288675		0	0.5	0.5	0.333333	0.288675
MD4-3	3	1.5	1.5	0.5	1.625	1.03078		4.5	1	2	0.5	2	1.77951		0	0	0	0	0	0		1.5	1	0.5	0.5	0.875	0.478714		3.5	2.5	2	1.5	2.375	0.853913		2	0	2.5	1.5	1.32288
NC7-1	1.5	1	1	1.5	1.25	0.288675		1.5	1	0.5	2.5	1.375	0.853913		0	0	0	0	0	0		0.5	0	0.5	0	0.25	0.288675		1.5	2.5	2	2	2	0.408248		0	0	1	0.333333	0.57735
NC8-3	1.5	2.5	1	2.5	1.875	0.75		0.5	3.5	2	2.5	2.125	1.25		1	1.5	1	1	1.125	0.25		1	3.5	2	2.5	2.25	1.04083		1.5	3	2	2.5	2.25	0.645497		0.5	1.5	3.5	1.83333	1.52753
NC8-4	2.5	3	3	1.5	2.5	0.707107		2.5	2.5	2.5	2	2.375	0.25		0	0	0	0	0	0		0.5	2.5	1	0.5	1.125	0.946485		2	3	2.5	2	2.375	0.478714		0	0	1.5	0.5	0.866025
NC8-6	2	3	1.5	1.5	2	0.707107		2.5	2	2.5	1.5	2.125	0.478714		2	1.5	1.5	0.5	1.375	0.629153		2	2.5	2.5	2.5	2.375	0.25		3	3.5	2	3	2.875	0.629153		1.5	1	3	1.83333	1.04083
NC8-7	2	1.5	1.5	1.5	1.625	0.25		2	2	1.5	2.5	2	0.408248		0	0	0	0	0	0		0	0.5	0	0.5	0.25	0.288675		3.5	2	4	2	2.875	1.03078		0	0.5	0.5	0.333333	0.288675
NC8-8	2	1.5	1.5	1.5	1.625	0.25		2	2	2.5	3	2.375	0.478714		1	0	0	0	0.25	0.5		2	0.5	0.5	0	0.75	0.866025		2	3	2	2	2.25	0.5		1.5	0	0.5	0.666667	0.763763
NC8-11	1.5	1	2	2	1.625	0.478714		2	0.5	1.5	2	1.5	0.707107		0	0	0	0	0	0		0	0.5	0	0.5	0.25	0.288675		3	2.5	2.5	2.5	2.625	0.25		0.5	0	0	0.166667	0.288675
NC9-5	2.5	2	1.5	2.5	2.125	0.478714		2	3	2	2.5	2.375	0.478714		0	2	0	0	0.5	1		0	1.5	0.5	0	0.5	0.707107		2.5	3	2.5	2	2.5	0.408248		0.5	1.5	0	0.666667	0.763763
NC9-12	3	2	1.5	2	2.125	0.629153		2.5	2	2	1.5	2	0.408248		0	0	0	0	0	0		2	0.5	0.5	0.5	0.875	0.75		3.5	3.5	2	2.5	2.875	0.75		2.5	0	1.5	1.33333	1.25831
SC3-1	4.5	1.5	1	2.5	2.375	1.54785		4.5	1.5	2.5	2.5	2.75	1.25831		3.5	1.5	0.5	1	1.625	1.31498		4.5	4	3.5	3.5	3.875	0.478714		3	2.5	2.5	2.5	2.625	0.25		2	2	1.5	1.83333	0.288675
SC3-2	3.5	2	2	2.5	2.5	0.707107		3.5	2.5	3.5	2.5	3	0.57735		3	1.5	2	1.5	2	0.707107		3.5	2.5	2.5	3	2.875	0.478714		4.5	2.5	2.5	3	3.125	0.946485		3	2.5	3	2.83333	0.288675
SC3-3	3.5	2	2.5	2	2.5	0.707107		4	2	2.5	-	2.83333	1.04083		1.5	1.5	0.5	0.5	1	0.57735		3.5	3.5	3.5	4	3.625	0.25		4	2.5	2.5	2.5	2.875	0.75		3	2	1.5	2.16667	0.763763
SC3-4	3	2.5	2	2	2.375	0.478714		2.5	2.5	2	2.5	2.375	0.25		1	0	0	0.5	0.375	0.478714		3	0	0.5	1	1.125	1.31498		3.5	2.5	2.5	2.5	2.75	0.5		2	0	0.5	0.833333	1.04083
TN5-1	3	1.5	1.5	2	2	0.707107		1.5	1.5	2.5	3	2.125	0.75		1.5	1	0.5	1	1	0.408248		3.5	3.5	2.5	3.5	3.25	0.5		3.5	2	2	2.5	2.5	0.707107		2	1.5	3	2.16667	0.763763
TN5-2	4	2	1.5	1.5	2.25	1.19024		4	2	2	-	2.66667	1.1547		0.5	0	0	0	0.125	0.25		2	1.5	0.5	0.5	1.125	0.75		4.5	2.5	2.5	2	2.875	1.10868		0	0.5	0.5	0.333333	0.288675
TN5-3	3	1	1	1.5	1.625	0.946485		3.5	1.5	1	2	2	1.08012		1.5	0	0	0	0.375	0.75		2.5	1	0.5	0.5	1.125	0.946485		4.5	2	1.5	2	2.5	1.35401		0.5	0	0.5	0.333333	0.288675
TN5-4	3.5	2	1.5	1.5	2.125	0.946485		4.5	2	1.5	1.5	2.375	1.43614		3	1	0.5	0.5	1.25	1.19024		3.5	2	1.5	1.5	2.125	0.946485		4.5	2.5	2.5	2	2.875	1.10868		2.5	2	0	1.5	1.32288
TN5-5	1	1	2	2	1.5	0.57735		1.5	2	3	2	2.125	0.629153		1.5	1	1.5	1	1.25	0.288675		1.5	1.5	3	2	2	0.707107		2	2.5	2.5	2.5	2.375	0.25		3	1.5	2.5	2.33333	0.763763
VA5-2	3.5	2.5	1	1.5	2.125	1.10868		4	2	1.5	2	2.375	1.10868		2.5	1	1.5	1.5	1.625	0.629153		3.5	1.5	2.5	3	2.625	0.853913		3	2.5	2.5	2.5	2.625	0.25		2.5	2	2.5	2.33333	0.288675
VA5-3	2.5	1.5	2	1.5	1.875	0.478714		2.5	1	2.5	2.5	2.125	0.75		0	0	0	0	0	0		0.5	1.5	1	0	0.75	0.645497		3	2.5	3	2.5	2.75	0.288675		0.5	0.5	0.5	0.5	0
VA5-4	3.5	1.5	2.5	1.5	2.25	0.957427		3	2.5	2.5	1.5	2.375	0.629153		0.5	0	0.5	0	0.25	0.288675		1	1	1	0.5	0.875	0.25		3.5	3.5	2.5	2	2.875	0.75		0	0.5	0	0.166667	0.288675
VA5-5	2.5	2	1	2	1.875	0.629153		3.5	1.5	1	2.5	2.125	1.10868		2	2	1	2	1.75	0.5		4	1.5	1	2.5	2.25	1.32288		3	2	2	2.5	2.375	0.478714		4	3	2.5	3.16667	0.763763
OH03Sn-8	3	1.5	1.5	1.5	1.875	0.75		3	2	2.5	-	2.5	0.5		2.5	1	1	1.5	1.5	0.707107		2.5	1.5	2.5	2.5	2.25	0.5		3.5	2	2.5	2	2.5	0.707107		2	3	2.5	2.5	0.5
OH03Sn-14	2.5	2.5	2	1.5	2.125	0.478714		2.5	3.5	2	2	2.5	0.707107		1	0	0	0	0.25	0.5		1.5	1	1.5	0.5	1.125	0.478714		4	3.5	2	2.5	3	0.912871		0	0	1.5	0.5	0.866025
OH03Sn-39	2.5	1.5	1.5	1.5	1.75	0.5		4.5	1.5	2	2	2.5	1.35401		3	1.5	1	0.5	1.5	1.08012		4	2.5	2.5	3	3	0.707107		3.5	2.5	2.5	2.5	2.75	0.5		1	2.5	2.5	2	0.866025
OH03Sn-61	2.5	2	1.5	2	2	0.408248		3	1.5	1.5	2	2	0.707107		1	1.5	1	0.5	1	0.408248		3	2.5	2	2.5	2.5	0.408248		3.5	2.5	2	2.5	2.625	0.629153		3	2.5	2.5	2.66667	0.288675
OH03Sn-65	3.5	2	1	2	2.125	1.03078		1.5	2.5	1.5	3	2.125	0.75		1.5	0.5	0.5	0	0.625	0.629153		1.5	1.5	0.5	1	1.125	0.478714		3.5	3	2.5	2	2.75	0.645497		0.5	0	0.5	0.333333	0.288675
OH03Sn-69	3	2.5	1.5	1.5	2.125	0.75		3	2	2.5	3	2.625	0.478714		3.5	0.5	1	1	1.5	1.35401		4	3.5	1.5	3	3	1.08012		4.5	3	3.5	3	3.5	0.707107		1.5	2.5	2.5	2.16667	0.57735
OH03Sn-84	2.5	1.5	1	2	1.75	0.645497		3.5	2	2.5	2	2.5	0.707107		3	1.5	1.5	0.5	1.625	1.03078		3	1	2	2	2	0.816497		3.5	3.5	2.5	2.5	3	0.57735		3	1.5	3	2.5	0.866025
OH03Sn-123	3.5	1	1.5	2	2	1.08012		2	1.5	2.5	2	2	0.408248		1	0	0.5	0.5	0.5	0.408248		1	1	0.5	2	1.125	0.629153		3	2	3	3.5	2.875	0.629153		1.5	0	1.5	1	0.866025
OH03Sn-601	2.5	2.5	1	2.5	2.125	0.75		3.5	4	1.5	1.5	2.625	1.31498		1.5	2	1	0.5	1.25	0.645497		4	4	2.5	3.5	3.5	0.707107		4.5	2.5	3	2.5	3.125	0.946485		3	2.5	2.5	2.66667	0.288675
OH03Sn-801	3	2.5	1	1.5	2	0.912871		3	3.5	0.5	2.5	2.375	1.31498		1.5	1	0.5	1	1	0.408248		3.5	2.5	1.5	1.5	2.25	0.957427		4.5	3	2.5	3	3.25	0.866025		2.5	1	3	2.16667	1.04083
OH03Sn-850	2.5	1.5	1.5	1.5	1.75	0.5		2	0.5	0.5	2	1.25	0.866025		2	0.5	0	0.5	0.75	0.866025		3	4	2	3.5	3.125	0.853913		2	2.5	1.5	1.5	1.875	0.478714		2	1.5	3.5	2.33333	1.04083
OH03Sn-1051	3	1.5	1.5	1.5	1.875	0.75		4	2	2	2	2.5	1		3	1.5	1	1	1.625	0.946485		3.5	1.5	1.5	2.5	2.25	0.957427		3.5	2	2.5	1.5	2.375	0.853913		2	1.5	1.5	1.66667	0.288675
OH03Sn-1180	3	3	1.5	1.5	2.25	0.866025		3.5	2	3	2.5	2.75	0.645497		2.5	2.5	0.5	0.5	1.5	1.1547		2.5	3	2.5	2	2.5	0.408248		3.5	3	2.5	2	2.75	0.645497		1.5	2.5	3	2.33333	0.763763
OH03Sn-1354	3	2.5	1.5	1.5	2.125	0.75		4	3.5	2.5	2	3	0.912871		2.5	1.5	0.5	0.5	1.25	0.957427		3.5	3	1.5	1.5	2.375	1.03078		3.5	2.5	2	2	2.5	0.707107		2	3	2	2.33333	0.57735
OH03Sn-1501	2.5	3	1.5	2	2.25	0.645497		3.5	3.5	2.5	2	2.875	0.75		3.5	1.5	1	1	1.75	1.19024		2.5	3.5	2.5	2.5	2.75	0.5		2.5	2.5	2.5	2	2.375	0.25		1	1.5	2	1.5	0.5
OH03Sn-1553	3	3	1	1.5	2.125	1.03078		4	2.5	1.5	2	2.5	1.08012		1	1.5	1	1	1.125	0.25		4	3.5	2	3	3.125	0.853913		3	4	1.5	2	2.625	1.10868		3	2.5	2	2.5	0.5
SNOV92XD1.3	2.5	1	1.5	2	1.75	0.645497		3.5	1.5	2.5	1.5	2.25	0.957427		0.5	0	0.5	0.5	0.375	0.25		3	0	0.5	1	1.125	1.31498		4.5	2.5	2.5	2.5	3	1		0.5	0	0.5	0.333333	0.288675
SNOV92XD4.1	3.5	1.5	2	3	2.5	0.912871		4.5	1.5	2	-	2.66667	1.60728		2	0.5	0.5	1	1	0.707107		3	1.5	1.5	3	2.25	0.866025		4.5	2.5	2.5	4	3.375	1.03078		2.5	3	1.5	2.33333	0.763763
SNOV92XF1.1	4	2	1.5	2	2.375	1.10868		4	2.5	2	3.5	3	0.912871		2	0.5	0	0.5	0.75	0.866025		3	0.5	0.5	1.5	1.375	1.18145		3.5	2.5	2	3	2.75	0.645497		0	0.5	1	0.5	0.5
SNOV92XF2.1	3.5	2.5	1.5	2.5	2.5	0.816497		3	2	1.5	2.5	2.25	0.645497		1.5	0	0	0	0.375	0.75		1	0.5	0	1	0.625	0.478714		3	3	1.5	2.5	2.5	0.707107		0	0	0	0	0
SNOV92XH1.4	2.5	2	1.5	1.5	1.875	0.478714		3	4	2.5	2	2.875	0.853913		1.5	2.5	1	0.5	1.375	0.853913		3.5	4	3	3.5	3.5	0.408248		3.5	3	2	2	2.625	0.75		3	3	3	3	0
SN330NY91	3.5	2	1.5	1.5	2.125	0.946485		3.5	2	2	2	2.375	0.75		2.5	3	0.5	0.5	1.625	1.31498		3.5	2.5	1.5	1.5	2.25	0.957427		4	2.5	2.5	2	2.75	0.866025		1	1.5	2.5	1.66667	0.763763
SN335NY91	1.5	1.5	1.5	1.5	1.5	0		1.5	2	2	1.5	1.75	0.288675		1	1.5	0	1	0.875	0.629153		3	3	3	3	3	0		1.5	2.5	1.5	1.5	1.75	0.5		1.5	2	0.5	1.33333	0.763763
SN345NY91	2.5	2.5	1.5	1.5	2	0.57735		1.5	2.5	1.5	1.5	1.75	0.5		2	1.5	1	1.5	1.5	0.408248		4.5	3.5	3	4	3.75	0.645497		2.5	2.5	1.5	1.5	2	0.57735		1	2	2.5	1.83333	0.763763
SN349NY91	3.5	1.5	1.5	2	2.125	0.946485		4	0.5	1.5	1.5	1.875	1.49304		0.5	0	0	0	0.125	0.25		2	1	0.5	0.5	1	0.707107		2.5	1.5	2	2	2	0.408248		0	0	0	0	0
SN351NY91	2.5	1.5	1	2	1.75	0.645497		2	2	0.5	2	1.625	0.75		0	0	0	0	0	0		1	1.5	0	0.5	0.75	0.645497		3.5	2	3	2	2.625	0.75		0.5	0	0	0.166667	0.288675
SN356NY91	1.5	1	1	1.5	1.25	0.288675		0.5	1	0.5	2	1	0.707107		0	0	0	0	0	0		0.5	0	0	0.5	0.25	0.288675		1.5	1	0.5	1.5	1.125	0.478714		0	0	0	0	0
SN358NY91	3	1.5	1	1.5	1.75	0.866025		2	2	2.5	2.5	2.25	0.288675		0.5	0.5	0	0	0.25	0.288675		2.5	0	0	1	0.875	1.18145		3.5	2.5	2	2.5	2.625	0.629153		0.5	0	1	0.5	0.5
SN366NY91	3	1.5	2.5	2.5	2.375	0.629153		3.5	1.5	2.5	2.5	2.5	0.816497		3	1	1.5	1.5	1.75	0.866025		3	2	2.5	3.5	2.75	0.645497		3.5	2.5	3	2.5	2.875	0.478714		1.5	2.5	2.5	2.16667	0.57735
SN369NY91	3.5	1.5	1	2.5	2.125	1.10868		2	0	1.5	2.5	1.5	1.08012		2.5	1	0.5	1	1.25	0.866025		3	1.5	1	3	2.125	1.03078		3.5	2	1.5	2.5	2.375	0.853913		2	3	0	1.66667	1.52753
SN377NY91	3	1.5	2	2	2.125	0.629153		4	1.5	2.5	2	2.5	1.08012		2.5	1.5	1	0.5	1.375	0.853913		4	3.5	2.5	3.5	3.375	0.629153		3	2.5	2.5	3	2.75	0.288675		2.5	2.5	3.5	2.83333	0.57735
SDRF16Sn-1	4	4	2	3	3.25	0.957427		3.5	2.5	2.5	4	3.125	0.75		1.5	0.5	0	0	0.5	0.707107		2.5	1	0	2.5	1.5	1.22474		3	3	1.5	2.5	2.5	0.707107		1	1.5	-	1.25	0.353553
SDRF16Sn-2	4	3	2.5	3.5	3.25	0.645497		3.5	4	2.5	2.5	3.125	0.75		1.5	1	0	1.5	1	0.707107		2	2	1	2	1.75	0.5		3.5	4	2.5	3.5	3.375	0.629153		2.5	2	3	2.5	0.5
SDRF16Sn-4	4.5	4.5	3.5	3.5	4	0.57735		4.5	4	2.5	4	3.75	0.866025		1.5	2.5	0.5	1	1.375	0.853913		3	3	1	2	2.25	0.957427		4	3.5	4	3	3.625	0.478714		2	1.5	2.5	2	0.5
SDRF16Sn-5	4	4	4	3.5	3.875	0.25		3.5	4	3	2.5	3.25	0.645497		2	1.5	1	0.5	1.25	0.645497		3	2.5	2	3	2.625	0.478714		4.5	4	4	3	3.875	0.629153		2.5	2	2	2.16667	0.288675
SDRF16Sn-6	4	3	4	3.5	3.625	0.478714		4.5	4	4	3.5	4	0.408248		1	1	1	1	1	0		3	2	1.5	1.5	2	0.707107		4.5	4	4	2.5	3.75	0.866025		0.5	2	1.5	1.33333	0.763763
SDRF16Sn-7	3.5	0.5	2.5	4	2.625	1.54785		3	2.5	1.5	4	2.75	1.04083		1.5	0	0.5	1	0.75	0.645497		1.5	0	0.5	2.5	1.125	1.10868		2	1.5	2	4	2.375	1.10868		0.5	1	-	0.75	0.353553
SDRF16Sn-8	3	4	4	3	3.5	0.57735		3	4	4	1.5	3.125	1.18145		1	1	0	0	0.5	0.57735		1	1	1.5	1.5	1.25	0.288675		3	3.5	4	3	3.375	0.478714		0.5	0.5	-	0.5	0
SDRF16Sn-9	2.5	2	2.5	2.5	2.375	0.25		4	4	2	2	3	1.1547		2	0.5	0.5	0.5	0.875	0.75		2.5	1.5	1.5	1	1.625	0.629153		3	3	2.5	2.5	2.75	0.288675		1	2	-	1.5	0.707107
NDJ16Sn-1	4	4	3	3	3.5	0.57735		4.5	2	3	3	3.125	1.03078		0.5	1	1	1	0.875	0.25		1.5	1.5	1.5	1.5	1.5	0		4	3.5	3.5	4	3.75	0.288675		3	1	2.5	2.16667	1.04083
NDJ16Sn-2	4.5	4	3.5	2.5	3.625	0.853913		4.5	4.5	3.5	3	3.875	0.75		2	1.5	0.5	0.5	1.125	0.75		3.5	2	2	1	2.125	1.03078		4.5	4.5	4.5	3	4.125	0.75		1	1.5	2.5	1.66667	0.763763
NDJ16Sn-3	4.5	3.5	4	4.5	4.125	0.478714		4.5	4	4	4.5	4.25	0.288675		3	2.5	1.5	1	2	0.912871		3.5	1.5	2.5	2.5	2.5	0.816497		4.5	4	4	4.5	4.25	0.288675		3.5	2	2.5	2.66667	0.763763
NDJ16Sn-4	4	3.5	2	2.5	3	0.912871		4.5	4	2.5	2.5	3.375	1.03078		0	0	0	0	0	0		0.5	0	-	0	0.166667	0.288675		4.5	4	4	2.5	3.75	0.866025		2	1.5	1.5	1.66667	0.288675
NDJ16Sn-5	4.5	2	3	3.5	3.25	1.04083		4.5	2	4	4	3.625	1.10868		0	0.5	0	0	0.125	0.25		2.5	0.5	1	1	1.25	0.866025		4.5	2.5	4.5	3.5	3.75	0.957427		0.5	1	0	0.5	0.5
NDJ16Sn-6	4	4	4.5	3	3.875	0.629153		3.5	4	3.5	3	3.5	0.408248		0	0.5	0.5	0	0.25	0.288675		1.5	0	1	1	0.875	0.629153		4.5	4.5	4.5	4.5	4.5	0		1.5	2.5	1.5	1.83333	0.57735
NDJ16Sn-7	4.5	2.5	3	3.5	3.375	0.853913		4.5	1.5	3	3.5	3.125	1.25		0.5	0	0	0	0.125	0.25		0.5	0	0.5	1	0.5	0.408248		4.5	4	3.5	4	4	0.408248		1.5	0.5	1.5	1.16667	0.57735
NDJ16Sn-8	4	3.5	4	3.5	3.75	0.288675		4.5	4	4	3.5	4	0.408248		1	0	0	0	0.25	0.5		1	1.5	2	1	1.375	0.478714		4.5	4	4	3.5	4	0.408248		3	0	2	1.66667	1.52753
NDJ16Sn-9	4	2	2.5	3.5	3	0.912871		4	2.5	3.5	4.5	3.625	0.853913		1.5	0.5	1.5	1	1.125	0.478714		1.5	0.5	2	1.5	1.375	0.629153		3.5	2.5	3	3	3	0.408248		1.5	0.5	1.5	1.16667	0.57735
NDJ16Sn-10	4.5	4	3	2.5	3.5	0.912871		4.5	4	2.5	4	3.75	0.866025		3	2	0.5	0.5	1.5	1.22474		3	2.5	1.5	1.5	2.125	0.75		4	4.5	3	3.5	3.75	0.645497		3.5	1.5	2.5	2.5	1
NDJ16Sn-11	4.5	3.5	3.5	4	3.875	0.478714		4.5	3.5	3	4	3.75	0.645497		2	1.5	0.5	1.5	1.375	0.629153		1	1	1	1.5	1.125	0.25		4.5	4	3.5	4	4	0.408248		3.5	2	2.5	2.66667	0.763763
NDJ16Sn-12	4.5	2	2.5	2	2.75	1.19024		4.5	4	2.5	2.5	3.375	1.03078		2.5	1.5	1	0.5	1.375	0.853913		3	2	2.5	1.5	2.25	0.645497		4.5	4	3.5	2.5	3.625	0.853913		3	1.5	3	2.5	0.866025
NDJ16Sn-13	2.5	1.5	2.5	2.5	2.25	0.5		4	4	3	3.5	3.625	0.478714		1.5	1.5	0	0.5	0.875	0.75		2.5	1.5	2	2	2	0.408248		4	3.5	2.5	3.5	3.375	0.629153		1	1.5	2	1.5	0.5
NDJ16Sn-14	4	2.5	1.5	2.5	2.625	1.03078		4.5	3.5	2	3	3.25	1.04083		2.5	0.5	0.5	0.5	1	1		2.5	1.5	0	2	1.5	1.08012		4.5	4	3	3.5	3.75	0.645497		1	3	2	2	1
NDJ16Sn-15	3	4	2.5	2.5	3	0.707107		2.5	4	2.5	2.5	2.875	0.75		0	0.5	0	0	0.125	0.25		1.5	1.5	0	0	0.75	0.866025		3.5	4	2	2.5	3	0.912871		0	1	2	1	1
NDJ16Sn-16	4	3.5	3.5	4.5	3.875	0.478714		4.5	4	3.5	4	4	0.408248		1.5	1	1	0.5	1	0.408248		2.5	2	2	2	2.125	0.25		3.5	4	4	4	3.875	0.25		3	1.5	2.5	2.33333	0.763763
NDJ16Sn-17	4	2	2.5	4	3.125	1.03078		4	2	2	4	3	1.1547		0.5	0	0	0	0.125	0.25		1.5	1	0	0.5	0.75	0.645497		4.5	3.5	2.5	4	3.625	0.853913		1	0.5	2.5	1.33333	1.04083
NDJ16Sn-18	4	3	2.5	2.5	3	0.707107		4.5	3	2.5	2.5	3.125	0.946485		1.5	1.5	0.5	0.5	1	0.57735		2.5	1	0.5	0	1	1.08012		4.5	3.5	3.5	2.5	3.5	0.816497		1.5	3.5	1	2	1.32288
NDJ16Sn-19	4	1.5	3	3	2.875	1.03078		4.5	4	4	3.5	4	0.408248		2.5	1	1.5	1	1.5	0.707107		3.5	1.5	1.5	2.5	2.25	0.957427		4.5	2.5	4.5	4.5	4	1		2	0	2.5	1.5	1.32288
NDJ16Sn-20	3.5	4	3	3	3.375	0.478714		4	4	3	4.5	3.875	0.629153		0.5	0	0.5	0	0.25	0.288675		0	1.5	0.5	1.5	0.875	0.75		4	4	2.5	4	3.625	0.75		1	0.5	0	0.5	0.5
NDJ16Sn-21	4.5	2.5	3.5	4	3.625	0.853913		4.5	2	3.5	3.5	3.375	1.03078		0	0	0	0	0	0		1	1	0.5	0.5	0.75	0.288675		4	4	4	4	4	0		0.5	1	3	1.5	1.32288
NDJ16Sn-22	4	3.5	3.5	3.5	3.625	0.25		4	3.5	4	4	3.875	0.25		0.5	0	0	0	0.125	0.25		1.5	0.5	0.5	1	0.875	0.478714		4.5	2.5	3	3.5	3.375	0.853913		1	1	1	1	0
NDJ16Sn-23	4	3.5	1.5	2.5	2.875	1.10868		4.5	4	1.5	4	3.5	1.35401		2.5	1	0	0.5	1	1.08012		3.5	1.5	1	2.5	2.125	1.10868		4.5	4	2.5	3.5	3.625	0.853913		2	1.5	1.5	1.66667	0.288675
NDJ16Sn-24	4.5	3.5	3.5	3	3.625	0.629153		4.5	4.5	3	4	4	0.707107		2.5	2	1.5	1.5	1.875	0.478714		2.5	2	2	2	2.125	0.25		4	4.5	4	4	4.125	0.25		3	0	3	2	1.73205
NDJ16Sn-25	3.5	3	3	3	3.125	0.25		4	2	2.5	3.5	3	0.912871		1.5	1	0.5	0.5	0.875	0.478714		3.5	1.5	0.5	1.5	1.75	1.25831		4	3.5	3	4	3.625	0.478714		3.5	2	1.5	2.33333	1.04083
NDM16Sn-1	3	4	4	3.5	3.625	0.478714		4	4	3.5	3.5	3.75	0.288675		0	0	0	0	0	0		0	0	0	0	0	0		4	4	4	2.5	3.625	0.75		0.5	0	-	0.25	0.353553
NDM16Sn-2	4	1.5	4	3	3.125	1.18145		4	2	4	4	3.5	1		0	0	0.5	0	0.125	0.25		0	0	0	0	0	0		4	2.5	4	4	3.625	0.75		2.5	1.5	0.5	1.5	1
NDM16Sn-3	3.5	2	1.5	2.5	2.375	0.853913		2.5	4	2.5	2.5	2.875	0.75		0	0	0	0	0	0		0	0.5	0.5	0	0.25	0.288675		3	2	2	2.5	2.375	0.478714		0	0	-	0	0
NDM16Sn-4	3.5	2	2	3.5	2.75	0.866025		4	4	2	4.5	3.625	1.10868		1.5	1.5	0.5	0.5	1	0.57735		1.5	1.5	1	2	1.5	0.408248		3.5	4	1.5	3	3	1.08012		2.5	1.5	-	2	0.707107
NDM16Sn-5	4	4	3	3	3.5	0.57735		4	4	3.5	-	3.83333	0.288675		0.5	0	0	0	0.125	0.25		1	0	0	0	0.25	0.5		4	4	3	2.5	3.375	0.75		1.5	0	-	0.75	1.06066
NDM16Sn-6	2	3	2.5	3	2.625	0.478714		4	3	3	3.5	3.375	0.478714		0	0	0	0	0	0		0	0	0	0	0	0		4	2.5	2.5	2.5	2.875	0.75		0	0.5	0	0.166667	0.288675
NDM16Sn-7	4	1.5	2.5	3	2.75	1.04083		4.5	2	1.5	2	2.5	1.35401		1.5	1	0.5	0.5	0.875	0.478714		2.5	0.5	1	0.5	1.125	0.946485		4	2	2.5	2.5	2.75	0.866025		1	3	-	2	1.41421
NDM16Sn-8	3.5	4	3.5	3	3.5	0.408248		4	4	2.5	3	3.375	0.75		2	0.5	0.5	0.5	0.875	0.75		3.5	1.5	1	1.5	1.875	1.10868		4	4.5	2.5	4	3.75	0.866025		1	3	-	2	1.41421
NDM16Sn-9	4.5	2	2	2.5	2.75	1.19024		4.5	1.5	2.5	3	2.875	1.25		3.5	1	0.5	0	1.25	1.55456		3.5	1.5	1.5	1	1.875	1.10868		4.5	2.5	2.5	2.5	3	1		2.5	2.5	-	2.5	0
NDM16Sn-10	4	4	3	3	3.5	0.57735		4	3.5	2.5	-	3.33333	0.763763		0.5	0	0	0	0.125	0.25		0.5	0.5	0	0.5	0.375	0.25		4.5	4	2.5	4	3.75	0.866025		1	0.5	0.5	0.666667	0.288675
NDP16Sn-1	3	1	1.5	2	1.875	0.853913		1.5	0.5	1.5	1.5	1.25	0.5		1.5	1	0.5	1	1	0.408248		3.5	1.5	1.5	2.5	2.25	0.957427		3.5	2.5	1.5	2.5	2.5	0.816497		1	2.5	2.5	2	0.866025
NDP16Sn-2	4	4	1.5	2.5	3	1.22474		4	4	2.5	4	3.625	0.75		0	0	0	0	0	0		1	1.5	0.5	1	1	0.408248		4	4	3.5	3.5	3.75	0.288675		0.5	1.5	0	0.666667	0.763763
NDP16Sn-3	4	4	2.5	3.5	3.5	0.707107		4	4	2	2.5	3.125	1.03078		0	0	0.5	0	0.125	0.25		1	1	0.5	0.5	0.75	0.288675		3.5	4	2.5	2.5	3.125	0.75		0.5	0	0	0.166667	0.288675
NDP16Sn-4	3.5	3.5	2.5	3	3.125	0.478714		4	4	3.5	3	3.625	0.478714		0.5	0	0	0	0.125	0.25		1	0	0	0	0.25	0.5		4	4	4.5	2.5	3.75	0.866025		1	1.5	2	1.5	0.5
NDP16Sn-5	0.5	0	0	0	0.125	0.25		1	0	0	0	0.25	0.5		0.5	0	0	0	0.125	0.25		0	0	0	0	0	0		0.5	0.5	1	1	0.75	0.288675		0	0.5	0	0.166667	0.288675
NDP16Sn-6	2.5	1	0.5	1	1.25	0.866025		1.5	1	0.5	1	1	0.408248		1	1.5	0.5	0.5	0.875	0.478714		3.5	2	1.5	1.5	2.125	0.946485		3	1.5	1.5	1	1.75	0.866025		0.5	2.5	-	1.5	1.41421
NDP16Sn-7	4	4	4.5	3.5	4	0.408248		4	4	4.5	3	3.875	0.629153		0	0	0	0	0	0		0.5	0	0	0	0.125	0.25		4	4.5	4	3.5	4	0.408248		0.5	0	-	0.25	0.353553
NDP16Sn-10	1	0.5	1	2	1.125	0.629153		2.5	2	1.5	2	2	0.408248		0	0	0	0	0	0		0	-	0.5	0	0.166667	0.288675		4	0	2.5	2	2.125	1.65202		0	0	0.5	0.166667	0.288675
NDP16Sn-11	3	2.5	1.5	2.5	2.375	0.629153		4	2.5	2	3	2.875	0.853913		0	0	0	0	0	0		0	0	0	0	0	0		3.5	2.5	2.5	2.5	2.75	0.5		1.5	0.5	-	1	0.707107
NDP16Sn-12	3.5	2.5	4	4	3.5	0.707107		4	2.5	4	4	3.625	0.75		0	0	0	0	0	0		0.5	0	0	0	0.125	0.25		4	2.5	4	3	3.375	0.75		1.5	1	2.5	1.66667	0.763763
OKG16Sn-1	3.5	4	3	2.5	3.25	0.645497		3	4	2.5	2.5	3	0.707107		0	0.5	0	0	0.125	0.25		1.5	1	1	0	0.875	0.629153		-	4	4.5	2.5	3.66667	1.04083		0	2	0	0.666667	1.1547
OKG16Sn-2	4	4	3	3	3.5	0.57735		4	4	2.5	2.5	3.25	0.866025		2	1.5	0.5	0.5	1.125	0.75		3.5	3	1	1	2.125	1.31498		4	4	3.5	2.5	3.5	0.707107		2	2	1	1.66667	0.57735
OKG16Sn-3	4.5	3.5	3.5	4	3.875	0.478714		4.5	4	4	4	4.125	0.25		2	1.5	0.5	1.5	1.375	0.629153		3.5	2	3	2	2.625	0.75		4.5	4	3.5	3	3.75	0.645497		3.5	1	3	2.5	1.32288
OKG16Sn-4	4	4	4	3	3.75	0.5		4.5	4	3.5	3	3.75	0.645497		2.5	1.5	1	0.5	1.375	0.853913		3	2	2	1.5	2.125	0.629153		4.5	4	4.5	2.5	3.875	0.946485		3	2	2.5	2.5	0.5
OKG16Sn-5	4.5	4	1.5	3	3.25	1.32288		4.5	2	2.5	3	3	1.08012		2.5	1	0	0.5	1	1.08012		4	2	1	2	2.25	1.25831		4.5	3.5	2.5	3.5	3.5	0.816497		1.5	2	-	1.75	0.353553
OKG16Sn-6	3	3.5	2.5	4	3.25	0.645497		3	4	2.5	3	3.125	0.629153		0.5	1	0	0.5	0.5	0.408248		2	2.5	1	1.5	1.75	0.645497		-	4	3	4	3.66667	0.57735		2	1	2	1.66667	0.57735
OKG16Sn-7	4.5	4	4	4	4.125	0.25		5	2	4.5	4	3.875	1.31498		1.5	0.5	1.5	1	1.125	0.478714		3.5	1	2.5	1	2	1.22474		4.5	4	3	4	3.875	0.629153		3.5	0.5	4	2.66667	1.89297
OKG16Sn-8	4.5	4	3	4.5	4	0.707107		5	4.5	3	4.5	4.25	0.866025		3.5	1.5	0.5	1	1.625	1.31498		4	3.5	1.5	3.5	3.125	1.10868		4.5	4.5	3	4.5	4.125	0.75		3.5	3.5	3.5	3.5	0
OKG16Sn-9	4	4	3.5	4	3.875	0.25		4.5	4	3	4	3.875	0.629153		1.5	1.5	1	1	1.25	0.288675		3	2.5	2.5	2.5	2.625	0.25		4.5	4	3.5	3.5	3.875	0.478714		3	3	1	2.33333	1.1547
OKG16Sn-10	4.5	2.5	3.5	4	3.625	0.853913		4.5	2.5	2.5	4.5	3.5	1.1547		0	0	0.5	0	0.125	0.25		1.5	0	0	0	0.375	0.75		4	3.5	2.5	4	3.5	0.707107		1	0.5	2	1.16667	0.763763
OKG16Sn-11	4.5	4	3	3	3.625	0.75		4	4	4	3	3.75	0.5		2	0	0	0	0.5	1		2	0.5	1	1.5	1.25	0.645497		4.5	3.5	4	3.5	3.875	0.478714		0	2	1	1	1
OKG16Sn-12	4.5	4	3	3.5	3.75	0.645497		5	4	4	3	4	0.816497		1.5	2	1.5	0.5	1.375	0.629153		3.5	3.5	2.5	2.5	3	0.57735		4.5	4	4	4	4.125	0.25		1.5	0	3	1.5	1.5
OKG16Sn-13	4	1.5	3.5	4	3.25	1.19024		4	2	3	4	3.25	0.957427		0.5	0	0	0	0.125	0.25		1.5	0.5	1	0.5	0.875	0.478714		4.5	2.5	3	3	3.25	0.866025		0	1	-	0.5	0.707107
OKG16Sn-14	3	4	3	3.5	3.375	0.478714		2.5	4	4	4	3.625	0.75		0	0	0	0	0	0		1.5	0.5	0	1	0.75	0.645497		3	4	3	3	3.25	0.5		1	0	0.5	0.5	0.5
OKG16Sn-15	4.5	4	3	4	3.875	0.629153		4.5	3.5	3	3.5	3.625	0.629153		1.5	1	1	1.5	1.25	0.288675		3.5	2.5	1.5	2.5	2.5	0.816497		4.5	4	3.5	4	4	0.408248		2	2	1	1.66667	0.57735
OKG16Sn-16	4	1.5	4	3	3.125	1.18145		4.5	1.5	2.5	2.5	2.75	1.25831		1.5	0	0.5	0.5	0.625	0.629153		2.5	1.5	1.5	2	1.875	0.478714		4.5	3.5	4	3	3.75	0.645497		1	0	2	1	1
OKG16Sn-17	4	4.5	4	3	3.875	0.629153		4.5	4	2.5	3	3.5	0.912871		1.5	2	1	0.5	1.25	0.645497		2	2.5	1	1	1.625	0.75		4.5	4.5	4	3.5	4.125	0.478714		2	2.5	1.5	2	0.5
