# Supplementary material for: Local adaptation drives the diversification of effectors in the fungal wheat pathogen Parastagonospora nodorum in the United States
Source: PLoS Genet. 2019 Oct 18;15(10):e1008223. doi: 10.1371/journal.pgen.1008223 (PMC6821140; doi:10.1371/journal.pgen.1008223)
Supplement: S1 Table — (XLSX) [file pgen.1008223.s006.xlsx]

## Sheet: Sheet1
Isolate	Location	Host Species	Collected by	Year
98-13025	North Dakota	Barley	Joe Krupinsky	1998
98-13042	North Dakota	Barley	Joe Krupinsky	1998
98-13050	North Dakota	Barley	Joe Krupinsky	1998
98-13063	North Dakota	Barley	Joe Krupinsky	1998
98-13066	North Dakota	Barley	Joe Krupinsky	1998
98-13082	North Dakota	Barley	Joe Krupinsky	1998
98-13091	North Dakota	Barley	Joe Krupinsky	1998
AR1-1	Arkansas	Winter Wheat	Christina Cowger	1995
AR2-1	Arkansas	Winter Wheat	Christina Cowger	1995
AR3-1	Arkansas	Winter Wheat	Christina Cowger	1995
AR4-1	Arkansas	Winter Wheat	Christina Cowger	1995
AR5-1	Arkansas	Winter Wheat	Christina Cowger	1995
AR6-1	Arkansas	Winter Wheat	Christina Cowger	1995
BBC03Sn-1	Minnesota (northwest)	Wheat	Tim Friesen	2003
BBC03Sn-3	Minnesota (northwest)	Wheat	Tim Friesen	2003
BBC03Sn-5	Minnesota (northwest)	Wheat	Tim Friesen	2003
BBC04Sn-1	Minnesota (northwest)	Wheat	Tim Friesen	2004
BBC04Sn-2	Minnesota (northwest)	Wheat	Tim Friesen	2004
BBC04Sn-5	Minnesota (northwest)	Wheat	Tim Friesen	2004
BBC04Sn-6	Minnesota (northwest)	Wheat	Tim Friesen	2004
FgoG10Sn-1	North Dakota (Fargo)	Grandin, Wheat	Tim Friesen	2010
FgoN10Sn-2	North Dakota (Fargo)	ND495, Wheat	Tim Friesen	2010
FgoN10Sn-3	North Dakota (Fargo)	ND495, Wheat	Tim Friesen	2010
FGON10Sn-4	North Dakota (Fargo)	ND495, Wheat	Tim Friesen	2010
GA9-1	Georgia	Winter Wheat	Christina Cowger	2008
GA9-2	Georgia	Winter Wheat	Christina Cowger	2008
GA9-3	Georgia	Winter Wheat	Christina Cowger	2008
GA9-4	Georgia	Winter Wheat	Christina Cowger	2008
GA9-5	Georgia	Winter Wheat	Christina Cowger	2008
LDN03Sn-1	North Dakota (Langdon)	Wheat	Tim Friesen	2003
LDN03Sn-10	North Dakota (Langdon)	Wheat	Tim Friesen	2003
LDN03Sn-11	North Dakota (Langdon)	Wheat	Tim Friesen	2003
LDN03Sn-2	North Dakota (Langdon)	Wheat	Tim Friesen	2003
LDN03Sn-3	North Dakota (Langdon)	Wheat	Tim Friesen	2003
LDN03Sn-4	North Dakota (Langdon)	Wheat	Tim Friesen	2003
LDN03Sn-5	North Dakota (Langdon)	Wheat	Tim Friesen	2003
LDN03Sn-6	North Dakota (Langdon)	Wheat	Tim Friesen	2003
LDN03Sn-7	North Dakota (Langdon)	Wheat	Tim Friesen	2003
LDN03Sn-8	North Dakota (Langdon)	Wheat	Tim Friesen	2003
LDN03Sn-9	North Dakota (Langdon)	Wheat	Tim Friesen	2003
LDN05Sn-2	North Dakota (Langdon)	Wheat	Tim Friesen	2005
LDN05Sn-4	North Dakota (Langdon)	Wheat	Tim Friesen	2005
LDN05Sn-5	North Dakota (Langdon)	Wheat	Tim Friesen	2005
LDN07-Sn-1	North Dakota (Langdon)	Wheat	Tim Friesen	2007
LDN07-Sn-2	North Dakota (Langdon)	Wheat	Tim Friesen	2007
LDN07-Sn-3	North Dakota (Langdon)	Wheat	Tim Friesen	2007
LDN07-Sn-4	North Dakota (Langdon)	Wheat	Tim Friesen	2007
LDN07-Sn-5	North Dakota (Langdon)	Wheat	Tim Friesen	2007
LDN08-Sn-1	North Dakota (Langdon)	Wheat	Tim Friesen	2008
LDN08-Sn-2	North Dakota (Langdon)	Wheat	Tim Friesen	2008
LDN08-Sn-3	North Dakota (Langdon)	Wheat	Tim Friesen	2008
LDN08-Sn-4	North Dakota (Langdon)	Wheat	Tim Friesen	2008
LDN08-Sn-5	North Dakota (Langdon)	Wheat	Tim Friesen	2008
MD4-1	Maryland	Winter Wheat	Christina Cowger	2008
MD4-2	Maryland	Winter Wheat	Christina Cowger	2008
MD4-3	Maryland	Winter Wheat	Christina Cowger	2008
MN-2	Minnesota (east central)	Wheat	Tim Friesen	2002
MN-3	Minnesota (east central)	Wheat	Tim Friesen	2002
MN-4	Minnesota (east central)	Wheat	Tim Friesen	2002
MN-5	Minnesota (east central)	Wheat	Tim Friesen	2002
MN-6	Minnesota (east central)	Wheat	Tim Friesen	2002
MN-7	Minnesota (east central)	Wheat	Tim Friesen	2002
MN-8	Minnesota (east central)	Wheat	Tim Friesen	2002
NC7-1	North Carolina	Winter Wheat	Christina Cowger	2008
NC8-11	North Carolina	Winter Wheat	Christina Cowger	2008
NC8-3	North Carolina	Winter Wheat	Christina Cowger	2008
NC8-4	North Carolina	Winter Wheat	Christina Cowger	2008
NC8-6	North Carolina	Winter Wheat	Christina Cowger	2008
NC8-7	North Carolina	Winter Wheat	Christina Cowger	2008
NC8-8	North Carolina	Winter Wheat	Christina Cowger	2008
NC9-12	North Carolina	Winter Wheat	Christina Cowger	2008
NC9-5	North Carolina	Winter Wheat	Christina Cowger	2008
NDJ16-Sn-1	North Dakota	Durum Wheat	Tim Friesen	2016
NDJ16-Sn-10	North Dakota	Durum Wheat	Tim Friesen	2016
NDJ16-Sn-11	North Dakota	Durum Wheat	Tim Friesen	2016
NDJ16-Sn-12	North Dakota	Durum Wheat	Tim Friesen	2016
NDJ16-Sn-13	North Dakota	Durum Wheat	Tim Friesen	2016
NDJ16-Sn-14	North Dakota	Durum Wheat	Tim Friesen	2016
NDJ16-Sn-15	North Dakota	Durum Wheat	Tim Friesen	2016
NDJ16-Sn-16	North Dakota	Durum Wheat	Tim Friesen	2016
NDJ16-Sn-17	North Dakota	Durum Wheat	Tim Friesen	2016
NDJ16-Sn-18	North Dakota	Durum Wheat	Tim Friesen	2016
NDJ16-Sn-19	North Dakota	Durum Wheat	Tim Friesen	2016
NDJ16-Sn-2	North Dakota	Durum Wheat	Tim Friesen	2016
NDJ16-Sn-20	North Dakota	Durum Wheat	Tim Friesen	2016
NDJ16-Sn-21	North Dakota	Durum Wheat	Tim Friesen	2016
NDJ16-Sn-22	North Dakota	Durum Wheat	Tim Friesen	2016
NDJ16-Sn-23	North Dakota	Durum Wheat	Tim Friesen	2016
NDJ16-Sn-24	North Dakota	Durum Wheat	Tim Friesen	2016
NDJ16-Sn-25	North Dakota	Durum Wheat	Tim Friesen	2016
NDJ16-Sn-3	North Dakota	Durum Wheat	Tim Friesen	2016
NDJ16-Sn-4	North Dakota	Durum Wheat	Tim Friesen	2016
NDJ16-Sn-5	North Dakota	Durum Wheat	Tim Friesen	2016
NDJ16-Sn-6	North Dakota	Durum Wheat	Tim Friesen	2016
NDJ16-Sn-7	North Dakota	Durum Wheat	Tim Friesen	2016
NDJ16-Sn-8	North Dakota	Durum Wheat	Tim Friesen	2016
NDJ16-Sn-9	North Dakota	Durum Wheat	Tim Friesen	2016
NDM16-Sn-1	North Dakota	Durum Wheat	Tim Friesen	2016
NDM16-Sn-10	North Dakota	Durum Wheat	Tim Friesen	2016
NDM16-Sn-2	North Dakota	Durum Wheat	Tim Friesen	2016
NDM16-Sn-3	North Dakota	Durum Wheat	Tim Friesen	2016
NDM16-Sn-4	North Dakota	Durum Wheat	Tim Friesen	2016
NDM16-Sn-5	North Dakota	Durum Wheat	Tim Friesen	2016
NDM16-Sn-6	North Dakota	Durum Wheat	Tim Friesen	2016
NDM16-Sn-7	North Dakota	Durum Wheat	Tim Friesen	2016
NDM16-Sn-8	North Dakota	Durum Wheat	Tim Friesen	2016
NDM16-Sn-9	North Dakota	Durum Wheat	Tim Friesen	2016
NDP16-Sn-1	North Dakota	Durum Wheat	Tim Friesen	2016
NDP16-Sn-10	North Dakota	Durum Wheat	Tim Friesen	2016
NDP16-Sn-11	North Dakota	Durum Wheat	Tim Friesen	2016
NDP16-Sn-12	North Dakota	Durum Wheat	Tim Friesen	2016
NDP16-Sn-2	North Dakota	Durum Wheat	Tim Friesen	2016
NDP16-Sn-3	North Dakota	Durum Wheat	Tim Friesen	2016
NDP16-Sn-4	North Dakota	Durum Wheat	Tim Friesen	2016
NDP16-Sn-5	North Dakota	Durum Wheat	Tim Friesen	2016
NDP16-Sn-6	North Dakota	Durum Wheat	Tim Friesen	2016
NDP16-Sn-7	North Dakota	Durum Wheat	Tim Friesen	2016
OH03Sn1051	Ohio	Wheat	Pat Lipps	2003
OH03Sn1180	Ohio	Wheat	Pat Lipps	2003
OH03Sn123	Ohio	Wheat	Pat Lipps	2003
OH03Sn1354	Ohio	Wheat	Pat Lipps	2003
OH03Sn14	Ohio	Wheat	Pat Lipps	2003
OH03Sn1501	Ohio	Wheat	Pat Lipps	2003
OH03Sn1553	Ohio	Wheat	Pat Lipps	2003
OH03Sn39	Ohio	Wheat	Pat Lipps	2003
OH03Sn601	Ohio	Wheat	Pat Lipps	2003
OH03Sn61	Ohio	Wheat	Pat Lipps	2003
OH03Sn65	Ohio	Wheat	Pat Lipps	2003
OH03Sn69	Ohio	Wheat	Pat Lipps	2003
OH03Sn8	Ohio	Wheat	Pat Lipps	2003
OH03Sn801	Ohio	Wheat	Pat Lipps	2003
OH03Sn84	Ohio	Wheat	Pat Lipps	2003
OH03Sn850	Ohio	Wheat	Pat Lipps	2003
OKG16-Sn-1	Oklahoma	Winter Wheat	Bob Hunger	2016
OKG16-Sn-10	Oklahoma	Winter Wheat	Bob Hunger	2016
OKG16-Sn-11	Oklahoma	Winter Wheat	Bob Hunger	2016
OKG16-Sn-12	Oklahoma	Winter Wheat	Bob Hunger	2016
OKG16-Sn-13	Oklahoma	Winter Wheat	Bob Hunger	2016
OKG16-Sn-14	Oklahoma	Winter Wheat	Bob Hunger	2016
OKG16-Sn-15	Oklahoma	Winter Wheat	Bob Hunger	2016
OKG16-Sn-16	Oklahoma	Winter Wheat	Bob Hunger	2016
OKG16-Sn-17	Oklahoma	Winter Wheat	Bob Hunger	2016
OKG16-Sn-2	Oklahoma	Winter Wheat	Bob Hunger	2016
OKG16-Sn-3	Oklahoma	Winter Wheat	Bob Hunger	2016
OKG16-Sn-4	Oklahoma	Winter Wheat	Bob Hunger	2016
OKG16-Sn-5	Oklahoma	Winter Wheat	Bob Hunger	2016
OKG16-Sn-6	Oklahoma	Winter Wheat	Bob Hunger	2016
OKG16-Sn-7	Oklahoma	Winter Wheat	Bob Hunger	2016
OKG16-Sn-8	Oklahoma	Winter Wheat	Bob Hunger	2016
OKG16-Sn-9	Oklahoma	Winter Wheat	Bob Hunger	2016
SC3-1	South Carolina	Winter Wheat	Christina Cowger	2008
SC3-2	South Carolina	Winter Wheat	Christina Cowger	2008
SC3-3	South Carolina	Winter Wheat	Christina Cowger	2008
SC3-4	South Carolina	Winter Wheat	Christina Cowger	2008
SDRF16-Sn-1	South Dakota	Winter Wheat	Shaukat Ali	2016
SDRF16-Sn-2	South Dakota	Winter Wheat	Shaukat Ali	2016
SDRF16-Sn-4	South Dakota	Winter Wheat	Shaukat Ali	2016
SDRF16-Sn-5	South Dakota	Winter Wheat	Shaukat Ali	2016
SDRF16-Sn-6	South Dakota	Winter Wheat	Shaukat Ali	2016
SDRF16-Sn-7	South Dakota	Winter Wheat	Shaukat Ali	2016
SDRF16-Sn-8	South Dakota	Winter Wheat	Shaukat Ali	2016
SDRF16-Sn-9	South Dakota	Winter Wheat	Shaukat Ali	2016
Sn2000	North Dakota	Wheat	Shaukat Ali	2000
SN330NY91	New York	Wheat	Bruce McDonald	1991
SN335NY91	New York	Wheat	Bruce McDonald	1991
SN345NY91	New York	Wheat	Bruce McDonald	1991
SN349NY91	New York	Wheat	Bruce McDonald	1991
SN351NY91	New York	Wheat	Bruce McDonald	1991
SN356NY91	New York	Wheat	Bruce McDonald	1991
SN358NY91	New York	Wheat	Bruce McDonald	1991
SN366NY91	New York	Wheat	Bruce McDonald	1991
SN369NY91	New York	Wheat	Bruce McDonald	1991
SN377NY91	New York	Wheat	Bruce McDonald	1991
Sn50	North Dakota	Wheat	Shaukat Ali	Unknown
Sn6	North Dakota	Wheat	Shaukat Ali	Unknown
SnOre11-1	Corvallis, Oregon	Wheat	Tim Friesen	2011
SnOre11-2	Corvallis, Oregon	Wheat	Tim Friesen	2011
SnOre11-3	Corvallis, Oregon	Wheat	Tim Friesen	2011
SnOre11-4	Corvallis, Oregon	Wheat	Tim Friesen	2011
SnOre11-5	Corvallis, Oregon	Wheat	Tim Friesen	2011
SnOre11-6	Corvallis, Oregon	Wheat	Tim Friesen	2011
SNORE11-7	Corvallis, Oregon	Wheat	Tim Friesen	2011
SNORE11-8	Corvallis, Oregon	Wheat	Tim Friesen	2011
SNOV92XD1.3	Texas	Wheat	Bruce McDonald	1992
SNOV92XD4	Texas	Wheat	Bruce McDonald	1992
SNOV92XF1	Texas	Wheat	Bruce McDonald	1992
SNOV92XF2	Texas	Wheat	Bruce McDonald	1992
SNOV92XH1	Texas	Wheat	Bruce McDonald	1992
TN5-1	Tennessee	Winter Wheat	Christina Cowger	2008
TN5-2	Tennessee	Winter Wheat	Christina Cowger	2008
TN5-3	Tennessee	Winter Wheat	Christina Cowger	2008
TN5-4	Tennessee	Winter Wheat	Christina Cowger	2008
TN5-5	Tennessee	Winter Wheat	Christina Cowger	2008
VA5-2	Virginia	Winter Wheat	Christina Cowger	2008
VA5-3	Virginia	Winter Wheat	Christina Cowger	2008
VA5-4	Virginia	Winter Wheat	Christina Cowger	2008
VA5-5	Virginia	Winter Wheat	Christina Cowger	2008
