# Supplementary material for: Local adaptation drives the diversification of effectors in the fungal wheat pathogen Parastagonospora nodorum in the United States
Source: PLoS Genet. 2019 Oct 18;15(10):e1008223. doi: 10.1371/journal.pgen.1008223 (PMC6821140; doi:10.1371/journal.pgen.1008223)
Supplement: S2 Table — (XLSX) [file pgen.1008223.s007.xlsx]

## Sheet: depth (2)
sample_id	Total (bp)	Mean Coverage (x)
98-13025	1163930117	30.82
98-13042	926012222	24.52
98-13050	2161537698	57.23
98-13063	1989320901	52.67
98-13066	904975869	23.96
98-13082	1792636275	47.46
98-13091	3013928822	79.8
AR1-1	385922460	10.22
AR2-1	1116040442	29.55
AR3-1	1206692262	31.95
AR4-1	1041422692	27.57
AR5-1	852369052	22.57
AR6-1	760864260	20.14
BBC03Sn-1	1201096265	31.8
BBC03Sn3	746136052	19.75
BBC03Sn5	1645078422	43.56
BBC04Sn-1	1240083131	32.83
BBC04Sn-2	930296267	24.63
BBC04-Sn-5	1120995784	29.68
BBC04Sn6	2112992306	55.94
FgoG10Sn-1	949682247	25.14
FgoN10Sn-2	974155766	25.79
FgoN10Sn3	610668088	16.17
FGON10-Sn-4	126001846	3.34
GA9-1	1009955298	26.74
GA9-2	1234107759	32.67
GA9-3	991429495	26.25
GA9-4	1161268208	30.75
GA9-5	521076437	13.8
LDN03Sn-1	1201917814	31.82
LDN03Sn10	2124482301	56.25
LDN03-Sn-11	892664471	23.63
LDN03Sn2	2934993988	77.71
LDN03Sn3	886815877	23.48
LDN03Sn4	588924619	15.59
LDN03Sn-5	1215080697	32.17
LDN03Sn-6	1053615253	27.9
LDN03-Sn-7	1162531439	30.78
LDN03-Sn-8	1066659488	28.24
LDN03-Sn-9	1110239868	29.39
LDN05-Sn-2	921446390	24.4
LDN05-Sn-4	1044837648	27.66
LDN05-Sn-5	626674002	16.59
LDN07-Sn-1	1028872768	27.24
LDN07-Sn-2	1074954305	28.46
LDN07-Sn-3	1135016288	30.05
LDN07-Sn-4	1115025108	29.52
LDN07-Sn-5	732776999	19.4
LDN08-Sn-1	407652921	10.79
LDN08-Sn-2	1052240841	27.86
LDN08-Sn-3	1123509386	29.75
LDN08-Sn-4	907940916	24.04
LDN08-Sn-5	879819420	23.29
MD4-1	963230800	25.5
MD4-2	1118760660	29.62
MD4-3	584063875	15.46
MN-2	1663535478	44.04
MN-3	1016825837	26.92
MN-4	1840241350	48.72
MN-5	1159560522	30.7
MN-6	1136944604	30.1
MN-7	1098283470	29.08
MN-8	1031062419	27.3
NC7-1	848817097	22.47
NC8-11	988192206	26.16
NC8-3	1114910179	29.52
NC8-4	1024431855	27.12
NC8-6	1124159688	29.76
NC8-7	810849756	21.47
NC8-8	1258959863	33.33
NC9-12	1072380513	28.39
NC9-5	1053592542	27.89
NDJ16-Sn-1	931949169	24.67
NDJ16-Sn-10	1026249937	27.17
NDJ16-Sn-11	978581540	25.91
NDJ16-Sn-12	1001303317	26.51
NDJ16-Sn-13	1087871649	28.8
NDJ16-Sn-14	899749411	23.82
NDJ16-Sn-15	936224455	24.79
NDJ16-Sn-16	1208809245	32
NDJ16-Sn-17	1013224447	26.83
NDJ16-Sn-18	1041935115	27.59
NDJ16-Sn-19	1025009403	27.14
NDJ16-Sn-2	929025147	24.6
NDJ16-Sn-20	1025292177	27.15
NDJ16-Sn-21	983721982	26.05
NDJ16-Sn-22	1121565191	29.69
NDJ16-Sn-23	1110416593	29.4
NDJ16-Sn-24	1053316788	27.89
NDJ16-Sn-25	1081341586	28.63
NDJ16-Sn-3	962862116	25.49
NDJ16-Sn-4	1133607340	30.01
NDJ16-Sn-5	1056255127	27.97
NDJ16-Sn-6	1016329943	26.91
NDJ16-Sn-7	1115425210	29.53
NDJ16-Sn-8	728285071	19.28
NDJ16-Sn-9	1083438795	28.69
NDM16-Sn-1	1087924885	28.8
NDM16-Sn-10	1090816079	28.88
NDM16-Sn-2	950302900	25.16
NDM16-Sn-3	991440088	26.25
NDM16-Sn-4	1092415139	28.92
NDM16-Sn-5	1097531698	29.06
NDM16-Sn-6	1107912702	29.33
NDM16-Sn-7	1195830518	31.66
NDM16-Sn-8	1101348983	29.16
NDM16-Sn-9	1081840357	28.64
NDP16-Sn-1	1068652285	28.29
NDP16-Sn-10	1110782969	29.41
NDP16-Sn-11	1115185293	29.53
NDP16-Sn-12	1070214986	28.34
NDP16-Sn-2	1096124465	29.02
NDP16-Sn-3	1118259747	29.61
NDP16-Sn-4	1048846831	27.77
NDP16-Sn-5	1156242108	30.61
NDP16-Sn-6	1104564235	29.24
NDP16-Sn-7	1101520952	29.16
OH03Sn1051	1060289933	28.07
OH03Sn1180	903685557	23.93
OH03Sn123	1105411955	29.27
OH03Sn1354	1156909870	30.63
OH03Sn14	918475827	24.32
OH03Sn1501	881644908	23.34
OH03Sn1553	723216205	19.15
OH03Sn-39	1174902776	31.11
OH03Sn601	767586870	20.32
OH03Sn61	764070377	20.23
OH03Sn65	1224184661	32.41
OH03Sn69	2975763833	78.79
OH03Sn8	843321555	22.33
OH03Sn801	649458647	17.2
OH03Sn84	743821562	19.69
OH03Sn850	2532331898	67.05
OKG16-Sn-1	1043885005	27.64
OKG16-Sn-10	1214091546	32.14
OKG16-Sn-11	1096130099	29.02
OKG16-Sn-12	537923960	14.24
OKG16-Sn-13	1160335282	30.72
OKG16-Sn-14	945206200	25.03
OKG16-Sn-15	944968394	25.02
OKG16-Sn-16	1180020154	31.24
OKG16-Sn-17	1023376845	27.09
OKG16-Sn-2	961647600	25.46
OKG16-Sn-3	1106661632	29.3
OKG16-Sn-4	1097695783	29.06
OKG16-Sn-5	1004488783	26.59
OKG16-Sn-6	1014887063	26.87
OKG16-Sn-7	1100414073	29.13
OKG16-Sn-8	671726298	17.78
OKG16-Sn-9	1225850921	32.46
SC3-1	579179825	15.33
SC3-2	1226043083	32.46
SC3-3	1362032498	36.06
SC3-4	1034757613	27.4
SDRF16-Sn-1	1085475619	28.74
SDRF16-Sn-2	1118130704	29.6
SDRF16-Sn-4	1147884473	30.39
SDRF16-Sn-5	1127272496	29.85
SDRF16-Sn-6	959188291	25.4
SDRF16-Sn-7	1168216031	30.93
SDRF16-Sn-8	1094726414	28.98
SDRF16-Sn-9	1026950706	27.19
Sn2000	992091053	26.27
SN330NY91	1384547673	36.66
SN335NY91	1047480836	27.73
SN345NY91	555432399	14.71
SN349NY91	1056412922	27.97
SN351NY91	328524660	8.7
SN356NY91	569106832	15.07
SN358NY91	1113454718	29.48
SN366NY91	513539825	13.6
SN369NY91	628452529	16.64
SN377NY91	514874743	13.63
Sn50	1021837063	27.05
Sn6	1223256357	32.39
SnOre11-1	682756886	18.08
SnOre11-2	534284287	14.15
SnOre11-3	2299860820	60.89
SnOre11-4	1209349915	32.02
SnOre11-5	1038970039	27.51
SnOre11-6	1221035880	32.33
SNORE11-7	1082185020	28.65
SNORE11-8	1106833643	29.3
SNOV92XD1.3	386047031	10.22
SNOV92XD4	1182101821	31.3
SNOV92XF1	1014902120	26.87
SNOV92XF2	1200803723	31.79
SNOV92XH1	1085103972	28.73
TN5-1	851427144	22.54
TN5-2	1261040237	33.39
TN5-3	1202961978	31.85
TN5-4	1060570899	28.08
TN5-5	973418121	25.77
VA5-2	977479188	25.88
VA5-3	1085051899	28.73
VA5-4	905902430	23.98
VA5-5	1071025081	28.36
