# Supplementary material for: Local adaptation drives the diversification of effectors in the fungal wheat pathogen Parastagonospora nodorum in the United States
Source: PLoS Genet. 2019 Oct 18;15(10):e1008223. doi: 10.1371/journal.pgen.1008223 (PMC6821140; doi:10.1371/journal.pgen.1008223)
Supplement: S3 Table — (XLSX) [file pgen.1008223.s008.xlsx]

## Sheet: Sheet1
Gene	Category	pfam	Population1_pN/pS	Population2_pN/pS
CJJ16_12941	Effector	NA	1.02374	0.895768
CJJ16_07705	Effector	NA	1.15783	0.723641
CJJ16_11362	Effector	NA	1.40128	0.700639
CJJ16_10655	Effector	NA	1.16236	0.653827
CJJ16_11190	Effector	NA	NA (3 nonsynonymous SNPs)	0
CJJ16_12308	Effector	NA	NA (3 nonsynonymous SNPs)	NA
CJJ16_02775	Effector	NA	NA (1 nonsynonymous SNP)	NA
CJJ16_07532	Effector	NA	NA (1 nonsynonymous SNP)	NA
CJJ16_08121	Effector	NA	NA (1 nonsynonymous SNP)	NA
CJJ16_10111	Effector	NA	NA (1 nonsynonymous SNP)	NA
CJJ16_08794	Effector	NA	NA (2 nonsynonymous SNPs)	NA
CJJ16_08723	Effector	NA	1.19599	NA
CJJ16_12475	Effector	NA	0.834703	1.25205
CJJ16_11245	Effector	NA	0.419971	1.4999
CJJ16_05381	Effector	NA	0.910558	1.82112
CJJ16_12078	Effector	NA	0.61	3.355
CJJ16_04802	Effector	Chitin_recognition_protein	No polymorphism	NA (3 nonsynonymous SNPs)
