# Supplementary material for: Local adaptation drives the diversification of effectors in the fungal wheat pathogen Parastagonospora nodorum in the United States
Source: PLoS Genet. 2019 Oct 18;15(10):e1008223. doi: 10.1371/journal.pgen.1008223 (PMC6821140; doi:10.1371/journal.pgen.1008223)
Supplement: S4 Table — (XLSX) [file pgen.1008223.s009.xlsx]

## Sheet: Sheet1
K	Reps	Mean LnP(K)	Stdev LnP(K)	Ln'(K)	|Ln''(K)|	Delta K
1	3	-241897	4.44672	—	—	—
2	3	-215411	29.5053	26485.9	18605.2	630.572
3	3	-207530	1170.87	7880.67	1692.73	1.4457
4	3	-201343	2089.66	6187.93	2073	0.992026
5	3	-197228	181.193	4114.93	782.6	4.31915
6	3	-192330	2076.37	4897.53	2473.27	1.19115
7	3	-184959	3152.78	7370.8	261688	83.0023
8	3	-439276	334764	-254317	—	—
